# Supplementary material for: Clinical significance and functional characterization of RRN3 in gastric cancer: insights from pan-cancer analysis and experimental validation
Source: Front Oncol. 2026 May 22;16:1832473. doi: 10.3389/fonc.2026.1832473 (PMC13213868; doi:10.3389/fonc.2026.1832473)
Supplement: Supplementary file 1 [file DataSheet1.zip]

Archive with 16 entries (16 files):
- Supplementary table 9.xlsx
- Supplementary table 10.xlsx
- Supplementary table 11.xlsx
- Supplementary table 12.xlsx
- Supplementary table 13.xlsx
- Supplementary table 14.xlsx
- Supplementary table 15.xlsx
- Supplementary table 16.xlsx
- Supplementary table 1.xlsx
- Supplementary table 2.xlsx
- Supplementary table 3.xlsx
- Supplementary table 4.xlsx
- Supplementary table 5.xlsx
- Supplementary table 6.xlsx
- Supplementary table 7.xlsx
- Supplementary table 8.xlsx
