# Supplementary material for: Clinical significance and functional characterization of RRN3 in gastric cancer: insights from pan-cancer analysis and experimental validation
Source: Front Oncol. 2026 May 22;16:1832473. doi: 10.3389/fonc.2026.1832473 (PMC13213868; doi:10.3389/fonc.2026.1832473)
Supplement: Supplementary file 1 [file DataSheet1.zip › Supplementary table 9.xlsx]

## Sheet: SheetName
symbol	drug	cor	fdr	entrez
RRN3	Dasatinib	0.21808	0.000234641	54700
RRN3	TGX221	0.211905	0.00026982	54700
RRN3	Lapatinib	0.201575	0.000527578	54700
RRN3	Bleomycin (50 uM)	0.179896	2.58501e-07	54700
RRN3	Docetaxel	0.170651	2.84017e-06	54700
RRN3	CGP-60474	0.167654	0.0144753	54700
RRN3	WH-4-023	0.166661	0.0118919	54700
RRN3	A-770041	0.164888	0.0143335	54700
RRN3	AZD6482	0.153115	6.5029e-05	54700
RRN3	WZ-1-84	0.151223	0.0259692	54700
RRN3	17-AAG	0.147921	4.6598e-05	54700
RRN3	JNJ-26854165	0.146361	0.000527245	54700
RRN3	Saracatinib	0.143646	0.0575044	54700
RRN3	CHIR-99021	0.142927	6.6272e-05	54700
RRN3	Elesclomol	0.138726	0.000562627	54700
RRN3	Midostaurin	0.136002	0.000667349	54700
RRN3	681640	0.130777	0.0131886	54700
RRN3	Cetuximab	0.130576	0.000627352	54700
RRN3	Embelin	0.128467	0.00436251	54700
RRN3	XAV939	0.128348	0.000576894	54700
RRN3	QL-VIII-58	0.127058	0.0446793	54700
RRN3	CGP-082996	0.125171	0.107282	54700
RRN3	BEZ235	0.12408	0.00308288	54700
RRN3	GSK1904529A	0.120516	0.00394104	54700
RRN3	LFM-A13	0.119508	0.00759949	54700
RRN3	Erlotinib	0.118963	0.0875893	54700
RRN3	piperlongumine	0.11673	0.0028797	54700
RRN3	JNK Inhibitor VIII	0.114173	0.00453979	54700
RRN3	GDC0941	0.112403	0.0118217	54700
RRN3	NU-7441	0.110729	0.0471734	54700
RRN3	selumetinib	0.109631	0.00222049	54700
RRN3	RDEA119	0.109177	0.00220836	54700
RRN3	AG-014699	0.10846	0.00707228	54700
RRN3	PF-562271	0.108372	0.0248282	54700
RRN3	BIRB 0796	0.1082	0.0188019	54700
RRN3	PD-0325901	0.108079	0.00514732	54700
RRN3	Rapamycin	0.107521	0.280451	54700
RRN3	Trametinib	0.105676	0.00376044	54700
RRN3	SB 216763	0.10532	0.0227672	54700
RRN3	Cyclopamine	0.104462	0.248408	54700
RRN3	Dabrafenib	0.103136	0.00952288	54700
RRN3	PLX4720	0.0994054	0.010158	54700
RRN3	KU-55933	0.0985039	0.0469246	54700
RRN3	Bryostatin 1	0.0982938	0.0323353	54700
RRN3	HG-6-64-1	0.0956843	0.0241234	54700
RRN3	Temsirolimus	0.0953002	0.0278815	54700
RRN3	(5Z)-7-Oxozeaenol	0.0943228	0.0145116	54700
RRN3	Paclitaxel	0.0941814	0.31789	54700
RRN3	Gefitinib	0.0939407	0.0189143	54700
RRN3	Olaparib	0.091756	0.0264746	54700
RRN3	CCT007093	0.0886321	0.0308022	54700
RRN3	Bicalutamide	0.0870837	0.0373798	54700
RRN3	A-443654	0.0866552	0.559044	54700
RRN3	Cisplatin	0.0858654	0.0595135	54700
RRN3	BMS-509744	0.0837825	0.340678	54700
RRN3	Bexarotene	0.0821671	0.149003	54700
RRN3	GNF-2	0.0816584	0.680677	54700
RRN3	BMS-708163	0.0807136	0.0398952	54700
RRN3	CI-1040	0.0759206	0.071115	54700
RRN3	Afatinib	0.0755056	0.040682	54700
RRN3	FH535	0.0720973	0.109174	54700
RRN3	FTI-277	0.0715001	0.081007	54700
RRN3	AMG-706	0.0714531	0.182272	54700
RRN3	CMK	0.0709441	0.524615	54700
RRN3	Bortezomib	0.0699124	0.373453	54700
RRN3	SN-38	0.0698972	0.0954604	54700
RRN3	Cytarabine	0.0688053	0.148041	54700
RRN3	YK 4-279	0.0667736	0.183287	54700
RRN3	XMD8-85	0.0655364	0.43092	54700
RRN3	GSK269962A	0.0651303	0.165913	54700
RRN3	IOX2	0.0617447	0.260325	54700
RRN3	MLN4924	0.0589156	0.286334	54700
RRN3	Pazopanib	0.0568081	0.283371	54700
RRN3	Salubrinal	0.0556957	0.524801	54700
RRN3	Z-LLNle-CHO	0.0551558	0.478262	54700
RRN3	BX-795	0.0544533	0.23092	54700
RRN3	SB590885	0.0539276	0.272836	54700
RRN3	PD-0332991	0.0535001	0.31959	54700
RRN3	PHA-665752	0.0522728	0.722107	54700
RRN3	PFI-1	0.0513256	0.280597	54700
RRN3	Bosutinib	0.051041	0.327497	54700
RRN3	Epothilone B	0.0487124	0.338705	54700
RRN3	Veliparib	0.0484778	0.471673	54700
RRN3	DMOG	0.0480722	0.294283	54700
RRN3	AKT inhibitor VIII	0.0474259	0.30093	54700
RRN3	RO-3306	0.0466952	0.276388	54700
RRN3	XMD8-92	0.0464524	0.676511	54700
RRN3	NSC-87877	0.0446812	0.427142	54700
RRN3	SL 0101-1	0.0433168	0.574242	54700
RRN3	KIN001-055	0.0427956	0.494843	54700
RRN3	TW 37	0.0394642	0.410908	54700
RRN3	Roscovitine	0.0391671	0.839193	54700
RRN3	TAE684	0.0388282	0.764139	54700
RRN3	PF-4708671	0.0373683	0.72784	54700
RRN3	MK-2206	0.0367906	0.495976	54700
RRN3	Tamoxifen	0.0362589	0.763825	54700
RRN3	GW 441756	0.0362546	0.860281	54700
RRN3	Temozolomide	0.0361971	0.626025	54700
RRN3	AZ628	0.0356773	0.67717	54700
RRN3	BI-2536	0.0346991	0.774083	54700
RRN3	SGC0946	0.0343771	0.54171	54700
RRN3	AS601245	0.0329194	0.568665	54700
RRN3	EX-527	0.0313866	0.787461	54700
RRN3	CCT018159	0.0313791	0.571195	54700
RRN3	AZD7762	0.0307515	0.480496	54700
RRN3	Vinblastine	0.03029	0.52886	54700
RRN3	Obatoclax Mesylate	0.0280644	0.586302	54700
RRN3	JW-7-52-1	0.0276354	0.817986	54700
RRN3	AUY922	0.0272412	0.640659	54700
RRN3	MG-132	0.0265034	0.808826	54700
RRN3	JQ1	0.0252295	0.590189	54700
RRN3	SB 505124	0.0242224	0.783203	54700
RRN3	Talazoparib	0.0234531	0.641027	54700
RRN3	CP724714	0.0233534	0.710715	54700
RRN3	CEP-701	0.0229769	0.610924	54700
RRN3	Doxorubicin	0.0226248	0.760427	54700
RRN3	VX-702	0.0205422	0.936605	54700
RRN3	XMD11-85h	0.0201526	0.923907	54700
RRN3	Tivozanib	0.0189349	0.78477	54700
RRN3	Bleomycin	0.0181484	0.78443	54700
RRN3	BMS-754807	0.0176642	0.786023	54700
RRN3	Camptothecin	0.0175914	0.734609	54700
RRN3	Linifanib	0.0172424	0.785016	54700
RRN3	Lenalidomide	0.0151756	0.881317	54700
RRN3	YM155	0.0146937	0.82189	54700
RRN3	QL-XII-61	0.01417	0.867433	54700
RRN3	GSK-650394	0.0129585	0.894852	54700
RRN3	UNC1215	0.0125369	0.839894	54700
RRN3	ATRA	0.0107926	0.861058	54700
RRN3	PD-173074	0.00963556	0.96681	54700
RRN3	AP-24534	0.00911701	0.85645	54700
RRN3	Shikonin	0.00857648	0.896681	54700
RRN3	Zibotentan	0.00837873	0.987731	54700
RRN3	Sunitinib	0.00819524	0.937212	54700
RRN3	Lisitinib	0.00801186	0.930578	54700
RRN3	VX-680	0.00548598	0.969514	54700
RRN3	Tipifarnib	0.00481863	0.95991	54700
RRN3	Etoposide	0.00368327	0.954621	54700
RRN3	ZG-10	0.00224032	0.980609	54700
RRN3	OSU-03012	-0.000538464	0.9938	54700
RRN3	Gemcitabine	-0.00212665	0.974772	54700
RRN3	GDC0449	-0.00468613	0.977187	54700
RRN3	EHT 1864	-0.00593817	0.949691	54700
RRN3	Thapsigargin	-0.00618163	0.947163	54700
RRN3	JNK-9L	-0.00677311	0.932499	54700
RRN3	STF-62247	-0.00722275	0.884668	54700
RRN3	QS11	-0.00796895	0.926192	54700
RRN3	Nutlin-3a (-)	-0.00818223	0.892806	54700
RRN3	EKB-569	-0.00900193	0.851196	54700
RRN3	XL-184	-0.0104018	0.858081	54700
RRN3	GW843682X	-0.0104109	0.931265	54700
RRN3	BMS-536924	-0.0104563	0.915224	54700
RRN3	Nilotinib	-0.0115922	0.856221	54700
RRN3	HG-5-88-01	-0.0131717	0.951436	54700
RRN3	Imatinib	-0.013176	0.950668	54700
RRN3	GW-2580	-0.0154348	0.984347	54700
RRN3	Pyrimethamine	-0.0164981	0.908139	54700
RRN3	LY317615	-0.0165731	0.742989	54700
RRN3	Parthenolide	-0.0170853	0.896388	54700
RRN3	S-Trityl-L-cysteine	-0.0173152	0.867279	54700
RRN3	KIN001-135	-0.0174981	0.896771	54700
RRN3	JQ12	-0.0194039	0.758288	54700
RRN3	FMK	-0.0208277	0.792719	54700
RRN3	OSI-930	-0.0230957	0.589518	54700
RRN3	ZM-447439	-0.0237258	0.651963	54700
RRN3	Axitinib	-0.0295789	0.609319	54700
RRN3	PAC-1	-0.0310438	0.497925	54700
RRN3	Foretinib	-0.0317156	0.478565	54700
RRN3	Vinorelbine	-0.031788	0.593128	54700
RRN3	Crizotinib	-0.0322504	0.85041	54700
RRN3	Sorafenib	-0.0334864	0.793757	54700
RRN3	AS605240	-0.0338005	0.461498	54700
RRN3	NSC-207895	-0.0352208	0.45994	54700
RRN3	FR-180204	-0.0379572	0.483252	54700
RRN3	AZD8055	-0.0396838	0.337899	54700
RRN3	VNLG/124	-0.0404621	0.348115	54700
RRN3	rTRAIL	-0.0409152	0.583549	54700
RRN3	Mitomycin C	-0.042215	0.420121	54700
RRN3	HG-5-113-01	-0.0440746	0.563255	54700
RRN3	AICAR	-0.0440939	0.287534	54700
RRN3	Masitinib	-0.0477497	0.219047	54700
RRN3	XMD15-27	-0.0479875	0.30928	54700
RRN3	T0901317	-0.051007	0.219544	54700
RRN3	MS-275	-0.0521536	0.548946	54700
RRN3	VX-11e	-0.05423	0.243953	54700
RRN3	BAY 61-3606	-0.056032	0.174865	54700
RRN3	MP470	-0.0582525	0.175416	54700
RRN3	QL-XI-92	-0.0585885	0.113826	54700
RRN3	AC220	-0.0593283	0.190692	54700
RRN3	QL-X-138	-0.0600321	0.108268	54700
RRN3	GSK2126458	-0.0610387	0.108369	54700
RRN3	QL-XII-47	-0.0640959	0.106406	54700
RRN3	CAL-101	-0.064829	0.0875893	54700
RRN3	KIN001-266	-0.0717315	0.112111	54700
RRN3	Phenformin	-0.0717621	0.0541999	54700
RRN3	IPA-3	-0.0724274	0.0648858	54700
RRN3	UNC0638	-0.07322	0.0392746	54700
RRN3	SB52334	-0.0733343	0.0900738	54700
RRN3	TL-1-85	-0.0737749	0.0432349	54700
RRN3	GSK429286A	-0.0785917	0.0481487	54700
RRN3	KIN001-236	-0.0789785	0.0323928	54700
RRN3	TAK-715	-0.0875553	0.0153962	54700
RRN3	LAQ824	-0.0879474	0.0230999	54700
RRN3	NG-25	-0.0887939	0.0134035	54700
RRN3	KIN001-270	-0.0888097	0.0200256	54700
RRN3	CH5424802	-0.0906047	0.0586712	54700
RRN3	THZ-2-49	-0.0915759	0.0122451	54700
RRN3	PI-103	-0.0939651	0.0089828	54700
RRN3	BIX02189	-0.0953719	0.00834933	54700
RRN3	JW-7-24-1	-0.0973965	0.00618734	54700
RRN3	Y-39983	-0.0975132	0.00781231	54700
RRN3	ZSTK474	-0.0977093	0.00661981	54700
RRN3	CP466722	-0.0977736	0.00607617	54700
RRN3	GSK690693	-0.0982597	0.00682394	54700
RRN3	OSI-027	-0.0986824	0.00591555	54700
RRN3	TG101348	-0.100366	0.00475173	54700
RRN3	BMS345541	-0.10072	0.00470032	54700
RRN3	KIN001-244	-0.101124	0.00518327	54700
RRN3	SNX-2112	-0.103854	0.00383357	54700
RRN3	BX-912	-0.105709	0.00273966	54700
RRN3	BHG712	-0.107824	0.00250641	54700
RRN3	GSK1070916	-0.11084	0.00215448	54700
RRN3	TL-2-105	-0.112279	0.0019602	54700
RRN3	Navitoclax	-0.114202	0.00189455	54700
RRN3	Ispinesib Mesylate	-0.114332	0.00142017	54700
RRN3	XMD14-99	-0.114529	0.00175615	54700
RRN3	AT-7519	-0.115621	0.00104555	54700
RRN3	CUDC-101	-0.122257	0.000675503	54700
RRN3	CAY10603	-0.122546	0.000515122	54700
RRN3	PIK-93	-0.122867	0.000436649	54700
RRN3	CX-5461	-0.129086	0.000293951	54700
RRN3	THZ-2-102-1	-0.129186	0.000269386	54700
RRN3	Belinostat	-0.130848	0.000293565	54700
RRN3	MPS-1-IN-1	-0.131096	0.000295711	54700
RRN3	Methotrexate	-0.133086	0.000249078	54700
RRN3	Vorinostat	-0.13352	0.000225439	54700
RRN3	XMD13-2	-0.133969	0.000137489	54700
RRN3	Genentech Cpd 10	-0.139106	8.5537e-05	54700
RRN3	5-Fluorouracil	-0.140468	7.3969e-05	54700
RRN3	Tubastatin A	-0.141528	5.1907e-05	54700
RRN3	PHA-793887	-0.142769	3.6856e-05	54700
RRN3	KIN001-102	-0.144139	3.4029e-05	54700
RRN3	WZ3105	-0.144861	3.1664e-05	54700
RRN3	YM201636	-0.145	4.212e-05	54700
RRN3	KIN001-260	-0.148145	2.5678e-05	54700
RRN3	TPCA-1	-0.151296	1.2374e-05	54700
RRN3	FK866	-0.151337	1.7409e-05	54700
RRN3	Ruxolitinib	-0.154173	9.9037e-05	54700
RRN3	AR-42	-0.165361	2.09025e-06	54700
RRN3	I-BET-762	-0.180512	1.25308e-07	54700
RRN3	NPK76-II-72-1	-0.201796	2.85561e-09	54700
