# Supplementary material for: Clinical significance and functional characterization of RRN3 in gastric cancer: insights from pan-cancer analysis and experimental validation
Source: Front Oncol. 2026 May 22;16:1832473. doi: 10.3389/fonc.2026.1832473 (PMC13213868; doi:10.3389/fonc.2026.1832473)
Supplement: Supplementary file 1 [file DataSheet1.zip › Supplementary table 10.xlsx]

## Sheet: SheetName
symbol	drug	cor	fdr	entrez
RRN3	dasatinib	0.134657	0.00129751	54700
RRN3	JW-55	0.123587	0.316711	54700
RRN3	BRD-K99006945	0.0903956	0.20393	54700
RRN3	BRD-K44224150	0.0858024	0.974465	54700
RRN3	lovastatin	0.0855595	0.0718343	54700
RRN3	vemurafenib	0.0853834	0.0990874	54700
RRN3	simvastatin	0.0814963	0.138716	54700
RRN3	staurosporine	0.0749531	0.578304	54700
RRN3	PLX-4720	0.0727873	0.259886	54700
RRN3	GSK1059615	0.0700281	0.792788	54700
RRN3	BRD-K30748066	0.065985	0.745298	54700
RRN3	fluvastatin	0.0659377	0.200883	54700
RRN3	IC-87114	0.0646295	0.300493	54700
RRN3	BRD8899	0.0628213	0.540062	54700
RRN3	CAY10576	0.0581158	0.417961	54700
RRN3	BRD-A05715709	0.0574619	0.704635	54700
RRN3	BRD-K02492147	0.0570228	0.333085	54700
RRN3	vandetanib	0.0563773	0.2714	54700
RRN3	betulinic acid	0.055363	0.714044	54700
RRN3	GSK2636771	0.0531592	0.590073	54700
RRN3	O-6-benzylguanine	0.0519375	0.702062	54700
RRN3	CAL-101	0.0494738	0.421227	54700
RRN3	AZD6482	0.0477916	0.420467	54700
RRN3	CID-5951923	0.0429102	0.63058	54700
RRN3	birinapant	0.0417098	0.539573	54700
RRN3	BRD5468	0.0410912	0.653621	54700
RRN3	cediranib	0.0404979	0.777437	54700
RRN3	saracatinib	0.0352726	0.5028	54700
RRN3	DNMDP	0.0338353	0.662625	54700
RRN3	UNC0321	0.0334136	0.783608	54700
RRN3	KH-CB19	0.0319651	0.787577	54700
RRN3	BRD-K42260513	0.0305248	0.994633	54700
RRN3	CI-976	0.0303365	0.853668	54700
RRN3	ML083	0.0301925	0.828122	54700
RRN3	VAF-347	0.0286204	0.69595	54700
RRN3	BRD1378	0.0273926	0.832533	54700
RRN3	PF-4800567 hydrochloride	0.0260655	0.999586	54700
RRN3	cytochalasin B	0.0258629	0.662185	54700
RRN3	AC55649	0.0231215	0.87872	54700
RRN3	LY-2157299	0.0229537	0.940189	54700
RRN3	TGX-221	0.020931	0.824695	54700
RRN3	BRD-K17060750	0.018248	0.758916	54700
RRN3	BRD-K64610608	0.0163962	0.907846	54700
RRN3	PD 153035	0.0157796	0.824463	54700
RRN3	QS-11	0.0157356	0.966665	54700
RRN3	dabrafenib	0.0139926	0.882278	54700
RRN3	NSC30930	0.013829	0.881471	54700
RRN3	procarbazine	0.0137336	0.95719	54700
RRN3	MK-0752	0.0135464	0.882763	54700
RRN3	BRD-K34099515	0.0120087	0.992845	54700
RRN3	AT-406	0.0119339	0.937452	54700
RRN3	EX-527	0.010718	0.945977	54700
RRN3	BRD-K86535717	0.0101429	0.987352	54700
RRN3	silmitasertib	0.00883772	0.937924	54700
RRN3	semagacestat	0.00642407	0.976472	54700
RRN3	CBB-1007	0.00520459	0.985319	54700
RRN3	erlotinib	0.00255343	0.966448	54700
RRN3	tamatinib	0.00229479	0.984538	54700
RRN3	WAY-362450	0.00115307	0.998543	54700
RRN3	pluripotin	0.000440886	0.995432	54700
RRN3	erismodegib	-0.000976268	0.994431	54700
RRN3	ML203	-0.00164979	0.98105	54700
RRN3	pyrazolanthrone	-0.0023326	0.973328	54700
RRN3	SGX-523	-0.00359172	0.968646	54700
RRN3	IPR-456	-0.0042065	0.984237	54700
RRN3	trametinib	-0.00436701	0.96836	54700
RRN3	PRL-3 inhibitor I	-0.00596759	0.973997	54700
RRN3	bleomycin A2	-0.00608926	0.936047	54700
RRN3	ML334 diastereomer	-0.00627399	0.949356	54700
RRN3	palmostatin B	-0.00671966	0.966797	54700
RRN3	selumetinib	-0.00675486	0.918624	54700
RRN3	ML312	-0.00914241	0.997572	54700
RRN3	BRD-K34485477	-0.00943081	0.998562	54700
RRN3	PD318088	-0.0103263	0.864013	54700
RRN3	BRD-K09344309	-0.0114462	0.988877	54700
RRN3	FGIN-1-27	-0.0120932	0.94305	54700
RRN3	JW-74	-0.0140964	0.906147	54700
RRN3	avicin D	-0.0147446	0.903418	54700
RRN3	ifosfamide	-0.0155259	0.95114	54700
RRN3	BRD8958	-0.0163166	0.983739	54700
RRN3	SZ4TA2	-0.0166297	0.914618	54700
RRN3	ML162	-0.017382	0.716218	54700
RRN3	fumonisin B1	-0.0188567	0.797524	54700
RRN3	cyclophosphamide	-0.0190711	0.997412	54700
RRN3	MI-1	-0.0191423	0.85433	54700
RRN3	myriocin	-0.0199533	0.973067	54700
RRN3	lomeguatrib	-0.0199952	0.757369	54700
RRN3	CIL55	-0.0213383	0.939402	54700
RRN3	sunitinib	-0.0218383	0.625496	54700
RRN3	NPC-26	-0.0219868	0.87597	54700
RRN3	JW-480	-0.0224564	0.906747	54700
RRN3	ibrutinib	-0.0225406	0.741055	54700
RRN3	BRD-K71781559	-0.0232432	0.993922	54700
RRN3	BRD-K16147474	-0.0233694	0.957616	54700
RRN3	nelarabine	-0.0236415	0.938539	54700
RRN3	BRD-K04800985	-0.024571	0.99881	54700
RRN3	etomoxir	-0.0249376	0.971976	54700
RRN3	azacitidine	-0.0255181	0.629605	54700
RRN3	abiraterone	-0.0257476	0.883331	54700
RRN3	BRD-K78574327	-0.0283552	0.982295	54700
RRN3	purmorphamine	-0.0284083	0.578182	54700
RRN3	AGK-2	-0.02854	0.947959	54700
RRN3	myricetin	-0.0295383	0.806868	54700
RRN3	PYR-41	-0.0304432	0.599616	54700
RRN3	tozasertib	-0.0305749	0.888088	54700
RRN3	hyperforin	-0.0309595	0.759056	54700
RRN3	BRD4132	-0.0310914	0.647817	54700
RRN3	1S,3R-RSL-3	-0.0321353	0.463626	54700
RRN3	RAF265	-0.0330123	0.59616	54700
RRN3	sitagliptin	-0.0339541	0.997718	54700
RRN3	AZD4547	-0.0345742	0.498885	54700
RRN3	BRD-K09587429	-0.0352252	0.61046	54700
RRN3	GDC-0879	-0.0356811	0.547093	54700
RRN3	C6-ceramide	-0.0361021	0.759251	54700
RRN3	VU0155056	-0.0369139	0.917959	54700
RRN3	cabozantinib	-0.0386533	0.459711	54700
RRN3	tivozanib	-0.0391599	0.447811	54700
RRN3	BRD-K49290616	-0.0393689	0.936981	54700
RRN3	dexamethasone	-0.0397891	0.372055	54700
RRN3	BMS-195614	-0.0398056	0.546779	54700
RRN3	Compound 1541A	-0.0406323	0.544345	54700
RRN3	WZ4002	-0.0416084	0.586058	54700
RRN3	PIK-93	-0.0424846	0.334653	54700
RRN3	LE-135	-0.0425907	0.354494	54700
RRN3	canertinib	-0.0426231	0.387338	54700
RRN3	pitstop2	-0.0432441	0.827609	54700
RRN3	BCL-LZH-4	-0.043576	0.854268	54700
RRN3	TG-100-115	-0.0437021	0.425806	54700
RRN3	968	-0.0438543	0.988585	54700
RRN3	IU1	-0.0444921	0.635163	54700
RRN3	bendamustine	-0.0456615	0.307107	54700
RRN3	SR1001	-0.0460674	0.52285	54700
RRN3	BRD9647	-0.0464283	0.383421	54700
RRN3	momelotinib	-0.0476861	0.264055	54700
RRN3	BRD-K33199242	-0.0484264	0.948158	54700
RRN3	MG-132	-0.0490585	0.590859	54700
RRN3	SB-431542	-0.0492853	0.614381	54700
RRN3	A-804598	-0.0501352	0.756618	54700
RRN3	bosutinib	-0.0503342	0.237484	54700
RRN3	BRD-K29086754	-0.0506302	0.832392	54700
RRN3	SJ-172550	-0.051709	0.628132	54700
RRN3	ruxolitinib	-0.0517122	0.23765	54700
RRN3	PI-103	-0.0529372	0.217881	54700
RRN3	BRD-K48477130	-0.053993	0.791588	54700
RRN3	AZD7545	-0.0540348	0.223364	54700
RRN3	gefitinib	-0.0551733	0.285774	54700
RRN3	CHIR-99021	-0.0559374	0.200255	54700
RRN3	CAY10594	-0.056425	0.332472	54700
RRN3	methotrexate	-0.0569218	0.178594	54700
RRN3	tanespimycin	-0.0569244	0.278937	54700
RRN3	sildenafil	-0.0573177	0.634226	54700
RRN3	ML258	-0.0577195	0.573256	54700
RRN3	itraconazole	-0.0578987	0.396344	54700
RRN3	SID 26681509	-0.0583363	0.213098	54700
RRN3	niclosamide	-0.0584117	0.192948	54700
RRN3	AM-580	-0.0585014	0.259463	54700
RRN3	PRIMA-1-Met	-0.0590217	0.42207	54700
RRN3	BRD-K30019337	-0.059585	0.848663	54700
RRN3	tandutinib	-0.0600873	0.182799	54700
RRN3	lenvatinib	-0.0603038	0.18652	54700
RRN3	BEC	-0.0603213	0.999979	54700
RRN3	ZSTK474	-0.0603599	0.261109	54700
RRN3	CIL56	-0.0613723	0.330026	54700
RRN3	isonicotinohydroxamic acid	-0.0620733	0.95765	54700
RRN3	ML239	-0.0629524	0.147001	54700
RRN3	BYL-719	-0.0632691	0.346111	54700
RRN3	ciclosporin	-0.0637107	0.235506	54700
RRN3	istradefylline	-0.0638544	0.691742	54700
RRN3	NSC23766	-0.0645533	0.1203	54700
RRN3	BRD-K24690302	-0.06475	0.135392	54700
RRN3	YM-155	-0.0654179	0.173883	54700
RRN3	CIL41	-0.0655872	0.360508	54700
RRN3	HC-067047	-0.0655987	0.263866	54700
RRN3	thalidomide	-0.0663882	0.724123	54700
RRN3	nilotinib	-0.0669461	0.353279	54700
RRN3	tigecycline	-0.0671506	0.284039	54700
RRN3	AT7867	-0.0674213	0.107705	54700
RRN3	BRD-K84807411	-0.0680075	0.813627	54700
RRN3	pifithrin-alpha	-0.0682099	0.232496	54700
RRN3	BRD-K14844214	-0.069061	0.293968	54700
RRN3	AZD8055	-0.0714496	0.0787378	54700
RRN3	GSK-3 inhibitor IX	-0.0717363	0.0945467	54700
RRN3	BRD-K37390332	-0.0727203	0.639352	54700
RRN3	ML210	-0.0727672	0.0804364	54700
RRN3	pazopanib	-0.0730571	0.071952	54700
RRN3	BRD-K27224038	-0.0732608	0.784316	54700
RRN3	AZD7762	-0.0737477	0.0607193	54700
RRN3	BRD-K51831558	-0.0738078	0.300185	54700
RRN3	pandacostat	-0.0741672	0.106873	54700
RRN3	afatinib	-0.0746278	0.109245	54700
RRN3	blebbistatin	-0.0747685	0.905208	54700
RRN3	NSC 74859	-0.0752728	0.13238	54700
RRN3	SNS-032	-0.0758987	0.0687549	54700
RRN3	XL765	-0.0759048	0.160756	54700
RRN3	CD-1530	-0.0763897	0.144683	54700
RRN3	BMS-536924	-0.07643	0.130244	54700
RRN3	BRD-M00053801	-0.0765024	0.422427	54700
RRN3	KU-55933	-0.0767378	0.0753623	54700
RRN3	salermide	-0.0776807	0.382972	54700
RRN3	parthenolide	-0.0777195	0.151981	54700
RRN3	veliparib	-0.0780434	0.272862	54700
RRN3	BRD-A02303741	-0.0784506	0.1319	54700
RRN3	GANT-61	-0.0787349	0.149975	54700
RRN3	ML006	-0.0788987	0.125497	54700
RRN3	BRD-K75293299	-0.0789472	0.762105	54700
RRN3	RO4929097	-0.0800779	0.289006	54700
RRN3	FSC231	-0.0802291	0.99945	54700
RRN3	vorapaxar	-0.0810547	0.0764144	54700
RRN3	BRD-K11533227	-0.0811777	0.0625269	54700
RRN3	darinaparsin	-0.0826451	0.204619	54700
RRN3	NSC48300	-0.0832543	0.0345385	54700
RRN3	spautin-1	-0.0833133	0.0781523	54700
RRN3	SKI-II	-0.0839186	0.0553562	54700
RRN3	CIL55A	-0.0849665	0.165603	54700
RRN3	R428	-0.0850612	0.0952576	54700
RRN3	cimetidine	-0.0869623	0.937365	54700
RRN3	neratinib	-0.0871176	0.0403875	54700
RRN3	L-685458	-0.0871999	0.109365	54700
RRN3	regorafenib	-0.0879421	0.0651722	54700
RRN3	nintedanib	-0.0882768	0.0773471	54700
RRN3	temozolomide	-0.0898625	0.131698	54700
RRN3	tamoxifen	-0.0909077	0.118342	54700
RRN3	BRD-K50799972	-0.0915793	0.144491	54700
RRN3	epigallocatechin-3-monogallate	-0.0929568	0.0363331	54700
RRN3	PF-543	-0.0929744	0.0386868	54700
RRN3	BMS-270394	-0.0945249	0.0315679	54700
RRN3	AZ-3146	-0.0945613	0.022226	54700
RRN3	Ch-55	-0.0954551	0.0356327	54700
RRN3	MK-2206	-0.0954674	0.025295	54700
RRN3	UNC0638	-0.0967518	0.0208544	54700
RRN3	cyanoquinoline 11	-0.0972813	0.23377	54700
RRN3	PDMP	-0.0978472	0.0199045	54700
RRN3	OSI-027	-0.0978946	0.0185104	54700
RRN3	BRD-K41334119	-0.0985872	0.859455	54700
RRN3	ouabain	-0.0994279	0.00944307	54700
RRN3	BRD-K96431673	-0.099634	0.985799	54700
RRN3	imatinib	-0.100185	0.016207	54700
RRN3	AZD1480	-0.100253	0.151329	54700
RRN3	MGCD-265	-0.100588	0.0100199	54700
RRN3	quizartinib	-0.100622	0.0603319	54700
RRN3	lapatinib	-0.10194	0.018126	54700
RRN3	Mdivi-1	-0.10219	0.0133748	54700
RRN3	foretinib	-0.102237	0.0132551	54700
RRN3	BRD9876	-0.102399	0.0735124	54700
RRN3	importazole	-0.102785	0.0699326	54700
RRN3	bexarotene	-0.103189	0.0149711	54700
RRN3	BRD-K28456706	-0.103271	0.0119086	54700
RRN3	BRD-K13999467	-0.1033	0.0136514	54700
RRN3	erastin	-0.103458	0.0123795	54700
RRN3	sorafenib	-0.103609	0.0144803	54700
RRN3	AA-COCF3	-0.103629	0.0120772	54700
RRN3	NVP-BEZ235	-0.103985	0.0356959	54700
RRN3	linsitinib	-0.104349	0.0130048	54700
RRN3	brivanib	-0.104523	0.00924989	54700
RRN3	PF-573228	-0.105008	0.0076357	54700
RRN3	DBeQ	-0.105478	0.0131541	54700
RRN3	TG-101348	-0.105544	0.00831921	54700
RRN3	CCT036477	-0.106046	0.00673248	54700
RRN3	KU-0063794	-0.106075	0.00856845	54700
RRN3	ML031	-0.10608	0.0131084	54700
RRN3	GDC-0941	-0.106447	0.0130619	54700
RRN3	FQI-1	-0.106482	0.0576422	54700
RRN3	BRD-K96970199	-0.107029	0.998764	54700
RRN3	SB-525334	-0.107103	0.0210816	54700
RRN3	ML320	-0.107842	0.0138487	54700
RRN3	BRD-K02251932	-0.107887	0.0230276	54700
RRN3	avrainvillamide	-0.108286	0.0250246	54700
RRN3	necrostatin-1	-0.108294	0.0154253	54700
RRN3	BRD-K63431240	-0.10892	0.00861601	54700
RRN3	Ki8751	-0.109076	0.00970192	54700
RRN3	dacarbazine	-0.10915	0.00493585	54700
RRN3	StemRegenin 1	-0.10955	0.00604644	54700
RRN3	BRD-K19103580	-0.109833	0.0169755	54700
RRN3	MLN2480	-0.109852	0.211754	54700
RRN3	BRD-K90370028	-0.109943	0.743805	54700
RRN3	olaparib	-0.11006	0.00533457	54700
RRN3	necrostatin-7	-0.110844	0.0102734	54700
RRN3	SRT-1720	-0.112789	0.00884377	54700
RRN3	16-beta-bromoandrosterone	-0.113063	0.0135816	54700
RRN3	MI-2	-0.11378	0.0831214	54700
RRN3	BRD-K52037352	-0.11391	0.052336	54700
RRN3	N9-isopropylolomoucine	-0.11407	0.00473954	54700
RRN3	TPCA-1	-0.114492	0.00333847	54700
RRN3	cucurbitacin I	-0.11535	0.00415212	54700
RRN3	temsirolimus	-0.115367	0.0563106	54700
RRN3	BRD1835	-0.116089	0.0100724	54700
RRN3	BRD-K45681478	-0.117681	0.00602246	54700
RRN3	MLN2238	-0.11827	0.00233137	54700
RRN3	GSK4112	-0.118948	0.00843485	54700
RRN3	prochlorperazine	-0.118954	0.00537825	54700
RRN3	BRD-K51490254	-0.119686	0.00390434	54700
RRN3	NVP-BSK805	-0.120767	0.00208484	54700
RRN3	ML050	-0.120996	0.00344914	54700
RRN3	RITA	-0.121261	0.00279934	54700
RRN3	BRD-K66532283	-0.121267	0.00235074	54700
RRN3	zebularine	-0.121376	0.00196259	54700
RRN3	tubastatin A	-0.121529	0.0428086	54700
RRN3	doxorubicin	-0.122104	0.00107166	54700
RRN3	BMS-345541	-0.122889	0.00160163	54700
RRN3	BRD-K55116708	-0.123017	0.00394519	54700
RRN3	obatoclax	-0.123151	0.00130988	54700
RRN3	skepinone-L	-0.124095	0.043084	54700
RRN3	pevonedistat	-0.124271	0.001604	54700
RRN3	BRD-K92856060	-0.12433	0.00217055	54700
RRN3	brefeldin A	-0.124837	0.00353318	54700
RRN3	tipifarnib-P1	-0.126191	0.00124279	54700
RRN3	ETP-46464	-0.126548	0.0128226	54700
RRN3	SR8278	-0.126889	0.706466	54700
RRN3	VER-155008	-0.127777	0.00172822	54700
RRN3	marinopyrrole A	-0.12801	0.0106438	54700
RRN3	tretinoin	-0.128419	0.00135292	54700
RRN3	ABT-199	-0.130625	0.0145936	54700
RRN3	BRD6340	-0.130684	0.000871577	54700
RRN3	MST-312	-0.131408	0.00061584	54700
RRN3	KU 0060648	-0.131959	0.00083624	54700
RRN3	SN-38	-0.132211	0.002076	54700
RRN3	HBX-41108	-0.134036	0.00929527	54700
RRN3	KW-2449	-0.134923	0.000372762	54700
RRN3	ABT-737	-0.135303	0.00137218	54700
RRN3	BIBR-1532	-0.135555	0.00145257	54700
RRN3	masitinib	-0.13604	0.0007213	54700
RRN3	NVP-TAE684	-0.136058	0.00157992	54700
RRN3	tacrolimus	-0.136412	0.000883491	54700
RRN3	alvocidib	-0.136931	0.0171129	54700
RRN3	austocystin D	-0.137497	0.00164103	54700
RRN3	WZ8040	-0.137915	0.00303153	54700
RRN3	ML029	-0.138557	0.000975539	54700
RRN3	leptomycin B	-0.13907	0.000176919	54700
RRN3	GMX-1778	-0.13925	0.000410636	54700
RRN3	BMS-754807	-0.140918	0.000640128	54700
RRN3	CR-1-31B	-0.141261	0.000146194	54700
RRN3	HLI 373	-0.141618	0.000403581	54700
RRN3	BRD-A71883111	-0.141635	0.000560588	54700
RRN3	sirolimus	-0.14184	0.000246262	54700
RRN3	BRD-K29313308	-0.142317	0.000492026	54700
RRN3	PF-750	-0.142379	0.0013848	54700
RRN3	clofarabine	-0.143	0.000122882	54700
RRN3	omacetaxine mepesuccinate	-0.143677	0.00143636	54700
RRN3	BRD-K27986637	-0.14401	0.300994	54700
RRN3	BIRB-796	-0.144616	0.000732502	54700
RRN3	trifluoperazine	-0.144634	0.00150623	54700
RRN3	KU-60019	-0.145718	0.000151926	54700
RRN3	etoposide	-0.14577	0.000106903	54700
RRN3	RG-108	-0.146139	0.000392649	54700
RRN3	nutlin-3	-0.147019	0.000180558	54700
RRN3	bortezomib	-0.147605	0.000147664	54700
RRN3	navitoclax	-0.147673	0.000229589	54700
RRN3	Merck60	-0.148454	7.8049e-05	54700
RRN3	valdecoxib	-0.149059	0.000153761	54700
RRN3	methylstat	-0.14973	0.00143125	54700
RRN3	paclitaxel	-0.149929	8.4435e-05	54700
RRN3	Compound 7d-cis	-0.149945	0.0003589	54700
RRN3	SNX-2112	-0.15076	5.0496e-05	54700
RRN3	NVP-ADW742	-0.152614	0.000221878	54700
RRN3	Bax channel blocker	-0.152818	0.000287616	54700
RRN3	docetaxel	-0.153338	0.00904095	54700
RRN3	curcumin	-0.153391	5.5879e-05	54700
RRN3	phloretin	-0.153821	6.4704e-05	54700
RRN3	AT13387	-0.154143	0.00759863	54700
RRN3	MK-1775	-0.154268	5.9683e-05	54700
RRN3	tosedostat	-0.154585	0.000146016	54700
RRN3	axitinib	-0.155084	4.4859e-05	54700
RRN3	PF-184	-0.155604	5.5793e-05	54700
RRN3	fulvestrant	-0.155759	0.588264	54700
RRN3	BRD-K33514849	-0.156038	0.999288	54700
RRN3	BIX-01294	-0.156328	4.3695e-05	54700
RRN3	NSC19630	-0.15685	0.000798193	54700
RRN3	BRD1812	-0.157281	5.5508e-05	54700
RRN3	B02	-0.157614	6.2104e-05	54700
RRN3	manumycin A	-0.158548	2.5266e-05	54700
RRN3	GSK461364	-0.160264	2.1491e-05	54700
RRN3	FQI-2	-0.160391	1.6659e-05	54700
RRN3	PHA-793887	-0.160408	1.6761e-05	54700
RRN3	isoevodiamine	-0.160597	1.862e-05	54700
RRN3	elocalcitol	-0.160615	2.8579e-05	54700
RRN3	SU11274	-0.161089	4.0672e-05	54700
RRN3	dinaciclib	-0.161811	0.00372861	54700
RRN3	triazolothiadiazine	-0.162701	1.0183e-05	54700
RRN3	barasertib	-0.163364	1.9366e-05	54700
RRN3	bardoxolone methyl	-0.163981	6.2055e-05	54700
RRN3	NSC632839	-0.164319	1.3088e-05	54700
RRN3	GSK525762A	-0.164345	1.1089e-05	54700
RRN3	fingolimod	-0.165129	1.9006e-05	54700
RRN3	BRD-K35604418	-0.165255	1.916e-05	54700
RRN3	Ko-143	-0.166318	1.842e-05	54700
RRN3	ML311	-0.166512	7.24765e-06	54700
RRN3	teniposide	-0.167513	0.00165075	54700
RRN3	BRD-K61166597	-0.167803	1.8094e-05	54700
RRN3	CHM-1	-0.16811	6.78376e-06	54700
RRN3	parbendazole	-0.168355	4.84194e-06	54700
RRN3	BRD-K85133207	-0.169353	5.232e-05	54700
RRN3	narciclasine	-0.16939	8.16937e-06	54700
RRN3	YK 4-279	-0.170054	5.30189e-06	54700
RRN3	BRD-K88742110	-0.170125	1.9172e-05	54700
RRN3	pifithrin-mu	-0.170303	9.38646e-06	54700
RRN3	alisertib	-0.170714	6.57815e-06	54700
RRN3	rigosertib	-0.171735	7.29979e-06	54700
RRN3	BRD-K80183349	-0.171782	7.73201e-06	54700
RRN3	serdemetan	-0.171875	1.233e-05	54700
RRN3	bafilomycin A1	-0.172564	0.700063	54700
RRN3	BRD-K66453893	-0.172818	4.20718e-06	54700
RRN3	GW-843682X	-0.173831	1.0652e-05	54700
RRN3	ceranib-2	-0.173999	2.73037e-06	54700
RRN3	PL-DI	-0.174083	4.20227e-06	54700
RRN3	ELCPK	-0.174153	0.00256528	54700
RRN3	SCH-529074	-0.174793	4.9613e-05	54700
RRN3	3-Cl-AHPC	-0.174825	3.50573e-06	54700
RRN3	oligomycin A	-0.175417	6.01218e-06	54700
RRN3	WP1130	-0.175713	6.40808e-06	54700
RRN3	OSI-930	-0.175884	3.4619e-05	54700
RRN3	linifanib	-0.175958	3.25739e-06	54700
RRN3	STF-31	-0.175976	5.92683e-06	54700
RRN3	TW-37	-0.176321	7.0948e-06	54700
RRN3	vincristine	-0.177458	1.03453e-06	54700
RRN3	gossypol	-0.177579	5.92935e-06	54700
RRN3	mitomycin	-0.178772	2.04472e-06	54700
RRN3	CAY10618	-0.18023	1.92407e-06	54700
RRN3	neopeltolide	-0.180782	0.0411041	54700
RRN3	NVP-231	-0.181146	1.58571e-06	54700
RRN3	SR-II-138A	-0.181449	6.94712e-07	54700
RRN3	JQ-1	-0.181614	1.06837e-06	54700
RRN3	SB-225002	-0.181713	8.00132e-07	54700
RRN3	NSC95397	-0.183105	4.64936e-06	54700
RRN3	SMER-3	-0.183368	1.6638e-05	54700
RRN3	BRD-K48334597	-0.183523	0.0736392	54700
RRN3	PF-3758309	-0.183629	0.000865186	54700
RRN3	Repligen 136	-0.183693	6.42955e-06	54700
RRN3	triptolide	-0.183847	1.51798e-06	54700
RRN3	LY-2183240	-0.187634	4.26385e-07	54700
RRN3	sotrastaurin	-0.189023	3.1159e-05	54700
RRN3	crizotinib	-0.189184	5.86259e-07	54700
RRN3	LRRK2-IN-1	-0.18947	2.377e-05	54700
RRN3	daporinad	-0.189992	5.6197e-06	54700
RRN3	PRIMA-1	-0.190172	8.05239e-07	54700
RRN3	ISOX	-0.190644	3.67847e-07	54700
RRN3	chlorambucil	-0.190831	4.96936e-07	54700
RRN3	BRD-K01737880	-0.192754	0.309905	54700
RRN3	apicidin	-0.19294	1.74879e-07	54700
RRN3	isoliquiritigenin	-0.193442	0.0197868	54700
RRN3	BRD-K97651142	-0.193622	1.21902e-06	54700
RRN3	GW-405833	-0.19497	2.19974e-07	54700
RRN3	BI-2536	-0.195079	9.16637e-08	54700
RRN3	I-BET151	-0.195544	1.13589e-07	54700
RRN3	BRD-K26531177	-0.196257	6.63308e-07	54700
RRN3	SCH-79797	-0.197054	1.67871e-07	54700
RRN3	SB-743921	-0.197758	6.32494e-08	54700
RRN3	BRD-K70511574	-0.197927	1.1715e-07	54700
RRN3	KX2-391	-0.1985	1.17735e-07	54700
RRN3	topotecan	-0.199583	5.40897e-08	54700
RRN3	nakiterpiosin	-0.20021	8.75377e-08	54700
RRN3	tacedinaline	-0.200371	8.47732e-06	54700
RRN3	piperlongumine	-0.201568	5.20753e-08	54700
RRN3	KHS101	-0.201783	5.26105e-07	54700
RRN3	KPT185	-0.202054	4.12917e-06	54700
RRN3	CD-437	-0.202975	5.54904e-08	54700
RRN3	Compound 23 citrate	-0.203396	1.04058e-07	54700
RRN3	COL-3	-0.204617	4.18549e-06	54700
RRN3	CIL70	-0.204844	0.0001719	54700
RRN3	tivantinib	-0.205268	0.000199878	54700
RRN3	fluorouracil	-0.206296	4.43104e-08	54700
RRN3	gemcitabine	-0.206321	1.1371e-07	54700
RRN3	BRD-A86708339	-0.208402	0.000293787	54700
RRN3	tipifarnib-P2	-0.213741	4.8454e-05	54700
RRN3	decitabine	-0.214413	5.38882e-09	54700
RRN3	PAC-1	-0.215648	1.99718e-08	54700
RRN3	BRD-K34222889	-0.217753	4.30566e-09	54700
RRN3	BRD-K41597374	-0.218062	1.13223e-08	54700
RRN3	necrosulfonamide	-0.220375	1.3894e-06	54700
RRN3	entinostat	-0.223351	2.50635e-09	54700
RRN3	BRD-A94377914	-0.225053	2.4444e-05	54700
RRN3	neuronal differentiation inducer III	-0.231949	4.96508e-10	54700
RRN3	vorinostat	-0.235146	2.51863e-10	54700
RRN3	cerulenin	-0.239102	1.51932e-10	54700
RRN3	cytarabine hydrochloride	-0.241142	4.47474e-11	54700
RRN3	ciclopirox	-0.242328	3.16466e-11	54700
RRN3	panobinostat	-0.242397	3.2801e-11	54700
RRN3	QW-BI-011	-0.248968	0.00260414	54700
RRN3	PX-12	-0.254499	6.24471e-12	54700
RRN3	indisulam	-0.264641	2.89676e-12	54700
RRN3	belinostat	-0.268267	5.21331e-07	54700
RRN3	GSK-J4	-0.283453	0.0573327	54700
