# Supplementary material for: Clinical significance and functional characterization of RRN3 in gastric cancer: insights from pan-cancer analysis and experimental validation
Source: Front Oncol. 2026 May 22;16:1832473. doi: 10.3389/fonc.2026.1832473 (PMC13213868; doi:10.3389/fonc.2026.1832473)
Supplement: Supplementary file 1 [file DataSheet1.zip › Supplementary table 12.xlsx]

## Sheet: Sheet1
node1	node2	cor	fdr
RRN3	dasatinib	0.134657	0.00129751
RRN3	neratinib	-0.0871176	0.0403875
RRN3	imatinib	-0.100185	0.016207
RRN3	lapatinib	-0.10194	0.018126
RRN3	bexarotene	-0.103189	0.0149711
RRN3	sorafenib	-0.103609	0.0144803
RRN3	TG-101348	-0.105544	0.00831921
RRN3	dacarbazine	-0.10915	0.00493585
RRN3	olaparib	-0.11006	0.00533457
RRN3	MLN2238	-0.11827	0.00233137
RRN3	prochlorperazine	-0.118954	0.00537825
RRN3	doxorubicin	-0.122104	0.00107166
RRN3	tretinoin	-0.128419	0.00135292
RRN3	ABT-199	-0.130625	0.0145936
RRN3	tacrolimus	-0.136412	0.000883491
RRN3	sirolimus	-0.14184	0.000246262
RRN3	clofarabine	-0.143	0.000122882
RRN3	omacetaxine mepesuccinate	-0.143677	0.00143636
RRN3	trifluoperazine	-0.144634	0.00150623
RRN3	etoposide	-0.14577	0.000106903
RRN3	bortezomib	-0.147605	0.000147664
RRN3	valdecoxib	-0.149059	0.000153761
RRN3	paclitaxel	-0.149929	8.4435e-05
RRN3	docetaxel	-0.153338	0.00904095
RRN3	axitinib	-0.155084	4.4859e-05
RRN3	fingolimod	-0.165129	1.9006e-05
RRN3	teniposide	-0.167513	0.00165075
RRN3	vincristine	-0.177458	1.03453e-06
RRN3	mitomycin	-0.178772	2.04472e-06
RRN3	crizotinib	-0.189184	5.86259e-07
RRN3	ISOX	-0.190644	3.67847e-07
RRN3	chlorambucil	-0.190831	4.96936e-07
RRN3	KX2-391	-0.1985	1.17735e-07
RRN3	topotecan	-0.199583	5.40897e-08
RRN3	fluorouracil	-0.206296	4.43104e-08
RRN3	gemcitabine	-0.206321	1.1371e-07
RRN3	decitabine	-0.214413	5.38882e-09
RRN3	vorinostat	-0.235146	2.51863e-10
RRN3	cytarabine hydrochloride	-0.241142	4.47474e-11
RRN3	ciclopirox	-0.242328	3.16466e-11
RRN3	panobinostat	-0.242397	3.2801e-11
RRN3	belinostat	-0.268267	5.21331e-07
