# Supplementary material for: Clinical significance and functional characterization of RRN3 in gastric cancer: insights from pan-cancer analysis and experimental validation
Source: Front Oncol. 2026 May 22;16:1832473. doi: 10.3389/fonc.2026.1832473 (PMC13213868; doi:10.3389/fonc.2026.1832473)
Supplement: Supplementary file 1 [file DataSheet1.zip › Supplementary table 13.xlsx]

## Sheet: Sheet1
Rank	Score	Type	ID	Name	Description
835	3.31	cp	BRD-K73395020	SA-1478088	-666
890	2.83	cp	BRD-K09638361	SA-63133	-666
1292	0.85	cp	BRD-K62736196	guanabenz	-666
1314	0.74	cp	BRD-K80325895	eicosadienoic-acid	-666
1337	0.61	cp	BRD-K15842202	eudesmic-acid	-666
2168	0	cp	BRD-K64835161	BRD-K64835161	-666
2170	0	cp	BRD-A71009679	KUC103420N	-666
5450	-1.73	cp	BRD-A02189320	met-leu-phe	-666
6219	-5.11	cp	BRD-K80672993	M2-PK-activator	-666
6948	-14.92	cp	BRD-K34508425	KUC103898N	-666
7161	-18.83	cp	BRD-K64785675	TG100-115	-666
7543	-29.96	cp	BRD-K68756823	FR-180204	-666
7687	-35.87	cp	BRD-K65910366	KUC103904N	-666
7907	-44.79	cp	BRD-K24538644	KUC104502N	-666
753	4.33	cp	BRD-K18135438	chenodeoxycholic-acid	11-beta-HSD1 inhibitor
2380	0	cp	BRD-A07824748	flavanone	11-beta-HSD1 inhibitor
6942	-14.8	cp	BRD-A98702003	carbenoxolone	11-beta-HSD1 inhibitor
4660	0	cp	BRD-K55301415	abiraterone	17,20 lyase inhibitor
1470	0.03	cp	BRD-K01095011	finasteride	5-alpha reductase inhibitor
7848	-41.86	cp	BRD-A01593789	chlormadinone	5-alpha reductase inhibitor
632	6.35	cp	BRD-K41337261	ZM-306416	ABL inhibitor
1468	0.03	cp	BRD-K81528515	nilotinib	ABL inhibitor
8111	-57.29	cp	BRD-K99964838	bosutinib	ABL inhibitor
5589	-2.15	cp	BRD-K64044582	linoleamide	ACAT inhibitor
598	7.3	cp	BRD-K99447003	enalaprilat	ACE inhibitor
1381	0.42	cp	BRD-K92731339	perindopril	ACE inhibitor
2087	0	cp	BRD-K54529596	captopril	ACE inhibitor
2247	0	cp	BRD-K34441861	moexipril	ACE inhibitor
4640	0	cp	BRD-K44497846	enalapril	ACE inhibitor
4730	-0.03	cp	BRD-K89348303	ramipril	ACE inhibitor
4816	-0.21	cp	BRD-K72222507	quinapril	ACE inhibitor
6161	-4.72	cp	BRD-A51382177	fosinopril	ACE inhibitor
6951	-15.02	cp	BRD-K52930707	rescinnamine	ACE inhibitor
7454	-27.39	cp	BRD-A15131297	benazepril	ACE inhibitor
154	42.26	cp	BRD-K71731651	PNU-120596	Acetylcholine receptor agonist
276	25.03	cp	BRD-K67352070	TC-2559	Acetylcholine receptor agonist
1111	1.62	cp	BRD-A24543851	nornicotine	Acetylcholine receptor agonist
1406	0.32	cp	BRD-K05395900	nicotine	Acetylcholine receptor agonist
2159	0	cp	BRD-K18855837	varenicline	Acetylcholine receptor agonist
4631	0	cp	BRD-K82381502	acetylcholine	Acetylcholine receptor agonist
4847	-0.25	cp	BRD-K01663662	diphenidol	Acetylcholine receptor agonist
5531	-1.94	cp	BRD-A14574269	UB-165	Acetylcholine receptor agonist
5579	-2.11	cp	BRD-A99833829	bethanechol	Acetylcholine receptor agonist
5696	-2.54	cp	BRD-K19309090	SR-95639A	Acetylcholine receptor agonist
5875	-3.2	cp	BRD-A70268693	PG-9	Acetylcholine receptor agonist
6058	-4.08	cp	BRD-K63792901	arecaidine	Acetylcholine receptor agonist
6278	-5.59	cp	BRD-K08619838	tremorine	Acetylcholine receptor agonist
6536	-8.07	cp	BRD-K36638830	anabasine	Acetylcholine receptor agonist
6717	-10.43	cp	BRD-K85090592	pilocarpine	Acetylcholine receptor agonist
7695	-36.3	cp	BRD-A39268308	epibatidine	Acetylcholine receptor agonist
7919	-45.6	cp	BRD-K10042277	desmethylclozapine	Acetylcholine receptor agonist
7953	-47.92	cp	BRD-K23922020	arecaidine	Acetylcholine receptor agonist
8138	-59.23	cp	BRD-K21936341	oxotremorine	Acetylcholine receptor agonist
27	78.66	cp	BRD-A99177642	deltaline	Acetylcholine receptor antagonist
665	5.6	cp	BRD-K90885812	propantheline	Acetylcholine receptor antagonist
727	4.71	cp	BRD-K09859624	methantheline	Acetylcholine receptor antagonist
903	2.77	cp	BRD-K03440695	boldine	Acetylcholine receptor antagonist
1117	1.59	cp	BRD-A81233518	glycopyrrolate	Acetylcholine receptor antagonist
1173	1.33	cp	BRD-K06147391	telenzepine	Acetylcholine receptor antagonist
1244	1.06	cp	BRD-A17535965	gelsemine	Acetylcholine receptor antagonist
1274	0.95	cp	BRD-K31633810	DAU-5884	Acetylcholine receptor antagonist
1281	0.92	cp	BRD-A97479839	piperidolate	Acetylcholine receptor antagonist
1324	0.7	cp	BRD-A92161634	scopoline	Acetylcholine receptor antagonist
1444	0.09	cp	BRD-A77291778	cyclopentolate	Acetylcholine receptor antagonist
1456	0.07	cp	BRD-A05352148	ipratropium	Acetylcholine receptor antagonist
2135	0	cp	BRD-K54316499	tolterodine	Acetylcholine receptor antagonist
2209	0	cp	BRD-A62035778	scopolamine	Acetylcholine receptor antagonist
2313	0	cp	BRD-A36471396	biperiden	Acetylcholine receptor antagonist
4635	0	cp	BRD-A25067867	benzatropine	Acetylcholine receptor antagonist
4653	0	cp	BRD-A65013509	oxybutynin	Acetylcholine receptor antagonist
4878	-0.35	cp	BRD-A89337244	PD-102807	Acetylcholine receptor antagonist
4884	-0.35	cp	BRD-A79672927	tropicamide	Acetylcholine receptor antagonist
4898	-0.42	cp	BRD-K26429091	J-104129	Acetylcholine receptor antagonist
4923	-0.49	cp	BRD-K81729199	AQ-RA741	Acetylcholine receptor antagonist
5246	-1.27	cp	BRD-A59215453	lobelanidine	Acetylcholine receptor antagonist
5251	-1.27	cp	BRD-A69917777	aminopentamide	Acetylcholine receptor antagonist
5340	-1.44	cp	BRD-A32164164	methyllycaconitine	Acetylcholine receptor antagonist
5597	-2.18	cp	BRD-K89375097	pirenzepine	Acetylcholine receptor antagonist
5682	-2.47	cp	BRD-K68507560	dicycloverine	Acetylcholine receptor antagonist
6136	-4.52	cp	BRD-A09467419	mebeverine	Acetylcholine receptor antagonist
6259	-5.41	cp	BRD-K85030058	benactyzine	Acetylcholine receptor antagonist
6285	-5.68	cp	BRD-A33711280	metixene	Acetylcholine receptor antagonist
6298	-5.81	cp	BRD-A75935363	atracurium	Acetylcholine receptor antagonist
6374	-6.34	cp	BRD-K47639036	flavoxate	Acetylcholine receptor antagonist
6468	-7.26	cp	BRD-K66206289	lobeline	Acetylcholine receptor antagonist
6527	-8	cp	BRD-A00520476	otenzepad	Acetylcholine receptor antagonist
6684	-10.02	cp	BRD-A09539288	homatropine	Acetylcholine receptor antagonist
7283	-22.39	cp	BRD-A84134924	pancuronium	Acetylcholine receptor antagonist
7298	-22.66	cp	BRD-K84566043	fenpiverinium	Acetylcholine receptor antagonist
7305	-22.82	cp	BRD-A54596827	solifenacin	Acetylcholine receptor antagonist
7337	-23.64	cp	BRD-A09094913	strychnine	Acetylcholine receptor antagonist
7482	-27.95	cp	BRD-A49906757	scopolamine	Acetylcholine receptor antagonist
7596	-32.08	cp	BRD-A31800922	procyclidine	Acetylcholine receptor antagonist
7703	-36.49	cp	BRD-K80451230	zamifenacin	Acetylcholine receptor antagonist
7773	-39.04	cp	BRD-K93441486	diphemanil	Acetylcholine receptor antagonist
8206	-65.09	cp	BRD-A53576514	orphenadrine	Acetylcholine receptor antagonist
8228	-66.67	cp	BRD-K61341215	vecuronium	Acetylcholine receptor antagonist
8232	-66.85	cp	BRD-K40530731	hyoscyamine	Acetylcholine receptor antagonist
8529	-95.66	cp	BRD-K02607075	tubocurarine	Acetylcholine receptor antagonist
1397	0.35	cp	BRD-A30590053	MR-16728	Acetylcholine release enhancer
4767	-0.11	cp	BRD-K89274813	DMP-543	Acetylcholine release stimulant
5532	-1.94	cp	BRD-K18779551	bifemelane	Acetylcholine release stimulant
1048	1.97	cp	BRD-K81473089	tacrine	Acetylcholinesterase inhibitor
1059	1.9	cp	BRD-K25741894	skimmianine	Acetylcholinesterase inhibitor
1091	1.73	cp	BRD-K81209159	herniarin	Acetylcholinesterase inhibitor
1424	0.19	cp	BRD-A70083328	secnidazole	Acetylcholinesterase inhibitor
2141	0	cp	BRD-A37052580	physostigmine	Acetylcholinesterase inhibitor
2148	0	cp	BRD-K49481516	galantamine	Acetylcholinesterase inhibitor
2164	0	cp	BRD-K66896231	BRD-K66896231	Acetylcholinesterase inhibitor
2315	0	cp	BRD-K25905511	buddleoflavonoloside	Acetylcholinesterase inhibitor
2359	0	cp	BRD-K08556791	ethoprop	Acetylcholinesterase inhibitor
2367	0	cp	BRD-K13819402	desoxypeganine	Acetylcholinesterase inhibitor
4650	0	cp	BRD-K10016611	pyridine-2-aldoxime	Acetylcholinesterase inhibitor
4655	0	cp	BRD-K81128206	edrophonium	Acetylcholinesterase inhibitor
4755	-0.07	cp	BRD-A49160188	donepezil	Acetylcholinesterase inhibitor
5423	-1.66	cp	BRD-K14765469	vesamicol	Acetylcholinesterase inhibitor
7292	-22.59	cp	BRD-K07996107	harpagoside	Acetylcholinesterase inhibitor
8368	-79.42	cp	BRD-K70881766	solanine	Acetylcholinesterase inhibitor
8444	-85.92	cp	BRD-K15402119	huperzine-a	Acetylcholinesterase inhibitor
1469	0.03	cp	BRD-A19248578	latrunculin-b	Actin polymerization inhibitor
4676	0	cp	BRD-K25504083	cytochalasin-d	Actin polymerization inhibitor
1047	1.97	cp	BRD-K93034159	cladribine	Adenosine deaminase inhibitor
8157	-61.14	cp	BRD-K27450477	EHNA	Adenosine deaminase inhibitor
641	6.19	cp	BRD-A18497530	5-iodotubercidin	Adenosine kinase inhibitor
46	69.38	cp	BRD-A35338386	NECA	Adenosine receptor agonist
675	5.43	cp	BRD-A81866333	CGS-21680	Adenosine receptor agonist
1357	0.53	cp	BRD-A31007383	SDZ-WAG-994	Adenosine receptor agonist
1427	0.18	cp	BRD-A04706586	bucladesine	Adenosine receptor agonist
2368	0	cp	BRD-A64933752	CV-1808	Adenosine receptor agonist
5641	-2.34	cp	BRD-A48809242	IB-MECA	Adenosine receptor agonist
5896	-3.31	cp	BRD-A85234536	N6-cyclopentyladenosine	Adenosine receptor agonist
7210	-20.29	cp	BRD-A00267231	hemado	Adenosine receptor agonist
7390	-25.27	cp	BRD-K40578143	GR-79236	Adenosine receptor agonist
270	25.8	cp	BRD-K49027941	PSB-1115	Adenosine receptor antagonist
820	3.49	cp	BRD-A41722204	sulmazole	Adenosine receptor antagonist
1411	0.28	cp	BRD-A06784547	MRS-1334	Adenosine receptor antagonist
2081	0	cp	BRD-K97799481	theophylline	Adenosine receptor antagonist
2210	0	cp	BRD-K81225797	SCH-58261	Adenosine receptor antagonist
2211	0	cp	BRD-K46469693	SCH-442416	Adenosine receptor antagonist
2251	0	cp	BRD-K37618799	MRS-1220	Adenosine receptor antagonist
4940	-0.53	cp	BRD-K49049886	CGS-15943	Adenosine receptor antagonist
5420	-1.66	cp	BRD-K19605405	ZM-241385	Adenosine receptor antagonist
5567	-2.08	cp	BRD-A70407468	PSB-36	Adenosine receptor antagonist
5573	-2.11	cp	BRD-K10177585	PSB-11	Adenosine receptor antagonist
7035	-16.65	cp	BRD-K40645748	mefloquine	Adenosine receptor antagonist
7419	-26.1	cp	BRD-K02404261	caffeine	Adenosine receptor antagonist
7604	-32.28	cp	BRD-K72024482	MRS-1754	Adenosine receptor antagonist
8004	-50.39	cp	BRD-K40213712	SAL-1	Adenosine receptor antagonist
1390	0.39	cp	BRD-K59273480	propentofylline	Adenosine reuptake inhibitor
2362	0	cp	BRD-K48722258	dilazep	Adenosine reuptake inhibitor
537	9.21	cp	BRD-A70449690	forskolin	Adenylyl cyclase activator
719	4.95	cp	BRD-A55416093	colforsin	Adenylyl cyclase activator
195	35.27	cp	BRD-A20131130	2',5'-dideoxyadenosine	Adenylyl cyclase inhibitor
437	13.33	cp	BRD-A56987319	SQ-22536	Adenylyl cyclase inhibitor
806	3.68	cp	BRD-K90789829	nefazodone	Adrenergic inhibitor
1187	1.3	cp	BRD-A51714012	venlafaxine	Adrenergic inhibitor
183	37.24	cp	BRD-K54142781	cirazoline	Adrenergic receptor agonist
200	34.09	cp	BRD-A34706053	CGP-12177	Adrenergic receptor agonist
222	30.37	cp	BRD-K07507905	BRL-37344	Adrenergic receptor agonist
480	11.36	cp	BRD-K18194590	mephentermine	Adrenergic receptor agonist
746	4.44	cp	BRD-K64157027	ZD-2079	Adrenergic receptor agonist
876	2.96	cp	BRD-A02990301	lofexidine	Adrenergic receptor agonist
975	2.33	cp	BRD-K18905250	ST-91	Adrenergic receptor agonist
1018	2.09	cp	BRD-A54236247	racephedrine	Adrenergic receptor agonist
1190	1.27	cp	BRD-A22684332	procaterol	Adrenergic receptor agonist
1212	1.16	cp	BRD-K26573499	DMAB-anabaseine	Adrenergic receptor agonist
1301	0.78	cp	BRD-A88254928	salbutamol	Adrenergic receptor agonist
1321	0.7	cp	BRD-K63165456	norcyclobenzaprine	Adrenergic receptor agonist
1353	0.56	cp	BRD-K77641333	naphazoline	Adrenergic receptor agonist
1354	0.56	cp	BRD-K68264559	brimonidine	Adrenergic receptor agonist
1389	0.39	cp	BRD-A16332958	modafinil	Adrenergic receptor agonist
1398	0.35	cp	BRD-M00539986	formoterol	Adrenergic receptor agonist
1418	0.25	cp	BRD-K45296539	ZD-7114	Adrenergic receptor agonist
1477	0.02	cp	BRD-A79981887	midodrine	Adrenergic receptor agonist
1478	0.02	cp	BRD-A01320529	salmeterol	Adrenergic receptor agonist
4692	0	cp	BRD-A16700644	isoxsuprine	Adrenergic receptor agonist
4777	-0.11	cp	BRD-A47494775	dipivefrine	Adrenergic receptor agonist
4897	-0.42	cp	BRD-A04327189	synephrine	Adrenergic receptor agonist
4915	-0.46	cp	BRD-A66563878	medetomidine	Adrenergic receptor agonist
4919	-0.46	cp	BRD-A78322124	dobutamine	Adrenergic receptor agonist
4957	-0.56	cp	BRD-K98530306	clonidine	Adrenergic receptor agonist
5210	-1.2	cp	BRD-A98431941	ephedrine	Adrenergic receptor agonist
5224	-1.23	cp	BRD-A07780951	orciprenaline	Adrenergic receptor agonist
5320	-1.4	cp	BRD-K06335600	tizanidine	Adrenergic receptor agonist
5820	-3	cp	BRD-K84175871	pseudoephedrine	Adrenergic receptor agonist
6197	-4.93	cp	BRD-A50157456	terbutaline	Adrenergic receptor agonist
6230	-5.19	cp	BRD-A28856712	tetryzoline	Adrenergic receptor agonist
6293	-5.74	cp	BRD-A91555231	norepinephrine	Adrenergic receptor agonist
6507	-7.69	cp	BRD-A09925278	etilefrine	Adrenergic receptor agonist
6601	-8.91	cp	BRD-K32830106	guanfacine	Adrenergic receptor agonist
6627	-9.24	cp	BRD-A59174698	ritodrine	Adrenergic receptor agonist
6734	-10.78	cp	BRD-A97104540	fenoterol	Adrenergic receptor agonist
7199	-19.89	cp	BRD-K16195444	oxymetazoline	Adrenergic receptor agonist
7241	-21.09	cp	BRD-A36267905	buphenine	Adrenergic receptor agonist
7322	-23.26	cp	BRD-K01638814	rilmenidine	Adrenergic receptor agonist
7489	-28.03	cp	BRD-A93206962	L-755507	Adrenergic receptor agonist
7521	-29.14	cp	BRD-K75615183	talipexole	Adrenergic receptor agonist
7550	-30.17	cp	BRD-A73581086	ergometrine	Adrenergic receptor agonist
7772	-39.04	cp	BRD-K67847053	guanabenz	Adrenergic receptor agonist
8273	-69.87	cp	BRD-A65440446	cimaterol	Adrenergic receptor agonist
8485	-90.45	cp	BRD-K21565985	xylazine	Adrenergic receptor agonist
99	53.99	cp	BRD-K73196317	urapidil	Adrenergic receptor antagonist
197	34.95	cp	BRD-K40227168	vinburnine	Adrenergic receptor antagonist
382	16.26	cp	BRD-A03623303	metoprolol	Adrenergic receptor antagonist
392	15.72	cp	BRD-A07440155	labetalol	Adrenergic receptor antagonist
500	10.39	cp	BRD-A09056319	alfuzosin	Adrenergic receptor antagonist
777	3.98	cp	BRD-A03359064	ICI-89406	Adrenergic receptor antagonist
800	3.77	cp	BRD-K86600316	RS-79948	Adrenergic receptor antagonist
1021	2.08	cp	BRD-A64977602	mirtazapine	Adrenergic receptor antagonist
1223	1.13	cp	BRD-A97701745	pindolol	Adrenergic receptor antagonist
1242	1.06	cp	BRD-A26845397	isamoltan	Adrenergic receptor antagonist
1349	0.56	cp	BRD-A02759312	betaxolol	Adrenergic receptor antagonist
1399	0.35	cp	BRD-A42167015	carteolol	Adrenergic receptor antagonist
1416	0.25	cp	BRD-K40902647	vincamine	Adrenergic receptor antagonist
2227	0	cp	BRD-K90333595	phentolamine	Adrenergic receptor antagonist
2344	0	cp	BRD-A41304429	practolol	Adrenergic receptor antagonist
2347	0	cp	BRD-A43671941	oxprenolol	Adrenergic receptor antagonist
2364	0	cp	BRD-A65076780	dihydroergocristine	Adrenergic receptor antagonist
2378	0	cp	BRD-K93188295	ARC-239	Adrenergic receptor antagonist
4636	0	cp	BRD-A20239487	atenolol	Adrenergic receptor antagonist
4658	0	cp	BRD-A29260609	acebutolol	Adrenergic receptor antagonist
4727	-0.03	cp	BRD-K49111258	prazosin	Adrenergic receptor antagonist
4781	-0.14	cp	BRD-A24191444	ifenprodil	Adrenergic receptor antagonist
4803	-0.18	cp	BRD-A00993607	alprenolol	Adrenergic receptor antagonist
4808	-0.18	cp	BRD-A87606379	nadolol	Adrenergic receptor antagonist
4838	-0.25	cp	BRD-A01787639	naftopidil	Adrenergic receptor antagonist
4871	-0.32	cp	BRD-A89175223	bisoprolol	Adrenergic receptor antagonist
4917	-0.46	cp	BRD-A78942461	ICI-118551	Adrenergic receptor antagonist
4964	-0.6	cp	BRD-A51410489	yohimbine	Adrenergic receptor antagonist
5053	-0.81	cp	BRD-K62609077	scoulerine	Adrenergic receptor antagonist
5108	-0.95	cp	BRD-A07395371	esmolol	Adrenergic receptor antagonist
5154	-1.06	cp	BRD-K31054881	BMY-7378	Adrenergic receptor antagonist
5363	-1.52	cp	BRD-K35430135	SR-59230A	Adrenergic receptor antagonist
5425	-1.66	cp	BRD-K40965114	cyanopindolol	Adrenergic receptor antagonist
5710	-2.61	cp	BRD-A22256192	terazosin	Adrenergic receptor antagonist
5782	-2.86	cp	BRD-K08806317	timolol	Adrenergic receptor antagonist
5802	-2.92	cp	BRD-A67799922	phenoxybenzamine	Adrenergic receptor antagonist
5907	-3.35	cp	BRD-A34205397	suloctidil	Adrenergic receptor antagonist
5927	-3.45	cp	BRD-A24429032	HEAT	Adrenergic receptor antagonist
5929	-3.45	cp	BRD-A13188892	doxazosin	Adrenergic receptor antagonist
5946	-3.52	cp	BRD-K76840893	RS-17053	Adrenergic receptor antagonist
6002	-3.77	cp	BRD-K46211610	tolazoline	Adrenergic receptor antagonist
6075	-4.19	cp	BRD-K70778732	trazodone	Adrenergic receptor antagonist
6135	-4.51	cp	BRD-A10977446	carvedilol	Adrenergic receptor antagonist
6284	-5.67	cp	BRD-K32412559	morphothebaine	Adrenergic receptor antagonist
6730	-10.67	cp	BRD-K08640512	RS-100329	Adrenergic receptor antagonist
6732	-10.69	cp	BRD-A37837077	cyclazosin	Adrenergic receptor antagonist
6733	-10.73	cp	BRD-A10903566	imiloxan	Adrenergic receptor antagonist
6877	-13.48	cp	BRD-A43974499	reboxetine	Adrenergic receptor antagonist
6989	-15.73	cp	BRD-K19462402	buflomedil	Adrenergic receptor antagonist
7093	-17.69	cp	BRD-A10070317	propranolol	Adrenergic receptor antagonist
7192	-19.7	cp	BRD-K06467078	corynanthine	Adrenergic receptor antagonist
7207	-20.2	cp	BRD-A65597028	RX-821002	Adrenergic receptor antagonist
7457	-27.47	cp	BRD-A31575449	CGP-20712	Adrenergic receptor antagonist
7572	-31.14	cp	BRD-K80527266	triacsin-c	Adrenergic receptor antagonist
7589	-31.87	cp	BRD-K76810206	nicergoline	Adrenergic receptor antagonist
7818	-40.75	cp	BRD-A33168282	sotalol	Adrenergic receptor antagonist
8127	-58.64	cp	BRD-A67862938	naftidrofuryl	Adrenergic receptor antagonist
8221	-66.22	cp	BRD-A15530910	carpindolol	Adrenergic receptor antagonist
8426	-84.62	cp	BRD-K36864847	BD-1047	Adrenergic receptor antagonist
1002	2.18	cp	BRD-K32584078	BML-257	AKT inhibitor
1378	0.42	cp	BRD-K04710043	hexamethylenebisacetamide	AKT inhibitor
2127	0	cp	BRD-K38615104	A-443644	AKT inhibitor
2146	0	cp	BRD-K98493452	honokiol	AKT inhibitor
2182	0	cp	BRD-K28296557	AKT-inhibitor-IV	AKT inhibitor
7528	-29.39	cp	BRD-K04887706	AKT-inhibitor-1-2	AKT inhibitor
7681	-35.55	cp	BRD-K68065987	MK-2206	AKT inhibitor
7765	-38.61	cp	BRD-K80431395	triciribine	AKT inhibitor
8128	-58.74	cp	BRD-M86331534	pyrvinium-pamoate	AKT inhibitor
7027	-16.48	cp	BRD-K32744045	disulfiram	Aldehyde dehydrogenase inhibitor
217	30.65	cp	BRD-A96485169	EBPC	Aldose reductase inhibitor
5327	-1.41	cp	BRD-K35498378	alrestatin	Aldose reductase inhibitor
6575	-8.54	cp	BRD-K73991644	isoquercetin	Aldose reductase inhibitor
8020	-51.28	cp	BRD-K68332390	ponalrestat	Aldose reductase inhibitor
7669	-34.85	cp	BRD-K66792149	quinoclamine	Algicide
4775	-0.11	cp	BRD-K50140147	NVP-TAE684	ALK inhibitor
5722	-2.67	cp	BRD-K78431006	crizotinib	ALK inhibitor
414	14.37	cp	BRD-K16554956	PTB1	AMPK activator
446	13.06	cp	BRD-K11399644	phenformin	AMPK activator
6270	-5.49	cp	BRD-A95696820	acadesine	AMPK activator
6393	-6.52	cp	BRD-A67373739	AICA-ribonucleotide	AMPK activator
4870	-0.32	cp	BRD-K54233340	dorsomorphin	AMPK inhibitor
597	7.3	cp	BRD-K10467831	tibolone	Androgen receptor agonist
4966	-0.6	cp	BRD-A48720949	testosterone	androgen receptor agonist
7158	-18.76	cp	BRD-K43149758	myricetin	Androgen receptor agonist
7903	-44.53	cp	BRD-A55393291	testosterone	Androgen receptor agonist
8347	-77.38	cp	BRD-A23637604	oxymetholone	Androgen receptor agonist
928	2.67	cp	BRD-K23566484	nilutamide	Androgen receptor antagonist
2138	0	cp	BRD-A56245458	reichstein	Androgen receptor antagonist
4706	-0.01	cp	BRD-A29485665	bicalutamide	Androgen receptor antagonist
4987	-0.64	cp	BRD-A39290993	cyproterone	Androgen receptor antagonist
5377	-1.55	cp	BRD-K28307902	flutamide	Androgen receptor antagonist
6682	-10	cp	BRD-K48923948	BMS-641988	Androgen receptor antagonist
7954	-47.92	cp	BRD-K32977963	eugenol	Androgen receptor antagonist
745	4.48	cp	BRD-K16621777	enobosarm	Androgen receptor modulator
5418	-1.66	cp	BRD-K82164249	andarine	Androgen receptor modulator
4751	-0.07	cp	BRD-K88679075	methandriol	Androgenic steroid
5925	-3.42	cp	BRD-K18523449	mestanolone	Androgenic steroid
1280	0.92	cp	BRD-K03384561	roquinimex	Angiogenesis inhibitor
1423	0.21	cp	BRD-K77695569	tiabendazole	Angiogenesis inhibitor
2327	0	cp	BRD-K59469039	AG-879	Angiogenesis inhibitor
6370	-6.31	cp	BRD-K36377456	marmesin	Angiogenesis inhibitor
7428	-26.36	cp	BRD-K19533706	tranilast	Angiogenesis inhibitor
7975	-48.97	cp	BRD-K08502430	angiogenesis-inhibitor	Angiogenesis inhibitor
6863	-13.28	cp	BRD-K83144676	olmesartan	Angiotensin antagonist
243	28.8	cp	BRD-K78485176	olmesartan	Angiotensin receptor antagonist
952	2.54	cp	BRD-A63836183	PD-123319	Angiotensin receptor antagonist
2189	0	cp	BRD-K11373525	ZD-7155	Angiotensin receptor antagonist
2201	0	cp	BRD-K73999723	telmisartan	Angiotensin receptor antagonist
2292	0	cp	BRD-K88759641	EMD-66684	Angiotensin receptor antagonist
5297	-1.34	cp	BRD-K76205745	losartan	Angiotensin receptor antagonist
6154	-4.69	cp	BRD-K60038276	irbesartan	Angiotensin receptor antagonist
6928	-14.36	cp	BRD-K67977190	eprosartan	Angiotensin receptor antagonist
6994	-15.84	cp	BRD-K45158365	valsartan	Angiotensin receptor antagonist
8045	-52.78	cp	BRD-A65671304	candesartan	Angiotensin receptor antagonist
679	5.41	cp	BRD-K66019333	oxantel	Anthelmintic
1318	0.74	cp	BRD-A21858158	praziquantel	Anthelmintic
1335	0.63	cp	BRD-A33447119	oxfendazole	Anthelmintic
2219	0	cp	BRD-A19053259	pseudopelletierine	Anthelmintic
4772	-0.11	cp	BRD-K15834839	lobendazole	Anthelmintic
860	3.1	cp	BRD-A06390036	hydroquinidine	Antiarrhythmic
2296	0	cp	BRD-A88282067	delcorine	Antiarrhythmic
4784	-0.14	cp	BRD-A26334849	propafenone	Antiarrhythmic
5941	-3.51	cp	BRD-A78295502	hydroquinine	Antiarrhythmic
2245	0	cp	BRD-K60060639	methyllidocaine	antiarrhythmic medication
2361	0	cp	BRD-A99571536	dubinidine	Anti-epileptic
2080	0	cp	BRD-K59773493	benzohydroxamic-acid	Antifungal
2191	0	cp	BRD-K12260308	xanthoxyline	Antifungal
8198	-64.67	cp	BRD-K82143716	flucytosine	Antifungal
7280	-22.26	cp	BRD-A22769835	homochlorcyclizine	Antihistamine
1351	0.56	cp	BRD-K30020243	aliskiren	Antihypertensive
2228	0	cp	BRD-K40992116	parachlorophenol	Anti-infective
2375	0	cp	BRD-K70327191	benzoxiquine	Anti-infective
1140	1.48	cp	BRD-A60294240	tribenoside	Anti-inflammatory
1392	0.37	cp	BRD-K34014345	naproxol	Anti-inflammatory
1433	0.14	cp	BRD-K64614248	salicin	Anti-inflammatory
2119	0	cp	BRD-A80960055	celastrol	Anti-inflammatory
7942	-47.23	cp	BRD-A42831637	tetrahydrocannabinol-7-oic-acid	Anti-inflammatory
695	5.18	cp	BRD-K39621635	artemether	Antimalarial
2345	0	cp	BRD-A55913614	primaquine	Antimalarial
5442	-1.69	cp	BRD-A91699651	chloroquine	Antimalarial
7761	-38.52	cp	BRD-K42142750	retrorsine	Antimitotic
211	31.47	cp	BRD-A58955223	sulforaphane	Antineoplastic
1237	1.09	cp	BRD-A31204924	mitotane	Antineoplastic
2089	0	cp	BRD-K56450366	NSC-94258	Antineoplastic
4889	-0.39	cp	BRD-K56700933	phenethyl-isothiocyanate	Antineoplastic
5111	-0.95	cp	BRD-K30296925	flavokavain-b	Antineoplastic
6258	-5.4	cp	BRD-A66199457	asiaticoside	Antineoplastic
6861	-13.21	cp	BRD-K01555864	dibenzoylmethane	Antineoplastic
7047	-16.85	cp	BRD-K43860855	iobenguane	Antineoplastic
7512	-28.84	cp	BRD-K05926469	lenalidomide	Antineoplastic
1105	1.66	cp	BRD-K91733562	secoisolariciresinol	Antioxidant
1282	0.92	cp	BRD-K20482099	rutin	Antioxidant
2098	0	cp	BRD-A14985772	ascorbyl-palmitate	antioxidant
2288	0	cp	BRD-A99411506	esculin	Antioxidant
2306	0	cp	BRD-K96271548	coumaric-acid	Antioxidant
4646	0	cp	BRD-A79237180	ascorbic-acid	Antioxidant
4924	-0.49	cp	BRD-K76587808	fraxetin	Antioxidant
5437	-1.69	cp	BRD-A41941932	vitexin	Antioxidant
7659	-34.47	cp	BRD-M40783228	mesna	Antioxidant
2136	0	cp	BRD-K89125793	tinidazole	Antiprotozoal
2333	0	cp	BRD-K64514229	toltrazuril	Antiprotozoal
4903	-0.42	cp	BRD-A42759514	ornidazole	Antiprotozoal
670	5.51	cp	BRD-K57179821	crotamiton	Antipruritic
6031	-3.91	cp	BRD-K10670311	sulfasalazine	Antirheumatic
2084	0	cp	BRD-K54416256	methimazole	Antithyroid
6788	-11.59	cp	BRD-A42423104	benproperine	Antitussive
1082	1.76	cp	BRD-A96255180	ribavirin	Antiviral
4633	0	cp	BRD-A75479906	rimantadine	Antiviral
5780	-2.85	cp	BRD-K72093121	vidarabine	Antiviral
6578	-8.62	cp	BRD-K56745457	azauridine	Antiviral
1160	1.39	cp	BRD-A32349859	methyl-angolensate	Apoptosis inhibitor
257	26.69	cp	BRD-K72034655	peucedanin	Apoptosis stimulant
1251	1.06	cp	BRD-A73859745	glycodeoxycholic-acid	Apoptosis stimulant
1334	0.63	cp	BRD-K45401373	betulinic-acid	Apoptosis stimulant
2283	0	cp	BRD-K28168037	fenretinide	Apoptosis stimulant
4973	-0.6	cp	BRD-A72758037	asiatic-acid	Apoptosis stimulant
5670	-2.43	cp	BRD-A62182663	YK-4279	Apoptosis stimulant
6389	-6.48	cp	BRD-A45333398	periplocymarin	Apoptosis stimulant
6630	-9.32	cp	BRD-K10098805	rhapontin	Apoptosis stimulant
6719	-10.5	cp	BRD-K35723520	darinaparsin	Apoptosis stimulant
7357	-24.25	cp	BRD-K94325918	kinetin-riboside	Apoptosis stimulant
5001	-0.67	cp	BRD-K78633253	EXO-1	ARF inhibitor
6225	-5.17	cp	BRD-K02526760	QS-11	ARFGAP inhibitor
365	17.32	cp	BRD-A94669766	naringenin	Aromatase inhibitor
427	13.82	cp	BRD-A68039575	liquiritigenin	Aromatase inhibitor
959	2.47	cp	BRD-K52172416	anastrozole	Aromatase inhibitor
2323	0	cp	BRD-A95513702	androsta-1,4-dien-3,17-dione	Aromatase inhibitor
4844	-0.25	cp	BRD-A73741725	exemestane	Aromatase inhibitor
4959	-0.56	cp	BRD-K88789588	letrozole	Aromatase inhibitor
5572	-2.11	cp	BRD-A31801025	formestane	Aromatase inhibitor
8227	-66.66	cp	BRD-K76872913	benzanthrone	Aromatic hydrocarbon derivative
90	56.5	cp	BRD-A69512159	carbidopa	Aromatic L-amino acid decarboxylase inhibitor
5247	-1.27	cp	BRD-A31227688	kynuramine	Aryl hydrocarbon receptor activator
1303	0.78	cp	BRD-K60298136	ITE	Aryl hydrocarbon receptor agonist
5000	-0.67	cp	BRD-K01815685	indole	aryl hydrocarbon receptor agonist
2113	0	cp	BRD-K00184207	GR-206	Aryl hydrocarbon receptor ligand
7059	-17.08	cp	BRD-K13571841	pepstatin	Aspartic protease inhibitor
5751	-2.77	cp	BRD-K72029282	probucol	Atherogenesis inhibitor
1113	1.62	cp	BRD-K15592317	CP466722	ATM kinase inhibitor
6581	-8.66	cp	BRD-K25311561	KU-55933	ATM kinase inhibitor
1127	1.55	cp	BRD-A43882281	pinacidil	ATP channel activator
5539	-1.97	cp	BRD-K00206590	P-1075	ATP channel activator
4729	-0.03	cp	BRD-K85119730	tolbutamide	ATP channel blocker
6921	-14.31	cp	BRD-K32164935	tolazamide	ATP channel blocker
4678	0	cp	BRD-K56001384	antimycin-a	ATP synthase inhibitor
7353	-24.18	cp	BRD-K64517075	heliomycin	ATP synthase inhibitor
8271	-69.84	cp	BRD-K74133369	oligomycin-a	ATP synthase inhibitor
498	10.43	cp	BRD-A29082194	gitoxigenin	ATPase inhibitor
1038	2	cp	BRD-A89434049	sarmentogenin	ATPase inhibitor
1476	0.02	cp	BRD-A22380646	pantoprazole	ATPase inhibitor
2363	0	cp	BRD-K18518344	digitoxigenin	ATPase inhibitor
4745	-0.06	cp	BRD-A49172652	lansoprazole	ATPase inhibitor
5088	-0.89	cp	BRD-A56892734	esomeprazole	ATPase inhibitor
5394	-1.59	cp	BRD-A10420615	cyclopiazonic-acid	ATPase inhibitor
5691	-2.5	cp	BRD-A63998256	helveticoside	ATPase inhibitor
6022	-3.84	cp	BRD-A93236127	digitoxin	ATPase inhibitor
6120	-4.44	cp	BRD-A68930007	ouabain	ATPase inhibitor
6334	-6.03	cp	BRD-A68631409	evodiamine	ATPase inhibitor
6398	-6.56	cp	BRD-A94756469	digoxin	ATPase inhibitor
6596	-8.85	cp	BRD-K77390737	xanthohumol	ATPase inhibitor
6926	-14.35	cp	BRD-K63606607	bufalin	ATPase inhibitor
7090	-17.65	cp	BRD-A39390670	rabeprazole	ATPase inhibitor
7122	-18.15	cp	BRD-K84595254	strophanthidin	ATPase inhibitor
7194	-19.76	cp	BRD-A34806832	proscillaridin	ATPase inhibitor
7243	-21.17	cp	BRD-K05350981	oligomycin-c	ATPase inhibitor
7568	-31.02	cp	BRD-A71459254	cymarin	ATPase inhibitor
7657	-34.35	cp	BRD-K55748775	SCH-28080	ATPase inhibitor
7927	-46.35	cp	BRD-A80502530	cinobufagin	ATPase inhibitor
8167	-62.05	cp	BRD-A62809825	thapsigargin	ATPase inhibitor
8143	-60	cp	BRD-A50737080	CGK-733	ATR kinase inhibitor
642	6.09	cp	BRD-K21971034	OM-137	Aurora kinase inhibitor
907	2.75	cp	BRD-K75295174	alisertib	Aurora kinase inhibitor
2254	0	cp	BRD-K33193182	methylnorlichexanthone	Aurora kinase inhibitor
4615	0	cp	BRD-K83963101	MLN-8054	Aurora kinase inhibitor
4616	0	cp	BRD-K53561341	KIN001-220	Aurora kinase inhibitor
4618	0	cp	BRD-K36740062	GSK-1070916	Aurora kinase inhibitor
4670	0	cp	BRD-K71512533	SNS-314	Aurora kinase inhibitor
4733	-0.04	cp	BRD-K63923597	barasertib	Aurora kinase inhibitor
4974	-0.6	cp	BRD-K59369769	tozasertib	Aurora kinase inhibitor
5178	-1.13	cp	BRD-K83972459	JWE-035	Aurora kinase inhibitor
5733	-2.71	cp	BRD-K07881437	danusertib	Aurora kinase inhibitor
6483	-7.37	cp	BRD-K72703948	ZM-447439	Aurora kinase inhibitor
6622	-9.21	cp	BRD-K77286328	reversine	Aurora kinase inhibitor
7186	-19.46	cp	BRD-K53665955	MK-5108	Aurora kinase inhibitor
5021	-0.7	cp	BRD-K39120595	bithionol	Autotaxin inhibitor
6626	-9.23	cp	BRD-K16233984	eriochrome-black-t	Azo dye
2137	0	cp	BRD-A27489425	rolitetracycline	Bacterial 30S ribosomal subunit inhibitor
4634	0	cp	BRD-A88774919	doxycycline	Bacterial 30S ribosomal subunit inhibitor
5926	-3.44	cp	BRD-K11905747	spectinomycin	Bacterial 30S ribosomal subunit inhibitor
6063	-4.12	cp	BRD-A45140972	meclocycline	Bacterial 30S ribosomal subunit inhibitor
6373	-6.33	cp	BRD-A75368507	demeclocycline	Bacterial 30S ribosomal subunit inhibitor
6543	-8.17	cp	BRD-A15493168	tetracycline	Bacterial 30S ribosomal subunit inhibitor
968	2.39	cp	BRD-K49668410	clarithromycin	Bacterial 50S ribosomal subunit inhibitor
5470	-1.76	cp	BRD-K74501079	azithromycin	Bacterial 50S ribosomal subunit inhibitor
7240	-21.06	cp	BRD-K66876909	linezolid	Bacterial 50S ribosomal subunit inhibitor
729	4.69	cp	BRD-K62363391	dapsone	Bacterial antifolate
5444	-1.69	cp	BRD-K50859149	sulfafurazole	Bacterial antifolate
5588	-2.14	cp	BRD-K25310650	ormetoprim	Bacterial antifolate
381	16.48	cp	BRD-A87387433	cefpodoxime	Bacterial cell wall synthesis inhibitor
724	4.86	cp	BRD-K87226815	cycloserine	Bacterial cell wall synthesis inhibitor
770	4.09	cp	BRD-K70976396	cefoxitin	Bacterial cell wall synthesis inhibitor
910	2.75	cp	BRD-K05673000	dicloxacillin	Bacterial cell wall synthesis inhibitor
1052	1.93	cp	BRD-K02275692	cefotiam	Bacterial cell wall synthesis inhibitor
1092	1.73	cp	BRD-A13650332	flucloxacillin	Bacterial cell wall synthesis inhibitor
1439	0.11	cp	BRD-A10303790	talampicillin	Bacterial cell wall synthesis inhibitor
2083	0	cp	BRD-K86873305	piperacillin	Bacterial cell wall synthesis inhibitor
2144	0	cp	BRD-K41051431	mecillinam	Bacterial cell wall synthesis inhibitor
2172	0	cp	BRD-A84702196	penicillin	Bacterial cell wall synthesis inhibitor
2236	0	cp	BRD-K18574842	nafcillin	Bacterial cell wall synthesis inhibitor
4643	0	cp	BRD-A65282128	cefazolin	Bacterial cell wall synthesis inhibitor
4657	0	cp	BRD-K63641886	cefuroxime	Bacterial cell wall synthesis inhibitor
4899	-0.42	cp	BRD-K67100011	pivmecillinam	Bacterial cell wall synthesis inhibitor
5032	-0.74	cp	BRD-A51820102	econazole	Bacterial cell wall synthesis inhibitor
5286	-1.34	cp	BRD-A74500471	ethambutol	Bacterial cell wall synthesis inhibitor
5662	-2.4	cp	BRD-M47937986	cefatrizine	Bacterial cell wall synthesis inhibitor
5793	-2.89	cp	BRD-K52735702	cefdinir	Bacterial cell wall synthesis inhibitor
5986	-3.72	cp	BRD-K23369905	oxiconazole	Bacterial cell wall synthesis inhibitor
6025	-3.88	cp	BRD-K20338176	cefaclor	Bacterial cell wall synthesis inhibitor
6216	-5.07	cp	BRD-K90733503	cefalexin	Bacterial cell wall synthesis inhibitor
6253	-5.36	cp	BRD-A67981824	cefotaxime	Bacterial cell wall synthesis inhibitor
6834	-12.46	cp	BRD-A16754160	ampicillin	Bacterial cell wall synthesis inhibitor
7055	-16.98	cp	BRD-U97083655	teicoplanin	Bacterial cell wall synthesis inhibitor
7345	-23.91	cp	BRD-K89046952	ciclacillin	Bacterial cell wall synthesis inhibitor
7369	-24.68	cp	BRD-A16665823	butoconazole	Bacterial cell wall synthesis inhibitor
7552	-30.22	cp	BRD-K01612348	meropenem	Bacterial cell wall synthesis inhibitor
7632	-33.45	cp	BRD-A79314293	cephalosporanic-acid	Bacterial cell wall synthesis inhibitor
8245	-67.49	cp	BRD-K04993501	cefixime	Bacterial cell wall synthesis inhibitor
658	5.72	cp	BRD-K09471561	levofloxacin	Bacterial DNA gyrase inhibitor
723	4.92	cp	BRD-K66615216	moxifloxacin	Bacterial DNA gyrase inhibitor
1438	0.11	cp	BRD-K76534306	enrofloxacin	Bacterial DNA gyrase inhibitor
1449	0.07	cp	BRD-K55034111	pefloxacin	Bacterial DNA gyrase inhibitor
1475	0.02	cp	BRD-K62374253	rufloxacin	Bacterial DNA gyrase inhibitor
1490	0.01	cp	BRD-A41450521	tosufloxacin	Bacterial DNA gyrase inhibitor
4624	0	cp	BRD-A74980173	gatifloxacin	Bacterial DNA gyrase inhibitor
4630	0	cp	BRD-A24228527	ofloxacin	Bacterial DNA gyrase inhibitor
6700	-10.21	cp	BRD-K71926323	marbofloxacin	Bacterial DNA gyrase inhibitor
6848	-12.92	cp	BRD-K50660797	epicatechin	Bacterial DNA gyrase inhibitor
2349	0	cp	BRD-K79092138	nitrofural	Bacterial DNA inhibitor
7794	-39.85	cp	BRD-A72711497	lasalocid	Bacterial permeability inducer
5249	-1.27	cp	BRD-K46068882	eugenitol	Bacterial quorum sensing inhibitor
7556	-30.44	cp	BRD-A44448661	pentobarbital	Barbiturate antiepileptic
2314	0	cp	BRD-K39111395	BCL2-inhibitor	BCL inhibitor
5185	-1.13	cp	BRD-K82746043	navitoclax	BCL inhibitor
5559	-2.08	cp	BRD-A13807286	HA-14-1	BCL inhibitor
5592	-2.15	cp	BRD-K19295594	gossypol	BCL inhibitor
6786	-11.54	cp	BRD-K56301217	ABT-737	BCL inhibitor
6828	-12.37	cp	BRD-K28360340	TW-37	BCL inhibitor
6873	-13.45	cp	BRD-K15600710	obatoclax	BCL inhibitor
7071	-17.35	cp	BRD-A38913120	BH3I-1	BCL inhibitor
1442	0.11	cp	BRD-K92723993	imatinib	BCR-ABL kinase inhibitor
5546	-2.01	cp	BRD-K97056771	HY-11007	BCR-ABL kinase inhibitor
6514	-7.8	cp	BRD-K49328571	dasatinib	BCR-ABL kinase inhibitor
375	16.74	cp	BRD-K57930253	nitrazepam	Benzodiazepine receptor agonist
378	16.63	cp	BRD-K68103045	CGS-20625	Benzodiazepine receptor agonist
405	14.87	cp	BRD-K16508793	diazepam	Benzodiazepine receptor agonist
1230	1.09	cp	BRD-A11990600	lorazepam	Benzodiazepine receptor agonist
1336	0.61	cp	BRD-K32398298	alprazolam	Benzodiazepine receptor agonist
2152	0	cp	BRD-K86595100	chlordiazepoxide	Benzodiazepine receptor agonist
5017	-0.7	cp	BRD-K00532621	midazolam	Benzodiazepine receptor agonist
5216	-1.21	cp	BRD-K33882852	ZK-93423	Benzodiazepine receptor agonist
5350	-1.47	cp	BRD-K66093087	FGIN-1-43	Benzodiazepine receptor agonist
6910	-14.12	cp	BRD-K44876623	zolpidem	Benzodiazepine receptor agonist
4765	-0.11	cp	BRD-A41451487	PK-11195	Benzodiazepine receptor antagonist
5584	-2.13	cp	BRD-K68392338	ZK-93426	Benzodiazepine receptor antagonist
6065	-4.13	cp	BRD-K98769987	flumazenil	Benzodiazepine receptor antagonist
2338	0	cp	BRD-K58299615	RO-90-7501	Beta amyloid inhibitor
7435	-26.52	cp	BRD-K03600606	catechin	Beta secretase inhibitor
153	42.41	cp	BRD-K81062487	taurocholic-acid	Bile acid
6467	-7.26	cp	BRD-K43164539	cholic-acid	Bile acid
7124	-18.16	cp	BRD-K90976994	dehydrocholic-acid	Bile acid
7734	-37.55	cp	BRD-K33572481	taurodeoxycholic-acid	Bile acid
5219	-1.22	cp	BRD-K93618743	ipriflavone	Bone resorption inhibitor
5438	-1.69	cp	BRD-A51393488	noscapine	Bradykinin receptor antagonist
12	90.73	cp	BRD-K57546357	prunetin	Breast cancer resistance protein inhibitor
231	29.65	cp	BRD-U86922168	QL-XII-47	BTK inhibitor
2115	0	cp	BRD-A64228451	terreic-acid	BTK inhibitor
4712	-0.02	cp	BRD-A30655177	LFM-A13	BTK inhibitor
1422	0.21	cp	BRD-A16311756	profenamine	Butyrylcholinesterase inhibitor
7481	-27.93	cp	BRD-K94919853	10H-phenothiazin-10-yl)(p-tolyl)methanone	Butyrylcholinesterase inhibitor
4916	-0.46	cp	BRD-K33308633	INCA-6	Calcineurin inhibitor
6765	-11.27	cp	BRD-A38030642	cyclosporin-a	Calcineurin inhibitor
6767	-11.29	cp	BRD-K44094599	tacrolimus	Calcineurin inhibitor
6662	-9.77	cp	BRD-K73838513	cinacalcet	Calcium channel activator
7372	-24.73	cp	BRD-K78959463	FPL-64176	Calcium channel activator
7388	-25.25	cp	BRD-K54210043	NS-1619	Calcium channel activator
7633	-33.53	cp	BRD-K14329163	BAY-K8644	Calcium channel activator
877	2.96	cp	BRD-A52172093	VU-0413807-2	Calcium channel blocker
945	2.57	cp	BRD-A64297288	amlodipine	Calcium channel blocker
1199	1.22	cp	BRD-K05434375	HA-1004	Calcium channel blocker
1350	0.56	cp	BRD-A72703248	SKF-96365	Calcium channel blocker
1352	0.56	cp	BRD-A58048407	nimodipine	Calcium channel blocker
1426	0.18	cp	BRD-A07875874	cilnidipine	Calcium channel blocker
1467	0.04	cp	BRD-K96354014	nifedipine	Calcium channel blocker
2145	0	cp	BRD-K62858456	lomerizine	Calcium channel blocker
4756	-0.07	cp	BRD-A26711594	nicardipine	Calcium channel blocker
4993	-0.65	cp	BRD-A35519318	benidipine	Calcium channel blocker
5022	-0.7	cp	BRD-A91008255	bepridil	Calcium channel blocker
5039	-0.77	cp	BRD-K78294846	osthol	Calcium channel blocker
5324	-1.41	cp	BRD-K07220430	cinnarizine	Calcium channel blocker
5341	-1.44	cp	BRD-A30815329	felodipine	Calcium channel blocker
5452	-1.73	cp	BRD-K81272440	dantrolene	Calcium channel blocker
5624	-2.29	cp	BRD-A52282606	lacidipine	Calcium channel blocker
6203	-5	cp	BRD-A32949107	MRS-1845	Calcium channel blocker
6316	-5.9	cp	BRD-A96107863	nisoldipine	Calcium channel blocker
6325	-5.98	cp	BRD-K62996583	lidoflazine	Calcium channel blocker
6510	-7.75	cp	BRD-A43331270	niguldipine	Calcium channel blocker
6703	-10.24	cp	BRD-A12560204	nitrendipine	Calcium channel blocker
6707	-10.29	cp	BRD-A90799790	isradipine	Calcium channel blocker
6823	-12.23	cp	BRD-A98283014	calmidazolium	Calcium channel blocker
6858	-13.16	cp	BRD-K06208435	YS-035	Calcium channel blocker
7130	-18.2	cp	BRD-A09533288	verapamil	Calcium channel blocker
7202	-20.04	cp	BRD-K29582677	flunarizine	Calcium channel blocker
7299	-22.68	cp	BRD-A69636825	diltiazem	Calcium channel blocker
7758	-38.39	cp	BRD-K49404994	levetiracetam	Calcium channel blocker
7852	-42.13	cp	BRD-K69556541	ryanodine	Calcium channel blocker
1022	2.08	cp	BRD-K09497549	kawain	Calcium channel modulator
1036	2.01	cp	BRD-A75455249	kavain	Calcium channel modulator
5754	-2.78	cp	BRD-K37516142	idebenone	Calcium channel modulator
2335	0	cp	BRD-K55454768	TAS-301	Calcium-calmodulin dependent protein kinase inhibitor
6779	-11.45	cp	BRD-A81177136	KN-62	Calcium-calmodulin dependent protein kinase inhibitor
7495	-28.33	cp	BRD-K93480852	KN-93	Calcium-calmodulin dependent protein kinase inhibitor
290	23.78	cp	BRD-K78084463	W-12	Calmodulin antagonist
1302	0.78	cp	BRD-K90259198	W-7	Calmodulin antagonist
2310	0	cp	BRD-A26032986	zaldaride	Calmodulin antagonist
4950	-0.56	cp	BRD-K45068323	W-13	Calmodulin antagonist
5018	-0.7	cp	BRD-K41868777	W-5	Calmodulin antagonist
5127	-0.99	cp	BRD-K52620403	STO-609	Calmodulin antagonist
6738	-10.84	cp	BRD-K68341547	W-9	Calmodulin antagonist
6880	-13.55	cp	BRD-K50464341	berbamine	Calmodulin antagonist
643	6.07	cp	BRD-K26134695	calpeptin	Calpain inhibitor
2256	0	cp	BRD-K43245338	MDL-28170	Calpain inhibitor
6979	-15.57	cp	BRD-K79353516	indolophenanthridine	CALY activator
1358	0.53	cp	BRD-K82865713	prostaglandin-b2	cAMP inhibitor
2341	0	cp	BRD-K54411430	robustic-acid	cAMP inhibitor
42	71.56	cp	BRD-K66956375	oleoylethanolamide	Cannabinoid receptor agonist
408	14.68	cp	BRD-K29555132	arachidonamide	Cannabinoid receptor agonist
980	2.3	cp	BRD-K09764130	mead-ethanolamide	Cannabinoid receptor agonist
4953	-0.56	cp	BRD-K65285700	BRD-K65285700	Cannabinoid receptor agonist
5209	-1.2	cp	BRD-A03816571	CP-55940	Cannabinoid receptor agonist
5365	-1.52	cp	BRD-K78280988	anandamide	Cannabinoid receptor agonist
5981	-3.7	cp	BRD-K34608650	BRD-K34608650	Cannabinoid receptor agonist
6181	-4.83	cp	BRD-K17796732	JWH-015	Cannabinoid receptor agonist
7021	-16.36	cp	BRD-K62289640	lylamine	Cannabinoid receptor agonist
7067	-17.22	cp	BRD-K10705233	GW-405833	Cannabinoid receptor agonist
7770	-38.82	cp	BRD-K06024458	n-arachidonyl-GABA	cannabinoid receptor agonist
7861	-42.43	cp	BRD-K68095457	palmitoylethanolamide	Cannabinoid receptor agonist
8385	-80.61	cp	BRD-K31987754	oleylethanolamide	Cannabinoid receptor agonist
1164	1.38	cp	BRD-K18316707	O-1918	Cannabinoid receptor antagonist
2261	0	cp	BRD-K78637815	LY-320135	Cannabinoid receptor antagonist
5070	-0.85	cp	BRD-K02590140	O-2050	Cannabinoid receptor antagonist
6052	-4.02	cp	BRD-K59419204	AM-281	Cannabinoid receptor antagonist
7075	-17.41	cp	BRD-K92000912	AM-251	Cannabinoid receptor antagonist
7999	-50	cp	BRD-K63533170	AM-630	Cannabinoid receptor antagonist
7000	-15.91	cp	BRD-K63150726	JTE-907	Cannabinoid receptor inverse agonist
7050	-16.92	cp	BRD-K94379058	BML-190	Cannabinoid receptor inverse agonist
5540	-1.97	cp	BRD-K18799075	BAY-59-3074	Cannabinoid receptor partial agonist
872	3	cp	BRD-K30743633	TCPOBOP	CAR agonist
2370	0	cp	BRD-K53263234	CITCO	CAR agonist
6329	-5.99	cp	BRD-A50311610	meclozine	CAR agonist
7010	-16.14	cp	BRD-U66370498	androstanol	CAR antagonist
6396	-6.55	cp	BRD-A07765530	epinephrine	carbonic anhydrase activator
115	50.43	cp	BRD-K71499074	diclofenamide	Carbonic anhydrase inhibitor
874	2.97	cp	BRD-K74913225	brinzolamide	Carbonic anhydrase inhibitor
1192	1.27	cp	BRD-A26384407	chlortalidone	Carbonic anhydrase inhibitor
1317	0.74	cp	BRD-K21450440	benzthiazide	Carbonic anhydrase inhibitor
2085	0	cp	BRD-K13356952	methazolamide	Carbonic anhydrase inhibitor
2092	0	cp	BRD-K14643723	4-(2-Amino-ethyl)-benzenesulfonamide	carbonic anhydrase inhibitor
2134	0	cp	BRD-K29653726	topiramate	Carbonic anhydrase inhibitor
2350	0	cp	BRD-A61793559	metolazone	Carbonic anhydrase inhibitor
4683	0	cp	BRD-K30649484	mafenide	Carbonic anhydrase inhibitor
6491	-7.48	cp	BRD-K66944906	fraxidin	Carbonic anhydrase inhibitor
6784	-11.48	cp	BRD-K71799949	carbamazepine	Carboxamide antiepileptic
339	19.05	cp	BRD-K15164005	apoptosis-activator-II	Carboxylesterase inhibitor
8169	-62.34	cp	BRD-K09668667	benzo(a)pyrene	Carcinogen
6895	-13.82	cp	BRD-K99174507	cardiogenol-c	Cardiomyogenesis inducer
310	21.76	cp	BRD-A19633847	perhexiline	Carnitine palmitoyltransferase inhibitor
5895	-3.31	cp	BRD-K77625572	etomoxir	Carnitine palmitoyltransferase inhibitor
185	37.06	cp	BRD-K22385716	LY-303511	Casein kinase inhibitor
601	7.18	cp	BRD-K97118047	4,5,6,7-tetrabromobenzotriazole	Casein kinase inhibitor
846	3.17	cp	BRD-A74904029	EI-231	Casein kinase inhibitor
2166	0	cp	BRD-K54987996	CAY-10578	Casein kinase inhibitor
4669	0	cp	BRD-K32836707	CAY-10577	Casein kinase inhibitor
5449	-1.73	cp	BRD-K82561139	ricinine	Casein kinase inhibitor
6616	-9.08	cp	BRD-K01493881	apigenin	Casein kinase inhibitor
5129	-0.99	cp	BRD-A99449986	MT-21	Caspase activator
5522	-1.91	cp	BRD-A93477898	PETCM	Caspase activator
7567	-30.94	cp	BRD-K92991072	PAC-1	Caspase activator
1308	0.74	cp	BRD-K11540476	EMF-BCA1-64	Caspase inhibitor
4722	-0.03	cp	BRD-K64610608	EMF-bca1-57	caspase inhibitor
4910	-0.46	cp	BRD-K68437527	EMF-bca1-60	caspase inhibitor
6532	-8.05	cp	BRD-K36258877	AZ-10417808	Caspase inhibitor
6961	-15.31	cp	BRD-K64402243	ivachtin	Caspase inhibitor
8008	-50.65	cp	BRD-K20197062	SA-94315	Caspase inhibitor
4662	0	cp	BRD-K10852020	tolcapone	Catechol O methyltransferase inhibitor
6364	-6.27	cp	BRD-K83636919	entacapone	Catechol O methyltransferase inhibitor
8366	-79.07	cp	BRD-A71765365	mepireserpate	Catecholamine depleting sympatholytic
4763	-0.11	cp	BRD-K08417745	SID-26681509	Cathepsin inhibitor
5182	-1.13	cp	BRD-A56020723	CA-074-Me	Cathepsin inhibitor
740	4.52	cp	BRD-K61323504	SB-225002	CC chemokine receptor antagonist
976	2.32	cp	BRD-M72442222	vicriviroc	CC chemokine receptor antagonist
7058	-17.08	cp	BRD-A04352665	maraviroc	CC chemokine receptor antagonist
7492	-28.23	cp	BRD-K87510569	RS-504393	CC chemokine receptor antagonist
7671	-34.89	cp	BRD-K56403959	ZK-756326	CC chemokine receptor ligand
5031	-0.74	cp	BRD-K33864865	LY-225910	CCK receptor antagonist
5257	-1.29	cp	BRD-K31238592	devazepide	CCK receptor antagonist
6722	-10.52	cp	BRD-K24675965	LY-288513	CCK receptor antagonist
7472	-27.77	cp	BRD-K35629949	SR-27897	CCK receptor antagonist
6969	-15.46	cp	BRD-K83063356	RS-102895	CCR antagonist
4690	0	cp	BRD-A75517195	thiazolopyrimidine	CDC inhibitor
6094	-4.31	cp	BRD-A82096673	KU-C103428N	CDC inhibitor
6211	-5.02	cp	BRD-K68143200	SA-792541	CDC inhibitor
6611	-9.02	cp	BRD-K03109492	NSC-663284	CDC inhibitor
7316	-23.16	cp	BRD-A81402010	KU-C103443N	CDC inhibitor
137	45.61	cp	BRD-K07691486	roscovitine	CDK inhibitor
233	29.59	cp	BRD-K37312348	kenpaullone	CDK inhibitor
401	15.19	cp	BRD-K79090631	CGP-60474	CDK inhibitor
545	8.99	cp	BRD-K06543683	bisindolylmaleimide-ix	CDK inhibitor
617	6.8	cp	BRD-K13390322	AT-7519	CDK inhibitor
840	3.24	cp	BRD-K82731415	olomoucine	CDK inhibitor
2109	0	cp	BRD-K64800655	PHA-793887	CDK inhibitor
2157	0	cp	BRD-K11636097	JNJ-7706621	CDK inhibitor
2322	0	cp	BRD-K93658967	aloisine	CDK inhibitor
2355	0	cp	BRD-K53959060	indirubin	CDK inhibitor
4620	0	cp	BRD-K87909389	alvocidib	CDK inhibitor
5132	-0.99	cp	BRD-K71860425	CDK2-5-inhibitor	CDK inhibitor
5135	-0.99	cp	BRD-K51313569	palbociclib	CDK inhibitor
5266	-1.3	cp	BRD-K87932577	CDK1-5-inhibitor	CDK inhibitor
5968	-3.63	cp	BRD-K78373679	RO-3306	CDK inhibitor
6339	-6.06	cp	BRD-K50836978	purvalanol-a	CDK inhibitor
6522	-7.88	cp	BRD-K19136521	indirubin	CDK inhibitor
6804	-11.78	cp	BRD-K72726508	arcyriaflavin-a	CDK inhibitor
6938	-14.66	cp	BRD-K07117950	imperatorin	CDK inhibitor
7272	-22.07	cp	BRD-K86509404	iso-olomoucine	CDK inhibitor
8050	-53.21	cp	BRD-K49448285	bisindolylmaleimide	CDK inhibitor
929	2.64	cp	BRD-K25186396	tangeritin	Cell cycle inhibitor
6699	-10.21	cp	BRD-A24817035	laudanosine	Central nervous system agent
1460	0.05	cp	BRD-K62959606	sphingosine	Ceramidase inhibitor
5647	-2.36	cp	BRD-K76274772	MAPP-D-erythro	Ceramidase inhibitor
7325	-23.29	cp	BRD-K94830329	ataluren	CFTR channel agonist
776	4.02	cp	BRD-A06726973	dibutyrylcyclic-gmp	cGMP analog
6125	-4.47	cp	BRD-K07265709	razoxane	Chelating agent
6489	-7.45	cp	BRD-K88701661	dimercaptosuccinic-acid	Chelating agent
7752	-38.16	cp	BRD-K00959089	thenoyltrifluoroacetone	Chelating agent
8325	-75.11	cp	BRD-K06878038	deferiprone	Chelating agent
8549	-98.45	cp	BRD-K09255212	clioquinol	Chelating agent
1287	0.88	cp	BRD-K14993104	bemegride	Chemoreceptor agonist
2161	0	cp	BRD-A74771556	nikkomycin	Chitin inhibitor
5073	-0.85	cp	BRD-K46056750	AZD-7762	CHK inhibitor
5097	-0.92	cp	BRD-A06352508	SB-218078	CHK inhibitor
8393	-81.25	cp	BRD-K37846922	3,3'-diindolylmethane	CHK inhibitor
7373	-24.77	cp	BRD-K41445866	alfaxalone	Chloride channel agonist
1028	2.04	cp	BRD-K44067360	flufenamic-acid	Chloride channel blocker
4972	-0.6	cp	BRD-A39255369	DCPIB	Chloride channel blocker
5945	-3.52	cp	BRD-K11717138	benzbromarone	Chloride channel blocker
6021	-3.84	cp	BRD-K85383046	IAA-94	Chloride channel blocker
852	3.14	cp	BRD-A64125466	dehydrocholic-acid	choleretic agent
4637	0	cp	BRD-A04308630	genipin	Choleretic agent
572	8.02	cp	BRD-K20152659	gamma-homolinolenic-acid	Cholesterol inhibitor
6227	-5.17	cp	BRD-K54771420	glycocholic-acid	Cholesterol inhibitor
6683	-10.02	cp	BRD-A59808129	guggulsterone	Cholesterol inhibitor
1027	2.04	cp	BRD-K28863208	PNU-282987	Cholinergic receptor agonist
2142	0	cp	BRD-A14208071	oxyphenonium	Cholinergic receptor antagonist
7970	-48.74	cp	BRD-K28453807	nitrocaramiphen	Cholinergic receptor antagonist
1189	1.27	cp	BRD-K51805276	temefos	Cholinesterase inhibitor
1236	1.09	cp	BRD-K53570330	carbofuran	Cholinesterase inhibitor
5080	-0.88	cp	BRD-K69688083	mestinon	Cholinesterase inhibitor
5087	-0.88	cp	BRD-A98299281	velnacrine	cholinesterase inhibitor
2237	0	cp	BRD-K10136726	tosyllysyl-chloromethyl-ketone	Chymotrypsin inhibitor
7733	-37.48	cp	BRD-K50311478	tosyl-phenylalanyl-chloromethyl-ketone	Chymotrypsin inhibitor
2184	0	cp	BRD-K73319509	PF-04217903	c-Met inhibitor
7541	-29.85	cp	BRD-K95435023	PHA-665752	c-Met inhibitor
659	5.71	cp	BRD-K37130656	rivaroxaban	Coagulation inhibitor
5551	-2.04	cp	BRD-K06792661	narciclasine	Coflilin signaling pathway activator
7880	-43.7	cp	BRD-K99411983	lumicolchicine	Colchicine isomer, non-binder of microtubules
1296	0.81	cp	BRD-K14920963	erythrosine	Coloring agent
2263	0	cp	BRD-K66707493	lawsone	Coloring agent
6064	-4.13	cp	BRD-K40619305	larixinic-acid	Compound that interacts with metal centers
6744	-10.93	cp	BRD-K63979671	etifenin	Compound used in hepatobiliary scans of the liver
698	5.16	cp	BRD-A18917088	estradiol	Contraceptive agent
932	2.64	cp	BRD-K67261995	adipiodone	Contrast agent
2300	0	cp	BRD-K23623876	decafluorobutane	Contrast agent
5590	-2.15	cp	BRD-K17674993	diflorasone	Corticosteroid agonist
1205	1.2	cp	BRD-K61177364	NBI-27914	CRF receptor antagonist
229	29.89	cp	BRD-K14965640	ibuprofen	Cyclooxygenase inhibitor
614	6.87	cp	BRD-K18059238	gamma-linolenic-acid	Cyclooxygenase inhibitor
671	5.5	cp	BRD-K51941867	LM-1685	Cyclooxygenase inhibitor
1026	2.04	cp	BRD-K49372556	mofezolac	Cyclooxygenase inhibitor
1379	0.42	cp	BRD-A39172021	ampiroxicam	Cyclooxygenase inhibitor
1417	0.25	cp	BRD-A17411484	carprofen	Cyclooxygenase inhibitor
1479	0.02	cp	BRD-K12994359	valdecoxib	Cyclooxygenase inhibitor
2117	0	cp	BRD-K43764301	dexketoprofen	Cyclooxygenase inhibitor
2198	0	cp	BRD-A87479750	tenidap	Cyclooxygenase inhibitor
2243	0	cp	BRD-A78877355	nefopam	Cyclooxygenase inhibitor
4661	0	cp	BRD-K47679368	bromfenac	Cyclooxygenase inhibitor
4714	-0.02	cp	BRD-K57222227	indometacin	Cyclooxygenase inhibitor
4785	-0.14	cp	BRD-K21667562	AM-404	Cyclooxygenase inhibitor
4788	-0.14	cp	BRD-K68558722	deracoxib	Cyclooxygenase inhibitor
4819	-0.21	cp	BRD-K46937689	phenazone	Cyclooxygenase inhibitor
4868	-0.32	cp	BRD-A72988804	tiaprofenic-acid	Cyclooxygenase inhibitor
4891	-0.39	cp	BRD-A87719232	naproxen	Cyclooxygenase inhibitor
5002	-0.67	cp	BRD-K38323065	phenacetin	Cyclooxygenase inhibitor
5048	-0.79	cp	BRD-A40639672	ketorolac	Cyclooxygenase inhibitor
5058	-0.81	cp	BRD-A84174393	meloxicam	Cyclooxygenase inhibitor
5223	-1.23	cp	BRD-A97739905	ketoprofen	Cyclooxygenase inhibitor
5323	-1.41	cp	BRD-K06221026	DUP-697	Cyclooxygenase inhibitor
5325	-1.41	cp	BRD-A22844106	tenoxicam	Cyclooxygenase inhibitor
5345	-1.44	cp	BRD-A17655518	ibuprofen	Cyclooxygenase inhibitor
5400	-1.59	cp	BRD-K41410256	balsalazide	Cyclooxygenase inhibitor
5545	-2.01	cp	BRD-A57382968	piroxicam	Cyclooxygenase inhibitor
5713	-2.62	cp	BRD-K98763141	niflumic-acid	Cyclooxygenase inhibitor
5737	-2.73	cp	BRD-K10843433	phenylbutazone	Cyclooxygenase inhibitor
5774	-2.82	cp	BRD-A86044036	flurbiprofen	Cyclooxygenase inhibitor
5837	-3.07	cp	BRD-K21733600	rofecoxib	Cyclooxygenase inhibitor
5909	-3.37	cp	BRD-K12513978	fenbufen	Cyclooxygenase inhibitor
5938	-3.49	cp	BRD-K87991767	umbelliferone	Cyclooxygenase inhibitor
5952	-3.55	cp	BRD-A44090213	indoprofen	Cyclooxygenase inhibitor
5984	-3.71	cp	BRD-K08252256	diclofenac	Cyclooxygenase inhibitor
6040	-3.95	cp	BRD-K25394294	oxaprozin	Cyclooxygenase inhibitor
6226	-5.17	cp	BRD-K65146499	nabumetone	Cyclooxygenase inhibitor
6241	-5.29	cp	BRD-K14767410	SC-560	Cyclooxygenase inhibitor
6343	-6.1	cp	BRD-K50398167	meclofenamic-acid	Cyclooxygenase inhibitor
6369	-6.31	cp	BRD-K13800121	parecoxib	Cyclooxygenase inhibitor
6403	-6.59	cp	BRD-K92778217	mefenamic-acid	Cyclooxygenase inhibitor
6549	-8.22	cp	BRD-K76775527	nimesulide	Cyclooxygenase inhibitor
6709	-10.3	cp	BRD-K28849549	mesalazine	Cyclooxygenase inhibitor
6751	-11.04	cp	BRD-K92870997	pterostilbene	Cyclooxygenase inhibitor
6829	-12.38	cp	BRD-K82562631	tolmetin	Cyclooxygenase inhibitor
6889	-13.73	cp	BRD-K39339537	epirizole	Cyclooxygenase inhibitor
6925	-14.34	cp	BRD-A43082555	loxoprofen	Cyclooxygenase inhibitor
7018	-16.24	cp	BRD-K06080977	eicosatetraynoic-acid	Cyclooxygenase inhibitor
7031	-16.52	cp	BRD-K69690935	curcumin	Cyclooxygenase inhibitor
7175	-19.2	cp	BRD-K84996949	sinensetin	Cyclooxygenase inhibitor
7184	-19.33	cp	BRD-K30990140	FR-122047	Cyclooxygenase inhibitor
7200	-19.9	cp	BRD-A98378129	talniflumate	Cyclooxygenase inhibitor
7286	-22.43	cp	BRD-A13946108	sulindac	Cyclooxygenase inhibitor
7361	-24.41	cp	BRD-A75552914	isoxicam	Cyclooxygenase inhibitor
7487	-28.01	cp	BRD-K02637541	celecoxib	Cyclooxygenase inhibitor
8068	-54.38	cp	BRD-K11433652	aspirin	Cyclooxygenase inhibitor
8322	-74.7	cp	BRD-A74667430	etodolac	Cyclooxygenase inhibitor
8441	-85.81	cp	BRD-A80775386	hyperforin	Cyclooxygenase inhibitor
2226	0	cp	BRD-K94689771	pinocembrin	CYP1B1 inhibitor
644	5.99	cp	BRD-K88868628	iodoacetic-acid	Cysteine peptidase inhibitor
5419	-1.66	cp	BRD-K36153907	KU-C103885	Cystic fibrosis transmembrane conductance regulator inhibitor
4792	-0.14	cp	BRD-A18763547	BAX-channel-blocker	Cytochrome C release inhibitor
358	17.66	cp	BRD-K13642330	cosmosiin	Cytochrome P450 inhibitor
544	8.99	cp	BRD-K38449220	seneciphylline	Cytochrome P450 inhibitor
1382	0.42	cp	BRD-K46862739	metyrapone	Cytochrome P450 inhibitor
2151	0	cp	BRD-K15916496	clotrimazole	Cytochrome P450 inhibitor
2290	0	cp	BRD-A35033682	eriodictyol	Cytochrome P450 inhibitor
2340	0	cp	BRD-A83431637	resmethrin	Cytochrome P450 inhibitor
4711	-0.02	cp	BRD-A34817987	itraconazole	Cytochrome P450 inhibitor
4904	-0.42	cp	BRD-K80738081	resveratrol	Cytochrome P450 inhibitor
5112	-0.95	cp	BRD-A39969961	eplerenone	Cytochrome P450 inhibitor
5150	-1.02	cp	BRD-A92585442	RU-28318	Cytochrome P450 inhibitor
5235	-1.25	cp	BRD-K09631521	thiotepa	Cytochrome P450 inhibitor
5360	-1.48	cp	BRD-K37194137	III606050	Cytochrome P450 inhibitor
6949	-14.96	cp	BRD-A65449987	flunisolide	Cytochrome P450 inhibitor
7444	-26.86	cp	BRD-K46212057	voriconazole	Cytochrome P450 inhibitor
7913	-45.23	cp	BRD-K32610195	androstenedione	Cytochrome P450 inhibitor
7969	-48.68	cp	BRD-K02953697	naringin	Cytochrome P450 inhibitor
4732	-0.03	cp	BRD-A45889380	mepacrine	Cytokine production inhibitor
4688	0	cp	BRD-K07303502	arachidonyl-trifluoro-methane	Cytosolic phospholipase inhibitor
7890	-44.13	cp	BRD-K13725475	rhodomyrtoxin	Cytotoxic agent
7278	-22.2	cp	BRD-A15914070	4-hydroxy-2-nonenal	Cytotoxic lipid peroxidation product
5243	-1.27	cp	BRD-U73238814	QL-XI-92	DDR1 inhibitor
5131	-0.99	cp	BRD-K94080537	diethyltoluamide	DEET activator of fly antenna ionotropic receptor IR40a
4717	-0.02	cp	BRD-K32821942	azathioprine	Dehydrogenase inhibitor
6886	-13.67	cp	BRD-K92428153	mycophenolate-mofetil	Dehydrogenase inhibitor
7024	-16.42	cp	BRD-K31542390	mycophenolic-acid	Dehydrogenase inhibitor
1260	1.02	cp	BRD-A90311807	cilastatin	Dehydropeptidase inhibitor
2171	0	cp	BRD-K22878149	SB-205607	Delta 1 opioid receptor agonist
5396	-1.59	cp	BRD-K54665485	R-59022	Diacylglycerol kinase inhibitor
5338	-1.44	cp	BRD-K88429204	pyrimethamine	Dihydrofolate reductase inhibitor
6803	-11.77	cp	BRD-K28183345	proguanil	Dihydrofolate reductase inhibitor
8197	-64.59	cp	BRD-K59456551	methotrexate	Dihydrofolate reductase inhibitor
6375	-6.35	cp	BRD-A01317026	7,8-dihydro-L-biopterin	Dihydroneopterin aldolase inhibitor
805	3.69	cp	BRD-K78692225	leflunomide	Dihydroorotate dehydrogenase inhibitor
534	9.26	cp	BRD-K69032158	diprotin-a	Dipeptidyl peptidase inhibitor
4675	0	cp	BRD-K19416115	sitagliptin	Dipeptidyl peptidase inhibitor
6436	-6.92	cp	BRD-A73680854	PT-630	Dipeptidyl peptidase inhibitor
4656	0	cp	BRD-A09722536	cyclophosphamide	DNA alkylating agent
4664	0	cp	BRD-A25576662	streptozotocin	DNA alkylating agent
7237	-20.99	cp	BRD-K32107296	temozolomide	DNA alkylating agent
7420	-26.11	cp	BRD-A48237631	mitomycin-c	DNA alkylating agent
704	5.09	cp	BRD-K08554278	bisbenzimide	DNA binding agent
2121	0	cp	BRD-A11702965	chromomycin-a3	DNA binding agent
1159	1.4	cp	BRD-K00337317	NU-7441	DNA dependent protein kinase inhibitor
1361	0.53	cp	BRD-K09537769	NU-7026	DNA dependent protein kinase inhibitor
6072	-4.16	cp	BRD-K09499853	KU-0060648	DNA dependent protein kinase inhibitor
7271	-22.06	cp	BRD-K51018020	VAMA-37	DNA dependent protein kinase inhibitor
654	5.84	cp	BRD-K47780086	penciclovir	DNA directed DNA polymerase inhibitor
5136	-0.99	cp	BRD-K93880783	stavudine	DNA directed DNA polymerase inhibitor
7326	-23.31	cp	BRD-A02367930	ethinyl-estradiol	DNA directed DNA polymerase stimulant
759	4.23	cp	BRD-K23204545	busulfan	DNA inhibitor
1272	0.95	cp	BRD-K52020312	metronidazole	DNA inhibitor
1472	0.03	cp	BRD-K29458283	chlorambucil	DNA inhibitor
2233	0	cp	BRD-A00100033	nifurtimox	DNA inhibitor
262	26.21	cp	BRD-K03406345	azacitidine	DNA methyltransferase inhibitor
4677	0	cp	BRD-K79254416	decitabine	DNA methyltransferase inhibitor
4963	-0.6	cp	BRD-A01145011	zebularine	DNA methyltransferase inhibitor
5074	-0.85	cp	BRD-K22662435	ganciclovir	DNA polymerase inhibitor
5683	-2.47	cp	BRD-K32318651	acyclovir	DNA polymerase inhibitor
5803	-2.94	cp	BRD-K45033733	famciclovir	DNA polymerase inhibitor
6194	-4.9	cp	BRD-K46435977	valaciclovir	DNA polymerase inhibitor
466	12.09	cp	BRD-M16762496	PIK-75	DNA protein kinase inhibitor
4958	-0.56	cp	BRD-K35960502	niclosamide	DNA replication inhibitor
893	2.82	cp	BRD-K08287586	butylparaben	DNA synthesis inhibitor
1185	1.3	cp	BRD-K63430059	methoxsalen	DNA synthesis inhibitor
1188	1.27	cp	BRD-K61192372	capecitabine	DNA synthesis inhibitor
1387	0.42	cp	BRD-K67043667	altretamine	DNA synthesis inhibitor
1396	0.35	cp	BRD-A47829399	artesunate	DNA synthesis inhibitor
2321	0	cp	BRD-K91370081	anisomycin	DNA synthesis inhibitor
5045	-0.78	cp	BRD-K66788707	fludarabine	DNA synthesis inhibitor
5469	-1.76	cp	BRD-A80638690	floxuridine	DNA synthesis inhibitor
7051	-16.94	cp	BRD-K54790157	trioxsalen	DNA synthesis inhibitor
473	11.82	cp	BRD-K74212935	ergocryptine	Dopamine agonist
6388	-6.48	cp	BRD-K59570838	homoveratrylamine	Dopamine analog
329	20.01	cp	BRD-K87049188	fusaric-acid	Dopamine beta hydroxylase inhibitor
586	7.7	cp	BRD-A64227845	SKF-77434	Dopamine receptor agonist
873	3	cp	BRD-K06388322	pramipexole	Dopamine receptor agonist
946	2.57	cp	BRD-A50684349	fenoldopam	Dopamine receptor agonist
948	2.57	cp	BRD-K82577285	dipropyl-dopamine	Dopamine receptor agonist
1054	1.92	cp	BRD-K13261168	LY-16350	Dopamine receptor agonist
1115	1.59	cp	BRD-K31471398	dihydrexidine	Dopamine receptor agonist
1130	1.55	cp	BRD-K43887077	dopamine	Dopamine receptor agonist
1285	0.88	cp	BRD-K26548821	quinpirole	Dopamine receptor agonist
1362	0.53	cp	BRD-K15933101	ropinirole	Dopamine receptor agonist
2381	0	cp	BRD-A85280935	quinpirole	Dopamine receptor agonist
4735	-0.04	cp	BRD-K47936004	piribedil	Dopamine receptor agonist
4876	-0.35	cp	BRD-A09828896	SKF-81297	Dopamine receptor agonist
4943	-0.54	cp	BRD-K15519488	CS-110266	Dopamine receptor agonist
4967	-0.6	cp	BRD-A63043573	cabergoline	Dopamine receptor agonist
5034	-0.74	cp	BRD-K60770992	pergolide	Dopamine receptor agonist
5208	-1.2	cp	BRD-K17378184	prestwick-559	Dopamine receptor agonist
5505	-1.87	cp	BRD-K82484965	carmoxirole	Dopamine receptor agonist
6363	-6.26	cp	BRD-K91336023	mesulergine	Dopamine receptor agonist
6511	-7.75	cp	BRD-K79684402	RO-10-5824	Dopamine receptor agonist
6541	-8.11	cp	BRD-A69960130	bromocriptine	Dopamine receptor agonist
6623	-9.21	cp	BRD-K88871508	lisuride	Dopamine receptor agonist
6624	-9.22	cp	BRD-K13544237	r(-)-propylnorapomorphine	Dopamine receptor agonist
6815	-12.08	cp	BRD-A80793822	pemoline	Dopamine receptor agonist
6960	-15.26	cp	BRD-K05901394	terguride	Dopamine receptor agonist
7393	-25.41	cp	BRD-K19360254	ergocornine	Dopamine receptor agonist
7918	-45.56	cp	BRD-A30435184	metergoline	Dopamine receptor agonist
8014	-51.01	cp	BRD-K47761761	PD-168077	Dopamine receptor agonist
48	68.82	cp	BRD-K01648091	LE-300	Dopamine receptor antagonist
149	43.21	cp	BRD-K17294426	clebopride	Dopamine receptor antagonist
513	9.94	cp	BRD-K48722833	iloperidone	Dopamine receptor antagonist
761	4.21	cp	BRD-K51671335	sulpiride	Dopamine receptor antagonist
1010	2.15	cp	BRD-K37814297	acepromazine	Dopamine receptor antagonist
1134	1.52	cp	BRD-K35559145	levomepromazine	Dopamine receptor antagonist
1186	1.3	cp	BRD-K37289225	clozapine	Dopamine receptor antagonist
1197	1.23	cp	BRD-A95096829	PNU-96415E	Dopamine receptor antagonist
1264	0.99	cp	BRD-K70281171	U-99194	Dopamine receptor antagonist
1273	0.95	cp	BRD-K05528470	L-745870	Dopamine receptor antagonist
1315	0.74	cp	BRD-K45861246	azaperone	Dopamine receptor antagonist
1436	0.14	cp	BRD-K79425933	benperidol	Dopamine receptor antagonist
1450	0.07	cp	BRD-K54094468	remoxipride	Dopamine receptor antagonist
2234	0	cp	BRD-A66927094	nemonapride	Dopamine receptor antagonist
2249	0	cp	BRD-A63667919	methylergometrine	Dopamine receptor antagonist
2264	0	cp	BRD-K28806945	L-750667	Dopamine receptor antagonist
2286	0	cp	BRD-K08998509	fananserin	Dopamine receptor antagonist
2346	0	cp	BRD-K26801045	pipamperone	Dopamine receptor antagonist
2354	0	cp	BRD-A71203467	l-stepholidine	Dopamine receptor antagonist
4626	0	cp	BRD-A84481105	thioridazine	Dopamine receptor antagonist
4715	-0.02	cp	BRD-K77947974	fluspirilene	Dopamine receptor antagonist
4726	-0.03	cp	BRD-K53857191	risperidone	Dopamine receptor antagonist
4783	-0.14	cp	BRD-K04111260	raclopride	Dopamine receptor antagonist
4791	-0.14	cp	BRD-K01292756	pimozide	Dopamine receptor antagonist
4818	-0.21	cp	BRD-K52397688	amperozide	Dopamine receptor antagonist
4848	-0.25	cp	BRD-K67783091	haloperidol	Dopamine receptor antagonist
4850	-0.28	cp	BRD-K18895904	olanzapine	Dopamine receptor antagonist
5041	-0.78	cp	BRD-K94270326	ecopipam	Dopamine receptor antagonist
5098	-0.92	cp	BRD-K06980535	promazine	Dopamine receptor antagonist
5245	-1.27	cp	BRD-A14395271	mesoridazine	Dopamine receptor antagonist
5302	-1.37	cp	BRD-A52588987	SKF-83566	Dopamine receptor antagonist
5303	-1.37	cp	BRD-K39915878	loxapine	Dopamine receptor antagonist
5337	-1.44	cp	BRD-K59597909	phenothiazine	Dopamine receptor antagonist
5375	-1.55	cp	BRD-K05181463	L-741626	Dopamine receptor antagonist
5479	-1.8	cp	BRD-K19352500	prochlorperazine	Dopamine receptor antagonist
5525	-1.93	cp	BRD-K55127134	fluphenazine	Dopamine receptor antagonist
5612	-2.22	cp	BRD-A71262238	nafadotride	Dopamine receptor antagonist
5671	-2.43	cp	BRD-K13211965	L-741742	Dopamine receptor antagonist
5855	-3.14	cp	BRD-A65280694	molindone	Dopamine receptor antagonist
6080	-4.23	cp	BRD-K45435259	SCH-23390	Dopamine receptor antagonist
6103	-4.34	cp	BRD-K50417881	eticlopride	Dopamine receptor antagonist
6107	-4.37	cp	BRD-K89997465	chlorpromazine	Dopamine receptor antagonist
6335	-6.05	cp	BRD-K75641298	metoclopramide	Dopamine receptor antagonist
6336	-6.05	cp	BRD-K38305202	domperidone	Dopamine receptor antagonist
6376	-6.35	cp	BRD-K97158071	droperidol	Dopamine receptor antagonist
6432	-6.89	cp	BRD-K63675182	triflupromazine	Dopamine receptor antagonist
6475	-7.32	cp	BRD-K94512704	spiramide	Dopamine receptor antagonist
6485	-7.42	cp	BRD-K96740444	itopride	Dopamine receptor antagonist
6546	-8.21	cp	BRD-K55468218	spiperone	Dopamine receptor antagonist
6666	-9.83	cp	BRD-A10715913	sulpiride	Dopamine receptor antagonist
6671	-9.86	cp	BRD-K68867920	quetiapine	Dopamine receptor antagonist
6824	-12.23	cp	BRD-K29582115	ziprasidone	Dopamine receptor antagonist
6887	-13.67	cp	BRD-K59058766	chlorprothixene	Dopamine receptor antagonist
7039	-16.71	cp	BRD-K10995081	perphenazine	Dopamine receptor antagonist
7044	-16.81	cp	BRD-K69600043	thiethylperazine	Dopamine receptor antagonist
7147	-18.56	cp	BRD-K70487031	flupentixol	Dopamine receptor antagonist
7160	-18.8	cp	BRD-K85503079	perospirone	Dopamine receptor antagonist
7170	-18.99	cp	BRD-K16277217	piperacetazine	Dopamine receptor antagonist
7173	-19.11	cp	BRD-K28761384	zuclopenthixol	Dopamine receptor antagonist
7190	-19.6	cp	BRD-K97309399	thiothixene	Dopamine receptor antagonist
7279	-22.21	cp	BRD-K08619574	thioproperazine	Dopamine receptor antagonist
7381	-25.03	cp	BRD-A60197193	amisulpride	Dopamine receptor antagonist
7470	-27.68	cp	BRD-K05181084	NGB-2904	Dopamine receptor antagonist
7731	-37.39	cp	BRD-K89732114	trifluoperazine	Dopamine receptor antagonist
8495	-91.15	cp	BRD-K50891186	GR-103691	Dopamine receptor antagonist
2200	0	cp	BRD-A01295252	trans-7-hydroxy-pipat	Dopamine receptor ligand
714	5	cp	BRD-A29644307	nomifensine	Dopamine uptake inhibitor
2280	0	cp	BRD-K11634954	GBR-13069	Dopamine uptake inhibitor
2373	0	cp	BRD-A05186015	bupropion	Dopamine uptake inhibitor
4723	-0.03	cp	BRD-K32501161	vanoxerine	Dopamine uptake inhibitor
4771	-0.11	cp	BRD-K96319534	phentermine	Dopamine uptake inhibitor
4954	-0.56	cp	BRD-K50135270	GBR-12935	Dopamine uptake inhibitor
5093	-0.9	cp	BRD-K92015269	GBR-12783	Dopamine uptake inhibitor
7704	-36.5	cp	BRD-K84639753	safinamide	Dopamine uptake inhibitor
145	44.11	cp	BRD-K72783841	tyrphostin-AG-555	EGFR inhibitor
207	32.57	cp	BRD-K79930101	GW-583340	EGFR inhibitor
808	3.66	cp	BRD-K32906660	bis-tyrphostin	EGFR inhibitor
1069	1.83	cp	BRD-K85402309	dovitinib	EGFR inhibitor
1070	1.83	cp	BRD-K47943470	tyrphostin-51	EGFR inhibitor
1076	1.8	cp	BRD-K66175015	afatinib	EGFR inhibitor
1312	0.74	cp	BRD-K43796186	benzyl-quinazolin-4-yl-amine	EGFR inhibitor
1331	0.67	cp	BRD-K50168500	canertinib	EGFR inhibitor
1368	0.46	cp	BRD-K96778649	tyrphostin-47	EGFR inhibitor
1452	0.07	cp	BRD-K34533029	tyrphostin-AG-494	EGFR inhibitor
2312	0	cp	BRD-K17497770	butein	EGFR inhibitor
2379	0	cp	BRD-K03670461	tyrphostin-AG-82	EGFR inhibitor
4881	-0.35	cp	BRD-K41996876	tyrphostin-1	EGFR inhibitor
4942	-0.53	cp	BRD-K64052750	gefitinib	EGFR inhibitor
4944	-0.55	cp	BRD-K48735772	PD-158780	EGFR inhibitor
4962	-0.6	cp	BRD-K76908866	CP-724714	EGFR inhibitor
4981	-0.63	cp	BRD-K12357156	AG-490	EGFR inhibitor
5056	-0.81	cp	BRD-K32292990	CGP-53353	EGFR inhibitor
5188	-1.16	cp	BRD-K21853356	RG-14620	EGFR inhibitor
5424	-1.66	cp	BRD-K08132273	tyrphostin	EGFR inhibitor
5758	-2.78	cp	BRD-K35573744	erbstatin-analog	EGFR inhibitor
5876	-3.21	cp	BRD-K70401845	erlotinib	EGFR inhibitor
5967	-3.63	cp	BRD-K68336408	tyrphostin-AG-1478	EGFR inhibitor
6350	-6.16	cp	BRD-M07438658	lapatinib	EGFR inhibitor
6584	-8.73	cp	BRD-K68407802	KIN001-055	EGFR inhibitor
7132	-18.25	cp	BRD-U25771771	WZ-4-145	EGFR inhibitor
7164	-18.88	cp	BRD-K81209512	AG-494	EGFR inhibitor
7222	-20.55	cp	BRD-K88741031	methyl-2,5-dihydroxycinnamate	EGFR inhibitor
7273	-22.11	cp	BRD-K14441456	tyrphostin-AG-556	EGFR inhibitor
7324	-23.29	cp	BRD-K49657628	tyrphostin-AG-18	EGFR inhibitor
7409	-25.85	cp	BRD-K70914287	BIBX-1382	EGFR inhibitor
7483	-27.96	cp	BRD-K23583188	lavendustin-a	EGFR inhibitor
7651	-34.16	cp	BRD-K13087974	4,5-dianilinophthalimide	EGFR inhibitor
7654	-34.17	cp	BRD-K85606544	neratinib	EGFR inhibitor
7839	-41.61	cp	BRD-K72420232	WZ-4002	EGFR inhibitor
7959	-48.23	cp	BRD-K11158509	tyrphostin-B44	EGFR inhibitor
7994	-49.87	cp	BRD-K49294207	BIBU-1361	EGFR inhibitor
8002	-50.35	cp	BRD-K80725632	lavendustin-c	EGFR inhibitor
8042	-52.71	cp	BRD-K73293050	WZ-3146	EGFR inhibitor
8105	-56.86	cp	BRD-U08759356	EI-346-erlotinib-analog	EGFR inhibitor
8124	-58.44	cp	BRD-A44551378	LFM-A12	EGFR inhibitor
8223	-66.3	cp	BRD-K16977723	PP-3	EGFR inhibitor
4841	-0.25	cp	BRD-K30480208	torasemide	Electrolyte reabsorption inhibitor
571	8.09	cp	BRD-K31553034	zibotentan	Endothelin receptor antagonist
2374	0	cp	BRD-K56509348	BMS-182874	Endothelin receptor antagonist
6725	-10.57	cp	BRD-A80641450	FR-139317	Endothelin receptor antagonist
7088	-17.64	cp	BRD-K74763371	bosentan	Endothelin receptor antagonist
7141	-18.43	cp	BRD-A54029483	IRL-2500	Endothelin receptor antagonist
5307	-1.37	cp	BRD-A08187463	racecadotril	Enkephalinase inhibitor
6975	-15.52	cp	BRD-K41731458	triclosan	Enoyl-[acyl-carrier-protein] reductase [NADH] inhibitor
4674	0	cp	BRD-K22096725	ALW-II-49-7	Ephrin inhibitor
6355	-6.2	cp	BRD-K68191783	ALW-II-38-3	Ephrin inhibitor
7756	-38.33	cp	BRD-A42346008	metanephrine	Epinephrine metabolite
2299	0	cp	BRD-K81521265	dicyclohexylurea	Epoxide hydolase inhibitor
2258	0	cp	BRD-K27871032	lysergol	Ergoline alkaloid
1229	1.09	cp	BRD-K67506692	tyrphostin-AG-126	ERK1 and ERK2 phosphorylation inhibitor
108	52.28	cp	BRD-K00312224	PPT	Estrogen receptor agonist
150	43.06	cp	BRD-K97509413	coumestrol	Estrogen receptor agonist
208	32.3	cp	BRD-K28075147	biochanin-a	Estrogen receptor agonist
499	10.41	cp	BRD-A39747742	estradiol-valerate	Estrogen receptor agonist
631	6.36	cp	BRD-A14798026	mestranol	Estrogen receptor agonist
657	5.79	cp	BRD-A18620900	estriol	Estrogen receptor agonist
845	3.17	cp	BRD-A74907996	equol	Estrogen receptor agonist
974	2.33	cp	BRD-K66766661	17-beta-estradiol	Estrogen receptor agonist
1064	1.87	cp	BRD-K81839095	estrone	Estrogen receptor agonist
1181	1.3	cp	BRD-K62353524	DY-131	Estrogen receptor agonist
1464	0.04	cp	BRD-A36066264	estradiol-benzoate	Estrogen receptor agonist
2130	0	cp	BRD-A24381660	zeranol	Estrogen receptor agonist
2289	0	cp	BRD-K04046242	equilin	Estrogen receptor agonist
2360	0	cp	BRD-A91452556	estradiol-cypionate	Estrogen receptor agonist
2365	0	cp	BRD-K45330754	diethylstilbestrol	Estrogen receptor agonist
2366	0	cp	BRD-K95309561	dienestrol	Estrogen receptor agonist
5321	-1.41	cp	BRD-K26674531	GR-235	Estrogen receptor agonist
5646	-2.36	cp	BRD-K87573634	propylpyrazole	Estrogen receptor agonist
5776	-2.84	cp	BRD-A60070924	alpha-estradiol	Estrogen receptor agonist
5838	-3.07	cp	BRD-A22143024	estropipate	Estrogen receptor agonist
6556	-8.27	cp	BRD-K42095107	daidzein	Estrogen receptor agonist
6888	-13.69	cp	BRD-A27143604	DPN	Estrogen receptor agonist
6931	-14.46	cp	BRD-K90543092	levonorgestrel	Estrogen receptor agonist
4956	-0.56	cp	BRD-K63828191	raloxifene	Estrogen receptor antagonist
5033	-0.74	cp	BRD-K04210847	tamoxifen	Estrogen receptor antagonist
6213	-5.04	cp	BRD-K29950728	clomifene	Estrogen receptor antagonist
6471	-7.28	cp	BRD-K76568384	PHTPP	Estrogen receptor antagonist
6908	-14.1	cp	BRD-A92537424	danazol	Estrogen receptor antagonist
6996	-15.89	cp	BRD-K94832621	Y-134	Estrogen receptor antagonist
7427	-26.36	cp	BRD-K67174588	toremifene	Estrogen receptor antagonist
7981	-49.16	cp	BRD-A83237092	fulvestrant	Estrogen receptor antagonist
8182	-63.45	cp	BRD-K05151076	ZK-164015	Estrogen receptor antagonist
8407	-82.04	cp	BRD-A77299732	salubrinal	Eukaryotic translation initiation factor inhibitor
8379	-80.22	cp	BRD-A90515964	guaifenesin	Expectorant
7104	-17.82	cp	BRD-K61829047	7b-cis	Exportin antagonist
2230	0	cp	BRD-A39522003	OMDM-2	FAAH inhibitor
5939	-3.5	cp	BRD-K68997413	PF-3845	FAAH inhibitor
7767	-38.64	cp	BRD-K37865504	LY-2183240	FAAH inhibitor
139	45.43	cp	BRD-K95402279	geranylgeraniol	Farnesyltransferase inhibitor
455	12.64	cp	BRD-K04877770	FTase-inhibitor-B581	Farnesyltransferase inhibitor
2180	0	cp	BRD-K75532464	FTI-276	Farnesyltransferase inhibitor
5109	-0.95	cp	BRD-K63195589	tipifarnib	Farnesyltransferase inhibitor
5221	-1.23	cp	BRD-K78599730	manumycin-a	Farnesyltransferase inhibitor
8119	-57.85	cp	BRD-K62965247	tipifarnib-P2	farnesyltransferase inhibitor
2082	0	cp	BRD-K28667793	pyrazinamide	Fatty acid synthase inhibitor
608	7.03	cp	BRD-K91696562	orantinib	FGFR inhibitor
4857	-0.28	cp	BRD-K97764662	PD-173074	FGFR inhibitor
7260	-21.8	cp	BRD-K28428262	brivanib	FGFR inhibitor
5440	-1.69	cp	BRD-K38903228	hesperidin	Flavanone glycoside
445	13.06	cp	BRD-K12502280	TG-101348	FLT3 inhibitor
627	6.48	cp	BRD-K23192422	lestaurtinib	FLT3 inhibitor
689	5.25	cp	BRD-K16664969	GTP-14564	FLT3 inhibitor
2328	0	cp	BRD-K76064317	tyrphostin-AG-1296	FLT3 inhibitor
4619	0	cp	BRD-K93918653	quizartinib	FLT3 inhibitor
6358	-6.22	cp	BRD-K68488863	ENMD-2076	FLT3 inhibitor
6461	-7.22	cp	BRD-K49810818	sorafenib	FLT3 inhibitor
6641	-9.43	cp	BRD-K89162000	tandutinib	FLT3 inhibitor
6851	-12.99	cp	BRD-K13646352	midostaurin	FLT3 inhibitor
7844	-41.71	cp	BRD-M64432851	sunitinib	FLT3 inhibitor
8461	-87.51	cp	BRD-K81376179	TCS-359	FLT3 inhibitor
2111	0	cp	BRD-K99545815	PF-562271	Focal adhesion kinase inhibitor
7135	-18.29	cp	BRD-A20697603	thiostrepton	FOXM1 inhibitor
5110	-0.95	cp	BRD-K71534238	GW-9508	Free fatty acid receptor agonist
5471	-1.77	cp	BRD-K68132782	terbinafine	Fungal squalene epoxidase inhibitor
7523	-29.2	cp	BRD-K74141488	naftifine	Fungal squalene epoxidase inhibitor
1328	0.68	cp	BRD-K29178788	dictamnine	Furoquinoline alkaloid
7177	-19.21	cp	BRD-K47693913	evoxine	Furoquinoline alkaloid
7185	-19.37	cp	BRD-K24656285	farnesol	FXR agonist
7759	-38.42	cp	BRD-K64245000	GW-4064	FXR agonist
7943	-47.28	cp	BRD-K34170797	fexaramine	FXR agonist
6635	-9.38	cp	BRD-K20986251	lithocholic-acid	FXR antagonist
4796	-0.18	cp	BRD-A41112154	oleanolic-acid	G protein-coupled receptor agonist
6974	-15.51	cp	BRD-K41170226	deoxycholic-acid	G protein-coupled receptor agonist
7277	-22.19	cp	BRD-A62890442	3-methyl-GABA	GABA aminotransferase activator
369	17.12	cp	BRD-K82823076	RO-15-4513	GABA benzodiazepine site receptor inverse agonist
4694	0	cp	BRD-K61951118	FG-7142	GABA benzodiazepine site receptor inverse agonist
6916	-14.21	cp	BRD-K80778372	RO-19-4605	GABA benzodiazepine site receptor inverse agonist
4800	-0.18	cp	BRD-A50675702	fipronil	GABA gated chloride channel blocker
2225	0	cp	BRD-K82255054	propofol	GABA receptor agonist
2307	0	cp	BRD-K00662280	CL-218872	GABA receptor agonist
6801	-11.74	cp	BRD-K70883034	nimetazepam	GABA receptor agonist
7281	-22.29	cp	BRD-A48570745	ivermectin	GABA receptor agonist
7295	-22.6	cp	BRD-K28137194	loreclezole	GABA receptor agonist
7690	-35.94	cp	BRD-K51751936	alfadolone	GABA receptor agonist
65	64.34	cp	BRD-A25775766	securinine	GABA receptor antagonist
995	2.22	cp	BRD-K93280214	gabazine	GABA receptor antagonist
2099	0	cp	BRD-A09495397	bicuculline	GABA receptor antagonist
2197	0	cp	BRD-A11605036	thiocolchicoside	GABA receptor antagonist
2222	0	cp	BRD-A37817666	picrotoxin	GABA receptor antagonist
2302	0	cp	BRD-K50422030	clomethiazole	GABA receptor antagonist
5421	-1.66	cp	BRD-A24122750	saclofen	GABA receptor antagonist
5808	-2.96	cp	BRD-A89672324	CGP-55845	GABA receptor antagonist
6397	-6.55	cp	BRD-K32247306	primidone	GABA receptor antagonist
6469	-7.27	cp	BRD-A85025557	NCS-382	GABA receptor antagonist
6870	-13.42	cp	BRD-K57718010	pentylenetetrazol	GABA receptor antagonist
7405	-25.76	cp	BRD-A55369275	CGP-54626	GABA receptor antagonist
7619	-33	cp	BRD-A04668240	CGP-52432	GABA receptor antagonist
344	18.6	cp	BRD-A84389091	L-655708	GABA receptor inverse agonist
687	5.29	cp	BRD-K24994810	androstenol	GABA receptor modulator
1146	1.44	cp	BRD-K96527333	dehydroisoandosterone	GABA receptor modulator
1179	1.31	cp	BRD-K95851186	CGP-13501	GABA receptor modulator
5267	-1.3	cp	BRD-A54880345	etomidate	GABA receptor modulator
5392	-1.59	cp	BRD-K34154330	tracazolate	GABA receptor modulator
5697	-2.54	cp	BRD-K75478907	GS-39783	GABA receptor modulator
6937	-14.65	cp	BRD-A22707317	SB-205384	GABA receptor modulator
7017	-16.24	cp	BRD-K65786282	CGP-7930	GABA receptor modulator
6240	-5.25	cp	BRD-K59851896	calycanthine	GABA release inhibitor
8073	-54.61	cp	BRD-K20313525	rosmarinic-acid	GABA transaminase inhibitor
128	47.82	cp	BRD-A72441487	stiripentol	GABA uptake inhibitor
1333	0.63	cp	BRD-K60160658	tiagabine	GABA uptake inhibitor
2206	0	cp	BRD-A49046702	SKF-89976A	GABA uptake inhibitor
2181	0	cp	BRD-K02950022	BMS-299897	Gamma secretase inhibitor
2269	0	cp	BRD-K22010301	JLK-6	Gamma secretase inhibitor
5096	-0.92	cp	BRD-A68929948	DAPT-GSI-IX	Gamma secretase inhibitor
2309	0	cp	BRD-K67680372	CI-966	GAT inhibitor
4952	-0.56	cp	BRD-K42221274	NNC-711	GAT inhibitor
7301	-22.72	cp	BRD-K85015012	NNC-05-2090	GAT inhibitor
4920	-0.49	cp	BRD-K56614220	clofazimine	GK0582 inhibitor
8454	-86.58	cp	BRD-K10573841	tunicamycin	GLCNAC phosphotransferase inhibitor
2163	0	cp	BRD-K09485525	GANT-61	GLI antagonist
7778	-39.19	cp	BRD-K64451768	GANT-58	GLI antagonist
7883	-43.84	cp	BRD-K18036262	L-168049	Glucagon receptor antagonist
960	2.47	cp	BRD-A49765801	fludroxycortide	Glucocorticoid receptor agonist
1401	0.35	cp	BRD-A54487287	cortisone	Glucocorticoid receptor agonist
1453	0.07	cp	BRD-A62525898	prednisone	Glucocorticoid receptor agonist
1454	0.07	cp	BRD-K43736954	cortisone	Glucocorticoid receptor agonist
2154	0	cp	BRD-A17448384	beclometasone	Glucocorticoid receptor agonist
2173	0	cp	BRD-K35240538	methylprednisolone	Glucocorticoid receptor agonist
2221	0	cp	BRD-K87990216	piretanide	Glucocorticoid receptor agonist
2271	0	cp	BRD-K29173907	isoflupredone	Glucocorticoid receptor agonist
4632	0	cp	BRD-A16478930	amcinonide	Glucocorticoid receptor agonist
4642	0	cp	BRD-K73978287	hydrocortisone	Glucocorticoid receptor agonist
4649	0	cp	BRD-K53790871	triamcinolone	Glucocorticoid receptor agonist
4736	-0.04	cp	BRD-A92177080	betamethasone	Glucocorticoid receptor agonist
4798	-0.18	cp	BRD-A01643550	prednisolone	Glucocorticoid receptor agonist
4892	-0.39	cp	BRD-A26095496	clobetasol	Glucocorticoid receptor agonist
5037	-0.74	cp	BRD-K97810537	beclometasone	Glucocorticoid receptor agonist
5081	-0.88	cp	BRD-K62310379	fluticasone	Glucocorticoid receptor agonist
5364	-1.52	cp	BRD-K38003476	clocortolone	Glucocorticoid receptor agonist
5674	-2.45	cp	BRD-A01346607	flumetasone	Glucocorticoid receptor agonist
6193	-4.89	cp	BRD-A23290232	westcort	Glucocorticoid receptor agonist
6372	-6.31	cp	BRD-K94353609	fluocinolone	Glucocorticoid receptor agonist
6669	-9.84	cp	BRD-A27887842	prednisolone	Glucocorticoid receptor agonist
6964	-15.34	cp	BRD-A78391468	prednisolone	Glucocorticoid receptor agonist
6992	-15.8	cp	BRD-A93424738	dexamethasone	Glucocorticoid receptor agonist
7074	-17.4	cp	BRD-A25143711	hydrocortisone	Glucocorticoid receptor agonist
7399	-25.54	cp	BRD-A82238138	budesonide	Glucocorticoid receptor agonist
7524	-29.28	cp	BRD-K39983086	loteprednol	Glucocorticoid receptor agonist
7544	-29.98	cp	BRD-K81709173	halcinonide	Glucocorticoid receptor agonist
7586	-31.73	cp	BRD-K30697463	desoximetasone	Glucocorticoid receptor agonist
7873	-43.39	cp	BRD-A20126139	medrysone	Glucocorticoid receptor agonist
7997	-49.89	cp	BRD-A15297126	fluocinonide	Glucocorticoid receptor agonist
8049	-53.01	cp	BRD-K14791739	fluticasone	Glucocorticoid receptor agonist
8076	-54.71	cp	BRD-A90131694	alclometasone	Glucocorticoid receptor agonist
8083	-55.35	cp	BRD-K60640630	mometasone	Glucocorticoid receptor agonist
8110	-57.27	cp	BRD-K94070024	depomedrol	Glucocorticoid receptor agonist
8226	-66.54	cp	BRD-A38749782	fludrocortisone	Glucocorticoid receptor agonist
8287	-70.94	cp	BRD-K57886322	fluocinonide	Glucocorticoid receptor agonist
8306	-73.05	cp	BRD-K31627533	rimexolone	Glucocorticoid receptor agonist
8310	-73.48	cp	BRD-K33312228	halometasone	Glucocorticoid receptor agonist
8326	-75.28	cp	BRD-A65767837	hydrocortisone	Glucocorticoid receptor agonist
8364	-78.87	cp	BRD-A46186775	hydrocortisone	Glucocorticoid receptor agonist
8384	-80.6	cp	BRD-A92439610	triamcinolone	Glucocorticoid receptor agonist
8403	-81.74	cp	BRD-A02180903	betamethasone	Glucocorticoid receptor agonist
8452	-86.44	cp	BRD-A35108200	dexamethasone	Glucocorticoid receptor agonist
8470	-88.38	cp	BRD-A07000685	hydrocortisone	Glucocorticoid receptor agonist
8473	-89.27	cp	BRD-A13133631	fluorometholone	Glucocorticoid receptor agonist
4737	-0.04	cp	BRD-A25234499	aminoglutethimide	Glucocorticoid receptor antagonist
6794	-11.64	cp	BRD-A44780397	mifepristone	Glucocorticoid receptor antagonist
6607	-8.98	cp	BRD-K21672174	RO-28-1675	Glucokinase activator
2262	0	cp	BRD-K96670504	lonidamine	Glucokinase inhibitor
577	7.89	cp	BRD-A68589262	troxipide	Glucosamine synthetase stimulant
559	8.68	cp	BRD-K14536225	piceid	Glucosidase inhibitor
4721	-0.03	cp	BRD-K44779798	miglitol	Glucosidase inhibitor
6266	-5.46	cp	BRD-A16444946	acarbose	Glucosidase inhibitor
7224	-20.64	cp	BRD-K84955386	hyperoside	Glucosidase inhibitor
7701	-36.42	cp	BRD-K05653692	DL-PDMP	Glucosyltransferase inhibitor
779	3.95	cp	BRD-A20968261	WAY-213613	Glutamate inhibitor
4764	-0.11	cp	BRD-K21283037	riluzole	Glutamate inhibitor
343	18.6	cp	BRD-A80383043	BRD-A80383043	Glutamate receptor agonist
1218	1.15	cp	BRD-A65145453	ATPA	Glutamate receptor agonist
5741	-2.75	cp	BRD-A48257147	PHCCC	Glutamate receptor agonist
5794	-2.89	cp	BRD-K88611939	aniracetam	Glutamate receptor agonist
6233	-5.2	cp	BRD-A20589515	dihydroxyphenylglycine	Glutamate receptor agonist
6900	-13.88	cp	BRD-K49519144	LY-2140023	Glutamate receptor agonist
269	25.86	cp	BRD-K85266041	DNQX	Glutamate receptor antagonist
292	23.73	cp	BRD-A61392169	eliprodil	Glutamate receptor antagonist
296	23.45	cp	BRD-K41160163	fenobam	Glutamate receptor antagonist
766	4.14	cp	BRD-K60690191	MPEP	Glutamate receptor antagonist
925	2.68	cp	BRD-K59753853	MDL-29951	Glutamate receptor antagonist
956	2.51	cp	BRD-K88304388	dextrorphan	Glutamate receptor antagonist
1139	1.48	cp	BRD-A18202423	CPCCOEt	Glutamate receptor antagonist
1235	1.09	cp	BRD-A28422058	L-689560	Glutamate receptor antagonist
1294	0.81	cp	BRD-A45499626	UBP-302	Glutamate receptor antagonist
1311	0.74	cp	BRD-K54704028	BAY-36-7620	Glutamate receptor antagonist
2094	0	cp	BRD-A87125127	3-matida	Glutamate receptor antagonist
2167	0	cp	BRD-A15010982	HU-211	Glutamate receptor antagonist
2215	0	cp	BRD-A63546914	RO-04-5595	Glutamate receptor antagonist
2232	0	cp	BRD-A10355991	norketamine	Glutamate receptor antagonist
2266	0	cp	BRD-K10176267	L-701252	Glutamate receptor antagonist
2276	0	cp	BRD-K49890030	gavestinel	Glutamate receptor antagonist
2277	0	cp	BRD-K24240364	GYKI-52466	Glutamate receptor antagonist
2284	0	cp	BRD-K99107520	felbamate	Glutamate receptor antagonist
2325	0	cp	BRD-K70330367	amantadine	Glutamate receptor antagonist
2369	0	cp	BRD-K53545112	CNQX	Glutamate receptor antagonist
4691	0	cp	BRD-K26979635	NS-3694	Glutamate receptor antagonist
4731	-0.03	cp	BRD-A36074203	remacemide	Glutamate receptor antagonist
4799	-0.18	cp	BRD-K47717570	NBQX	Glutamate receptor antagonist
5181	-1.13	cp	BRD-K87696786	LY-456236	Glutamate receptor antagonist
5395	-1.59	cp	BRD-K67439147	SIB-1893	Glutamate receptor antagonist
5422	-1.66	cp	BRD-K98157055	SIB-1757	Glutamate receptor antagonist
5687	-2.5	cp	BRD-K33211335	dextromethorphan	Glutamate receptor antagonist
6133	-4.51	cp	BRD-K55703048	latrepirdine	Glutamate receptor antagonist
6443	-7.01	cp	BRD-K08109516	L-701324	Glutamate receptor antagonist
6460	-7.19	cp	BRD-K41143549	BRD-K41143549	Glutamate receptor antagonist
6529	-8.02	cp	BRD-K61217870	n-(3-acetamidophenyl)-3-chlorobenzamide	Glutamate receptor antagonist
6646	-9.46	cp	BRD-M41783010	acamprosate	Glutamate receptor antagonist
7013	-16.19	cp	BRD-A79803969	memantine	Glutamate receptor antagonist
7410	-25.88	cp	BRD-K59650319	YM-298198	Glutamate receptor antagonist
7484	-27.96	cp	BRD-K64670467	JNJ-16259685	Glutamate receptor antagonist
7760	-38.47	cp	BRD-K69763916	LY-341495	Glutamate receptor antagonist
7847	-41.86	cp	BRD-K50720187	flupirtine	Glutamate receptor antagonist
184	37.15	cp	BRD-K83010055	VU-0415374-1	Glutamate receptor modulator
255	26.85	cp	BRD-K23335153	AMN-082	Glutamate receptor modulator
669	5.51	cp	BRD-K84141129	VU-0400193-3	Glutamate receptor modulator
2298	0	cp	BRD-K31699485	DMEOB	glutamate receptor modulator
5019	-0.7	cp	BRD-A35912562	pregnenolone	Glutamate receptor modulator
5930	-3.45	cp	BRD-A34208323	VU-0404997-2	Glutamate receptor modulator
7111	-17.95	cp	BRD-K43880410	pregnenolone	glutamate receptor modulator
7157	-18.76	cp	BRD-K30570479	VU-0400195-3	Glutamate receptor modulator
8032	-52	cp	BRD-A57457122	VU-0400071-3	Glutamate receptor modulator
8186	-63.94	cp	BRD-K39823328	VU-0366037-2	Glutamate receptor modulator
248	27.81	cp	BRD-A47706533	L-BSO	Glutathione transferase inhibitor
4817	-0.21	cp	BRD-K24132293	piperlongumine	Glutathione transferase inhibitor
7376	-24.91	cp	BRD-A41995253	brucine	Glycine receptor antagonist
5656	-2.39	cp	BRD-K53979406	ALX-5407	Glycine transporter inhibitor
2120	0	cp	BRD-K04923131	GSK-3-inhibitor-IX	Glycogen synthase kinase inhibitor
2199	0	cp	BRD-K94176593	TWS-119	Glycogen synthase kinase inhibitor
2278	0	cp	BRD-K67860401	AR-A014418	Glycogen synthase kinase inhibitor
5534	-1.94	cp	BRD-K59184148	SB-216763	Glycogen synthase kinase inhibitor
6674	-9.93	cp	BRD-K76805682	SB-415286	Glycogen synthase kinase inhibitor
546	8.98	cp	BRD-A62434282	goserelin	Gonadotropin releasing factor hormone receptor agonist
8267	-69.47	cp	BRD-K62221994	T-98475	Gonadotropin releasing factor hormone receptor antagonist
1245	1.06	cp	BRD-A02713983	dihydrodeoxygedunin	Growth factor receptor activator
7411	-25.93	cp	BRD-K04146668	GW-441756	Growth factor receptor inhibitor
1063	1.87	cp	BRD-K70241288	L-692585	Growth hormone releasing peptide ligand agonist
7580	-31.57	cp	BRD-K51302260	KU-C103871	GSP agonist
5190	-1.16	cp	BRD-K64341947	CFM-1571	Guanylate cyclase activator
6183	-4.85	cp	BRD-K33583600	isoliquiritigenin	Guanylate cyclase activator
1402	0.35	cp	BRD-K35531059	molsidomine	Guanylyl cyclase activator
8508	-91.96	cp	BRD-K60476892	YC-1	Guanylyl cyclase activator
2351	0	cp	BRD-K62792802	LY-83583	Guanylyl cyclase inhibitor
5030	-0.74	cp	BRD-K16406336	methylene-blue	Guanylyl cyclase inhibitor
6255	-5.39	cp	BRD-K26015241	ODQ	Guanylyl cyclase inhibitor
4815	-0.21	cp	BRD-K29359156	ebselen	H+/K+-ATPase inhibitor
791	3.86	cp	BRD-K92726801	hydrastinine	Haemostatic agent
1231	1.09	cp	BRD-K92446736	zatebradine	HCN channel blocker
5165	-1.09	cp	BRD-K18678457	ZD-7288	HCN channel blocker
4667	0	cp	BRD-K17823458	danoprevir	HCV inhibitor
6185	-4.86	cp	BRD-K81783531	VX-222	HCV inhibitor
7084	-17.59	cp	BRD-K86727142	embelin	HCV inhibitor
157	40.94	cp	BRD-K11558771	droxinostat	HDAC inhibitor
449	12.87	cp	BRD-K77908580	entinostat	HDAC inhibitor
527	9.61	cp	BRD-K17743125	belinostat	HDAC inhibitor
715	4.97	cp	BRD-K41260949	valproic-acid	HDAC inhibitor
908	2.75	cp	BRD-K37206356	rhamnetin	HDAC inhibitor
949	2.57	cp	BRD-K52522949	NCH-51	HDAC inhibitor
1030	2.04	cp	BRD-K02130563	panobinostat	HDAC inhibitor
1088	1.75	cp	BRD-K16485616	mocetinostat	HDAC inhibitor
1106	1.66	cp	BRD-K64606589	apicidin	HDAC inhibitor
1167	1.36	cp	BRD-K68202742	trichostatin-a	HDAC inhibitor
1175	1.33	cp	BRD-K52313696	tacedinaline	HDAC inhibitor
1432	0.15	cp	BRD-K81418486	vorinostat	HDAC inhibitor
1462	0.04	cp	BRD-K56957086	dacinostat	HDAC inhibitor
2112	0	cp	BRD-A39646320	HC-toxin	HDAC inhibitor
2169	0	cp	BRD-K11663430	pyroxamide	HDAC inhibitor
2204	0	cp	BRD-K22503835	scriptaid	HDAC inhibitor
2238	0	cp	BRD-K13169950	NSC-3852	HDAC inhibitor
4621	0	cp	BRD-K29313308	HDAC3-selective	HDAC inhibitor
4622	0	cp	BRD-K85133207	HDAC1-selective	HDAC inhibitor
4639	0	cp	BRD-K67102207	phenylbutyrate	HDAC inhibitor
4665	0	cp	BRD-K98426715	tubacin	HDAC inhibitor
4805	-0.18	cp	BRD-K00627859	tubastatin-a	HDAC inhibitor
4806	-0.18	cp	BRD-K88742110	BRD-K88742110	HDAC inhibitor
4814	-0.21	cp	BRD-K04466929	Merck60	HDAC inhibitor
4949	-0.56	cp	BRD-K74733595	APHA-compound-8	HDAC inhibitor
5873	-3.2	cp	BRD-K74761218	WT-171	HDAC inhibitor
5989	-3.74	cp	BRD-K13810148	givinostat	HDAC inhibitor
5998	-3.77	cp	BRD-K12867552	THM-I-94	HDAC inhibitor
6276	-5.57	cp	BRD-K07888107	depudecin	HDAC inhibitor
7015	-16.22	cp	BRD-K69840642	ISOX	HDAC inhibitor
8313	-73.73	cp	BRD-K83837640	JNJ-26854165	HDAC inhibitor
8543	-97.66	cp	BRD-K76698671	HNHA	HDAC inhibitor
5809	-2.96	cp	BRD-K03642198	AY-9944	Hedgehog pathway modulator
7156	-18.74	cp	BRD-U94846492	quinine	Hemozoin biocrystallization inhibitor
8402	-81.67	cp	BRD-K47328134	lysylphenylalanyl-tyrosine	Heparin activation inhibitor
8194	-64.41	cp	BRD-K02965346	SU-11274	Hepatocyte growth factor receptor inhibitor
6074	-4.19	cp	BRD-K74430258	1,2-dichlorobenzene	Hepatotoxicant
5296	-1.34	cp	BRD-K44432556	VU-0418946-1	HIF modulator
5637	-2.33	cp	BRD-K88551539	CAY-10585	HIF modulator
6894	-13.79	cp	BRD-K76907295	VU-0418947-2	HIF modulator
60	65.6	cp	BRD-K39670393	amthamine	Histamine receptor agonist
4725	-0.03	cp	BRD-K28936863	ketotifen	Histamine receptor agonist
4823	-0.21	cp	BRD-A66435872	HTMT	Histamine receptor agonist
4905	-0.44	cp	BRD-K91290917	amodiaquine	Histamine receptor agonist
5638	-2.33	cp	BRD-A49225603	alimemazine	Histamine receptor agonist
6438	-6.93	cp	BRD-K52662033	lidocaine	Histamine receptor agonist
6550	-8.22	cp	BRD-K91315211	betahistine	Histamine receptor agonist
6558	-8.34	cp	BRD-K25906698	immepip	Histamine receptor agonist
7538	-29.77	cp	BRD-K49519092	immethridine	Histamine receptor agonist
56	66.69	cp	BRD-K33453211	levocabastine	Histamine receptor antagonist
97	54.43	cp	BRD-K15086322	JNJ-10191584	Histamine receptor antagonist
440	13.2	cp	BRD-K22947005	dexbrompheniramine	Histamine receptor antagonist
472	11.85	cp	BRD-A73368467	fexofenadine	Histamine receptor antagonist
922	2.71	cp	BRD-K97061094	azacyclonol	Histamine receptor antagonist
924	2.68	cp	BRD-K73589491	nizatidine	Histamine receptor antagonist
1184	1.3	cp	BRD-K47323024	methapyrilene	Histamine receptor antagonist
1220	1.13	cp	BRD-A04553218	chlorphenamine	Histamine receptor antagonist
1313	0.74	cp	BRD-K83302049	protopine	Histamine receptor antagonist
1322	0.7	cp	BRD-K51918615	iodophenpropit	Histamine receptor antagonist
1455	0.07	cp	BRD-A44008656	doxylamine	Histamine receptor antagonist
2150	0	cp	BRD-K39462424	dexchlorpheniramine	Histamine receptor antagonist
2187	0	cp	BRD-K08996725	zolantidine	Histamine receptor antagonist
2195	0	cp	BRD-K11107424	tiotidine	Histamine receptor antagonist
2196	0	cp	BRD-K63874012	thioperamide	Histamine receptor antagonist
2217	0	cp	BRD-K70505054	ranitidine	Histamine receptor antagonist
2274	0	cp	BRD-K66782112	BRD-K66782112	Histamine receptor antagonist
4680	0	cp	BRD-K67637637	olopatadine	Histamine receptor antagonist
4682	0	cp	BRD-A42571354	cetirizine	Histamine receptor antagonist
4707	-0.01	cp	BRD-A68723818	brompheniramine	Histamine receptor antagonist
4839	-0.25	cp	BRD-A68888262	azelastine	Histamine receptor antagonist
4867	-0.32	cp	BRD-K80315159	DPPE	Histamine receptor antagonist
4969	-0.6	cp	BRD-A06352418	terfenadine	Histamine receptor antagonist
5094	-0.92	cp	BRD-K82357231	desloratadine	Histamine receptor antagonist
5163	-1.09	cp	BRD-K00673382	famotidine	Histamine receptor antagonist
5358	-1.48	cp	BRD-K47278471	diphenhydramine	Histamine receptor antagonist
5492	-1.83	cp	BRD-K62206109	VUF-5681	Histamine receptor antagonist
5591	-2.15	cp	BRD-K71430621	clobenpropit	Histamine receptor antagonist
5729	-2.7	cp	BRD-A29426959	carbinoxamine	Histamine receptor antagonist
5842	-3.1	cp	BRD-K36616567	doxepin	Histamine receptor antagonist
5854	-3.14	cp	BRD-K11742128	triprolidine	Histamine receptor antagonist
5910	-3.38	cp	BRD-K27184429	levocetirizine	Histamine receptor antagonist
5911	-3.38	cp	BRD-K28143534	cyproheptadine	Histamine receptor antagonist
6069	-4.15	cp	BRD-K30240666	clemastine	Histamine receptor antagonist
6082	-4.23	cp	BRD-K97564742	mepyramine	Histamine receptor antagonist
6395	-6.55	cp	BRD-K57033106	tripelennamine	Histamine receptor antagonist
6696	-10.16	cp	BRD-K18618618	cimetidine	Histamine receptor antagonist
6746	-10.95	cp	BRD-K34415467	trimethobenzamide	Histamine receptor antagonist
7152	-18.68	cp	BRD-K81855038	roxatidine	Histamine receptor antagonist
7798	-39.95	cp	BRD-K82795137	loratadine	Histamine receptor antagonist
7978	-49.01	cp	BRD-A23072235	pheniramine	Histamine receptor antagonist
868	3.03	cp	BRD-K29530284	amlexanox	Histamine receptor modulator
7956	-47.99	cp	BRD-K77171813	proxyfan	Histamine receptor modulator
2213	0	cp	BRD-K06426971	ryuvidine	Histone lysine methyltransferase inhibitor
4679	0	cp	BRD-K26818574	BIX-01294	Histone lysine methyltransferase inhibitor
4975	-0.6	cp	BRD-A85860691	chaetocin	Histone lysine methyltransferase inhibitor
5253	-1.27	cp	BRD-K74236984	UNC-0321	Histone lysine methyltransferase inhibitor
6827	-12.31	cp	BRD-K72264770	QW-BI-011	Histone lysine methyltransferase inhibitor
7501	-28.54	cp	BRD-K26863634	BIX-01338	Histone lysine methyltransferase inhibitor
1383	0.42	cp	BRD-K14221570	benzopurpurin-4b	HIV entry inhibitor
5595	-2.17	cp	BRD-K54472332	elvitegravir	HIV integrase inhibitor
7110	-17.91	cp	BRD-K55991774	BAS-09104376	HIV integrase inhibitor
7948	-47.64	cp	BRD-K05658747	raltegravir	HIV integrase inhibitor
18	83.28	cp	BRD-K33226500	indinavir	HIV protease inhibitor
1380	0.42	cp	BRD-K05906022	limonin	HIV protease inhibitor
2108	0	cp	BRD-K99451608	lopinavir	HIV protease inhibitor
5237	-1.26	cp	BRD-K51485625	ritonavir	HIV protease inhibitor
5300	-1.37	cp	BRD-K09963420	saquinavir	HIV protease inhibitor
6852	-13	cp	BRD-K60460488	nelfinavir	HIV protease inhibitor
7252	-21.62	cp	BRD-K40758068	efavirenz	HIV protease inhibitor
1233	1.09	cp	BRD-K60511616	pravastatin	HMGCR inhibitor
5023	-0.71	cp	BRD-K66296774	fluvastatin	HMGCR inhibitor
5054	-0.81	cp	BRD-K94441233	mevastatin	HMGCR inhibitor
5768	-2.82	cp	BRD-K30097969	pitavastatin	HMGCR inhibitor
6294	-5.75	cp	BRD-K82941592	rosuvastatin	HMGCR inhibitor
6341	-6.1	cp	BRD-K81169441	cerivastatin	HMGCR inhibitor
6554	-8.26	cp	BRD-K09416995	lovastatin	HMGCR inhibitor
8202	-65.03	cp	BRD-U88459701	atorvastatin	HMGCR inhibitor
8290	-71.19	cp	BRD-A81772229	simvastatin	HMGCR inhibitor
2088	0	cp	BRD-K90864987	cobalt(II)-chloride	HSP inducer
6099	-4.33	cp	BRD-A34751532	homosalate	HSP inducer
6177	-4.82	cp	BRD-K04010869	prostaglandin-a1	HSP inducer
125	48.09	cp	BRD-A09161221	nomilin	HSP inhibitor
133	46.49	cp	BRD-K51967704	BIIB021	HSP inhibitor
741	4.51	cp	BRD-A17819071	gedunin	HSP inhibitor
909	2.75	cp	BRD-A47144777	dihydro-7-desacetyldeoxygedunin	HSP inhibitor
1060	1.9	cp	BRD-K65503129	HSP90-inhibitor	HSP inhibitor
1126	1.55	cp	BRD-K41859756	NVP-AUY922	HSP inhibitor
2107	0	cp	BRD-K33551950	radicicol	HSP inhibitor
4668	0	cp	BRD-K83988098	alvespimycin	HSP inhibitor
4684	0	cp	BRD-A19500257	geldanamycin	HSP inhibitor
4769	-0.11	cp	BRD-K96799727	pifithrin-mu	HSP inhibitor
5538	-1.97	cp	BRD-K36529613	PU-H71	HSP inhibitor
7817	-40.7	cp	BRD-A52326238	isogedunin	HSP inhibitor
8487	-90.67	cp	BRD-K32330832	VER-155008	HSP inhibitor
555	8.84	cp	BRD-A83937277	mephenytoin	Hydantoin antiepileptic
1225	1.13	cp	BRD-A30205217	ethotoin	Hydantoin antiepileptic
4652	0	cp	BRD-K55930204	phenytoin	Hydantoin antiepileptic
464	12.22	cp	BRD-K15196155	IBC-293	Hydroxycarboxylic acid receptor agonist
321	20.49	cp	BRD-K78838262	austricine	Hypolipidemic
2239	0	cp	BRD-A47633927	NPC-15199	ICAM1 antagonist
2140	0	cp	BRD-K43236057	piceid	ICAM1 inhibitor
1191	1.27	cp	BRD-K07888196	tyrphostin-AG-538	IGF-1 inhibitor
2116	0	cp	BRD-K32710582	EI-247	IGF-1 inhibitor
5003	-0.67	cp	BRD-K08589866	linsitinib	IGF-1 inhibitor
6429	-6.89	cp	BRD-K34581968	BMS-536924	IGF-1 inhibitor
6604	-8.96	cp	BRD-K13049116	BMS-754807	IGF-1 inhibitor
6650	-9.52	cp	BRD-K67537649	PQ-401	IGF-1 inhibitor
7459	-27.5	cp	BRD-K04833372	GSK-1904529A	IGF-1 inhibitor
8011	-50.89	cp	BRD-K35377380	I-OMe-AG-538	IGF-1 inhibitor
356	17.69	cp	BRD-A52193669	withaferin-a	IKK inhibitor
465	12.11	cp	BRD-K26373640	IKK-2-inhibitor	IKK inhibitor
2110	0	cp	BRD-K13566078	BMS-345541	IKK inhibitor
5686	-2.5	cp	BRD-K14618467	IKK-16	IKK inhibitor
5919	-3.39	cp	BRD-K51575138	TPCA-1	IKK inhibitor
6119	-4.44	cp	BRD-K74305673	IKK-2-inhibitor-V	IKK inhibitor
8214	-65.48	cp	BRD-K47983010	BX-795	IKK inhibitor
5057	-0.81	cp	BRD-K06712146	YM-90709	IL5 inhibitor
2316	0	cp	BRD-K11696279	BU-239	Imidazoline receptor agonist
4746	-0.06	cp	BRD-K77771411	moxonidine	Imidazoline receptor agonist
6776	-11.44	cp	BRD-K26160755	RS-45041-190	Imidazoline receptor agonist
8509	-92.07	cp	BRD-K52080565	rilmenidine	Imidazoline receptor agonist
315	20.98	cp	BRD-K55344148	BU-224	Imidazoline receptor ligand
981	2.29	cp	BRD-A38747044	KU-14R	Imidazoline receptor ligand
5616	-2.25	cp	BRD-K56115039	BU-226	Imidazoline receptor ligand
5068	-0.85	cp	BRD-K51730347	diphencyprone	Immunostimulant
5099	-0.92	cp	BRD-A46393198	tetramisole	Immunostimulant
563	8.5	cp	BRD-K20920669	cromoglicic-acid	Immunosuppressant
5252	-1.27	cp	BRD-K91601245	mercaptopurine	Immunosuppressant
7789	-39.54	cp	BRD-A02481876	importazole	Importin-beta transport receptor inhibitor
8493	-90.92	cp	BRD-A53131506	epitestosterone	Inactive testosterone analog
6169	-4.77	cp	BRD-K28667196	fillalbin	Increases arterial blood pressure
716	4.97	cp	BRD-K19227686	phenolphthalein	Indicator dye
2224	0	cp	BRD-K85242180	beta-CCP	Indoleamine 2,3-dioxygenase inhibitor
5289	-1.34	cp	BRD-K63089472	farnesylthioacetic-acid	Inhibitor of methyl esterification of farnesylated proteins
7499	-28.46	cp	BRD-K75181824	acetyl-geranygeranyl-cysteine	Inhibitor of methyl esterification of geranylgeranylated proteins
6842	-12.73	cp	BRD-K79437791	acetyl-farnesyl-cysteine	Inhibitor of methylation of endogenous isoprenylated proteins
7940	-47.12	cp	BRD-K06159959	CCMQ	Inhibitor of the binding of homoquinolinic acid to non-NMDA sensitive sites
7116	-18.03	cp	BRD-A33833419	TER-14687	Inhibitor of translocation of PKCq in T cells
7757	-38.35	cp	BRD-K09778810	FGIN-1-27	Inositol monophosphatase inhibitor
8414	-83.06	cp	BRD-K28470988	L-690330	Inositol monophosphatase inhibitor
8466	-87.91	cp	BRD-K69328504	L-690488	Inositol monophosphatase inhibitor
5130	-0.99	cp	BRD-K34776109	glimepiride	Insulin secretagogue
5807	-2.96	cp	BRD-K44353683	nateglinide	Insulin secretagogue
6148	-4.62	cp	BRD-K82846253	repaglinide	Insulin secretagogue
2162	0	cp	BRD-A61858259	CAY-10415	Insulin sensitizer
2185	0	cp	BRD-A13084692	troglitazone	Insulin sensitizer
4659	0	cp	BRD-K79602928	metformin	Insulin sensitizer
5509	-1.87	cp	BRD-A48430263	pioglitazone	Insulin sensitizer
7233	-20.87	cp	BRD-A97437073	rosiglitazone	Insulin sensitizer
250	27.67	cp	BRD-K95992530	Cyclo-[Arg-Gly-Asp-D-Phe-Val]	integrin antagonist
1083	1.76	cp	BRD-K12120659	GR-144053	Integrin antagonist
2139	0	cp	BRD-K44442813	pidotimod	Interferon receptor agonist
6687	-10.06	cp	BRD-A15034104	bergenin	Interleukin inhibitor
2155	0	cp	BRD-K33483813	actarit	Interleukin receptor agonist
7569	-31.05	cp	BRD-K31792052	pifithrin	Interleukin receptor antagonist
6175	-4.81	cp	BRD-K45988865	tetramethylsilane	Internal standard for NMR spectroscopy
4686	0	cp	BRD-A25004090	erastin	Ion channel antagonist
6352	-6.17	cp	BRD-K51066026	aminoindazole	Ionophore
1243	1.06	cp	BRD-K51541829	RO-25-6981	Ionotropic glutamate receptor antagonist
7771	-38.89	cp	BRD-K55677650	CO-101244	Ionotropic glutamate receptor antagonist
6516	-7.82	cp	BRD-K27499107	carbacyclin	IP receptor activator
7692	-36.09	cp	BRD-K84895041	BMY-45778	IP1 prostacyclin receptor agonist
2122	0	cp	BRD-A80574334	oxalomalic-acid	Isocitrate dehydrogenase inhibitor
1323	0.7	cp	BRD-K92678294	irilin-a	Isoflavone
7805	-40.18	cp	BRD-K15262564	mupirocin	Isoleucyl-tRNA synthetase inhibitor
2114	0	cp	BRD-U01690642	acetyl-geranyl-cysteine	Isoprenylated protein methylation inhibitor
6268	-5.46	cp	BRD-A29901043	KIN001-127	ITK inhibitor
189	35.76	cp	BRD-K95676198	JAK3-inhibitor-V	JAK inhibitor
1020	2.08	cp	BRD-K72541103	JAK3-inhibitor-I	JAK inhibitor
1505	0	cp	BRD-K24576554	AT-9283	JAK inhibitor
2176	0	cp	BRD-A28105619	cucurbitacin-i	JAK inhibitor
2270	0	cp	BRD-K04546108	JAK3-inhibitor-VI	JAK inhibitor
4750	-0.07	cp	BRD-K53972329	ruxolitinib	JAK inhibitor
5818	-2.99	cp	BRD-K40624912	ZM-39923	JAK inhibitor
6512	-7.75	cp	BRD-K52850071	JAK3-Inhibitor-II	JAK inhibitor
7407	-25.78	cp	BRD-K06817181	BRD-K06817181	JAK inhibitor
8332	-75.8	cp	BRD-K31283835	tofacitinib	JAK inhibitor
431	13.5	cp	BRD-K19220233	JNK-9L	JNK inhibitor
2124	0	cp	BRD-U51951544	ZG-10	JNK inhibitor
2129	0	cp	BRD-A60245366	AS-601245	JNK inhibitor
5898	-3.32	cp	BRD-K84085265	CG-930	JNK inhibitor
5999	-3.77	cp	BRD-K01567962	pyrazolanthrone	JNK inhibitor
7565	-30.94	cp	BRD-K73982490	BI-78D3	JNK inhibitor
4810	-0.18	cp	BRD-K14888893	minoxidil	KATP activator
308	22.12	cp	BRD-A67748489	K3644	Kinesin-like spindle protein inhibitor
1087	1.76	cp	BRD-K64881305	ispinesib	Kinesin-like spindle protein inhibitor
2246	0	cp	BRD-A78377521	monastrol	Kinesin-like spindle protein inhibitor
567	8.3	cp	BRD-K71035033	masitinib	KIT inhibitor
2104	0	cp	BRD-K74514084	pazopanib	KIT inhibitor
6940	-14.74	cp	BRD-K99616396	motesanib	KIT inhibitor
7584	-31.67	cp	BRD-K86930074	cediranib	KIT inhibitor
6552	-8.25	cp	BRD-K96144918	mead-acid	KPL-1 tumor suppressor
1465	0.04	cp	BRD-K39987650	bisacodyl	Laxative
6091	-4.3	cp	BRD-K10065684	dantron	Laxative
7799	-39.95	cp	BRD-K94841585	emodic-acid	Laxative
5865	-3.17	cp	BRD-U68942961	JW-7-24-1	LCK Inhibitor
1277	0.92	cp	BRD-K01436366	XMD-1150	Leucine rich repeat kinase inhibitor
6252	-5.36	cp	BRD-K64857848	XMD-885	Leucine rich repeat kinase inhibitor
8269	-69.62	cp	BRD-K39520573	GW-5074	Leucine rich repeat kinase inhibitor
2205	0	cp	BRD-K72895815	SSR-69071	Leukocyte elastase inhibitor
5740	-2.75	cp	BRD-A38898897	GW-311616	Leukocyte elastase inhibitor
386	15.94	cp	BRD-K59574735	ubenimex	Leukotriene inhibitor
7107	-17.89	cp	BRD-A56359832	zileuton	Leukotriene inhibitor
542	9.05	cp	BRD-K16444452	ibudilast	Leukotriene receptor antagonist
781	3.93	cp	BRD-A96456596	FPL-55712	Leukotriene receptor antagonist
4648	0	cp	BRD-A31312900	montelukast	Leukotriene receptor antagonist
5441	-1.69	cp	BRD-K74765201	tomelukast	Leukotriene receptor antagonist
6051	-4.02	cp	BRD-A68281735	REV-5901	Leukotriene receptor antagonist
6417	-6.75	cp	BRD-K71289571	zafirlukast	Leukotriene receptor antagonist
7119	-18.11	cp	BRD-K72816382	cinalukast	Leukotriene receptor antagonist
7920	-45.65	cp	BRD-K92492521	LY-255283	Leukotriene receptor antagonist
2229	0	cp	BRD-K59037100	oxybenzone	Lipase inhibitor
7392	-25.39	cp	BRD-K63343048	orlistat	Lipase inhibitor
8033	-52.12	cp	BRD-K64935403	ebelactone-b	Lipase inhibitor
1232	1.09	cp	BRD-A96897502	U-74389F	Lipid peroxidase inhibitor
5285	-1.34	cp	BRD-K47539947	tetradecylthioacetic-acid	Lipid peroxidase inhibitor
5743	-2.75	cp	BRD-K11129031	gemfibrozil	Lipoprotein lipase activator
1014	2.1	cp	BRD-K84709232	caffeic-acid	Lipoxygenase inhibitor
2371	0	cp	BRD-A55946879	BW-B70C	Lipoxygenase inhibitor
5473	-1.79	cp	BRD-K40742111	baeomycesic-acid	Lipoxygenase inhibitor
6105	-4.37	cp	BRD-A61856038	tremulacin	Lipoxygenase inhibitor
7085	-17.59	cp	BRD-K10870738	CDC	Lipoxygenase inhibitor
7884	-43.9	cp	BRD-K45542189	diethylcarbamazine	Lipoxygenase inhibitor
826	3.42	cp	BRD-K18250272	propoxycaine	Local anesthetic
967	2.4	cp	BRD-K76304753	phenazopyridine	Local anesthetic
2294	0	cp	BRD-K73391359	quinisocaine	Local anesthetic
2357	0	cp	BRD-K99946902	hexylresorcinol	Local anesthetic
4789	-0.14	cp	BRD-A70514680	articaine	Local anesthetic
5451	-1.73	cp	BRD-A09062839	amylocaine	Local anesthetic
5524	-1.93	cp	BRD-K04185004	oxybuprocaine	Local anesthetic
6981	-15.59	cp	BRD-K91699951	benzonatate	Local anesthetic
7284	-22.4	cp	BRD-A53952395	prilocaine	Local anesthetic
7781	-39.26	cp	BRD-K65417056	meprylcaine	Local anesthetic
6116	-4.42	cp	BRD-K01624546	docosatrienoic-acid	LTB4 inhibitor
2311	0	cp	BRD-A35623999	CGP-37157	L-type calcium channel blocker
616	6.8	cp	BRD-A36707673	hydroxycholesterol	LXR agonist
4890	-0.39	cp	BRD-K23383398	T-0901317	LXR agonist
8019	-51.27	cp	BRD-K33818169	GW-3965	LXR agonist
8095	-56.32	cp	BRD-K61480498	epoxycholesterol	LXR agonist
539	9.14	cp	BRD-K63151507	MNITMT	Lymphocyte inhibitor
5206	-1.2	cp	BRD-A25569250	KI-16425	Lysophosphatidic acid receptor antagonist
7350	-24.14	cp	BRD-K15601958	SEW-2871	Lysophospholipid receptor agonist
2268	0	cp	BRD-K43330982	JTE-013	Lysophospholipid receptor antagonist
4685	0	cp	BRD-K37456065	VU-0365114-2	M5 modulator
475	11.56	cp	BRD-A61470182	n-formylmethionylalanine	macrophage activator
1246	1.06	cp	BRD-K42500029	CGP-57380	MAP kinase inhibitor
6542	-8.14	cp	BRD-K50387473	XMD-892	MAP kinase inhibitor
7201	-19.96	cp	BRD-K88677950	PD-198306	MAP kinase inhibitor
7605	-32.3	cp	BRD-K03816923	rottlerin	MAP kinase inhibitor
2207	0	cp	BRD-K07212038	selinidin	Mast cell stabilizer
4754	-0.07	cp	BRD-K51662849	ilomastat	Matrix metalloprotease inhibitor
6579	-8.64	cp	BRD-A71657825	2-(biphenyl-4-ylsulfonamido)pentanedioic-acid	Matrix metalloprotease inhibitor
7001	-15.94	cp	BRD-K48115423	2-(4-methoxybenzylthio)-6-methylpyrimidin-4-ol	Matrix metalloprotease inhibitor
385	15.94	cp	BRD-K84987553	MDM2-inhibitor	MDM inhibitor
6254	-5.38	cp	BRD-K00317371	RITA	MDM inhibitor
6634	-9.37	cp	BRD-K60219430	serdemetan	MDM inhibitor
7653	-34.17	cp	BRD-K93095519	SJ-172550	MDM inhibitor
8216	-65.63	cp	BRD-K17349619	HLI-373	MDM inhibitor
2291	0	cp	BRD-K11927976	ER-27319	Mediator release inhibitor
4840	-0.25	cp	BRD-K06753942	nobiletin	MEK inhibitor
5155	-1.06	cp	BRD-K53523901	arctigenin	MEK inhibitor
6054	-4.03	cp	BRD-K92817986	BJM-CSC-19	MEK inhibitor
6162	-4.72	cp	BRD-K62810658	PD-98059	MEK inhibitor
6606	-8.98	cp	BRD-K12244279	MEK1-2-inhibitor	MEK inhibitor
7926	-46.19	cp	BRD-K89014967	AS-703026	MEK inhibitor
8082	-55.18	cp	BRD-K48427617	U-0124	MEK inhibitor
8386	-80.72	cp	BRD-K05104363	PD-184352	MEK inhibitor
8394	-81.35	cp	BRD-K18787491	U-0126	MEK inhibitor
8443	-85.91	cp	BRD-K49865102	PD-0325901	MEK inhibitor
8460	-87.4	cp	BRD-K57080016	selumetinib	MEK inhibitor
101	53.86	cp	BRD-K96119599	leucodin	Melanin inhibitor
2358	0	cp	BRD-K83023055	GR-135531	Melatonin receptor agonist
2259	0	cp	BRD-K67013324	luzindole	Melatonin receptor antagonist
6117	-4.42	cp	BRD-K06014311	DH-97	Melatonin receptor antagonist
2242	0	cp	BRD-K88625236	nonoxynol-9	Membrane integrity inhibitor
4922	-0.49	cp	BRD-K76133116	benzydamine	Membrane integrity inhibitor
371	17.07	cp	BRD-A56012032	thiorphan	Membrane metalloendopeptidase inhibitor
2175	0	cp	BRD-K91442916	CAM-9-026	Membrane metalloendopeptidase inhibitor
169	39.35	cp	BRD-K57011718	UK-356618	Metalloproteinase inhibitor
947	2.57	cp	BRD-K00675675	CL-82198	Metalloproteinase inhibitor
1035	2.01	cp	BRD-A75478957	PD-166793	Metalloproteinase inhibitor
2192	0	cp	BRD-K36198571	WAY-170523	Metalloproteinase inhibitor
394	15.38	cp	BRD-K48935217	epothilone	Microtubule inhibitor
2132	0	cp	BRD-K81916719	triclabendazole	Microtubule inhibitor
5044	-0.78	cp	BRD-K47869605	podophyllotoxin	Microtubule inhibitor
5518	-1.9	cp	BRD-K26997899	SA-792574	Microtubule inhibitor
7217	-20.46	cp	BRD-A55594068	vinblastine	Microtubule inhibitor
8054	-53.58	cp	BRD-K26664453	cytochalasin-b	Microtubule inhibitor
6651	-9.54	cp	BRD-K71823332	epothilone-a	Microtubule stabilizing agent
540	9.1	cp	BRD-K73589401	corticosterone	mineralocorticoid receptor agonist
4880	-0.35	cp	BRD-A75402480	desoxycorticosterone	Mineralocorticoid receptor agonist
6229	-5.19	cp	BRD-K98521173	desoxycortone	Mineralocorticoid receptor agonist
2303	0	cp	BRD-K46556543	canrenoic-acid	Mineralocorticoid receptor antagonist
6695	-10.15	cp	BRD-K90027355	spironolactone	Mineralocorticoid receptor antagonist
350	18.1	cp	BRD-A41301928	bongkrek-acid	Mitochondrial ADP, ATP translocase inhibitor
4911	-0.46	cp	BRD-A02176148	tubaic-acid	Mitochondrial complex I inhibitor
5264	-1.3	cp	BRD-K06198550	isorotenone	Mitochondrial complex I inhibitor
4747	-0.06	cp	BRD-K78126613	menadione	Mitochondrial DNA polymerase inhibitor
6004	-3.79	cp	BRD-A84493640	atovaquone	Mitochondrial electron transport inhibitor
5376	-1.55	cp	BRD-K15616905	CCCP	Mitochondrial oxidative phosphorylation uncoupler
5560	-2.08	cp	BRD-K14821540	FCCP	Mitochondrial oxidative phosphorylation uncoupler
6565	-8.45	cp	BRD-K45446451	JZL-184	Monoacylglucerol lipase inhibitor
839	3.28	cp	BRD-K99595596	salsolinol	Monoamine oxidase inhibitor
901	2.78	cp	BRD-A54490543	pirlindole	Monoamine oxidase inhibitor
1151	1.44	cp	BRD-K86434416	selegiline	Monoamine oxidase inhibitor
2272	0	cp	BRD-K93332168	isocarboxazid	Monoamine oxidase inhibitor
2332	0	cp	BRD-A52660433	tetrindole	Monoamine oxidase inhibitor
4645	0	cp	BRD-K88568253	iproniazid	Monoamine oxidase inhibitor
4773	-0.11	cp	BRD-K13032584	procarbazine	Monoamine oxidase inhibitor
4855	-0.28	cp	BRD-K07237224	moclobemide	Monoamine oxidase inhibitor
5128	-0.99	cp	BRD-K32696739	noreleagnine	Monoamine oxidase inhibitor
5179	-1.13	cp	BRD-K87024524	phenelzine	Monoamine oxidase inhibitor
5194	-1.16	cp	BRD-K12102668	nialamide	Monoamine oxidase inhibitor
5308	-1.38	cp	BRD-K83597974	pargyline	Monoamine oxidase inhibitor
5339	-1.44	cp	BRD-K44899736	RO-16-6941	Monoamine oxidase inhibitor
5461	-1.76	cp	BRD-A43974575	tranylcypromine	Monoamine oxidase inhibitor
7549	-30.16	cp	BRD-K46424862	hymecromone	Monoamine oxidase inhibitor
8046	-52.83	cp	BRD-K59522102	piperine	Monoamine oxidase inhibitor
267	25.9	cp	BRD-K55420858	mirin	MRE11A exonuclease inhibitor
152	42.46	cp	BRD-K12184916	dactolisib	MTOR inhibitor
234	29.55	cp	BRD-K67566344	KU-0063794	MTOR inhibitor
404	15.02	cp	BRD-U33728988	QL-X-138	MTOR inhibitor
1086	1.76	cp	BRD-K94294671	OSI-027	MTOR inhibitor
1133	1.52	cp	BRD-K67868012	PI-103	MTOR inhibitor
1172	1.34	cp	BRD-A45498368	WYE-125132	MTOR inhibitor
1325	0.7	cp	BRD-K69932463	AZD-8055	MTOR inhibitor
2103	0	cp	BRD-K13514097	everolimus	MTOR inhibitor
2125	0	cp	BRD-K68174511	torin-2	MTOR inhibitor
2126	0	cp	BRD-K40175214	torin-1	MTOR inhibitor
2352	0	cp	BRD-K27305650	LY-294002	MTOR inhibitor
6407	-6.62	cp	BRD-K89626439	sirolimus	MTOR inhibitor
7537	-29.65	cp	BRD-A62025033	temsirolimus	MTOR inhibitor
8319	-74.59	cp	BRD-K29733039	deforolimus	MTOR inhibitor
8339	-76.17	cp	BRD-K77008974	WYE-354	MTOR inhibitor
857	3.11	cp	BRD-K47631482	bromhexine	Mucolytic agent
2153	0	cp	BRD-K48932581	cetraxate	Mucus protecting agent
1090	1.73	cp	BRD-A94709349	metaxalone	Muscle relaxant
1278	0.92	cp	BRD-K22009844	phenprobamate	Muscle relaxant
1288	0.88	cp	BRD-A31521121	methocarbamol	Muscle relaxant
6170	-4.77	cp	BRD-A39230911	chlorphensin	Muscle relaxant
6697	-10.16	cp	BRD-K89055274	alverine	Muscle relaxant
7646	-34.05	cp	BRD-K78278890	NM-PP1	Mutant kinase inhibitor
1234	1.09	cp	BRD-K97863768	prothionamide	Mycobacterium tuberculosis enoyl-[acyl-carrier-protein] reductase [NADH] (inhA) inhibitor
722	4.92	cp	BRD-K43468059	byssochlamic-acid	Mycotoxin
5133	-0.99	cp	BRD-K66353228	zoxazolamine	Myorelaxant
7335	-23.56	cp	BRD-K68402494	ML-9	Myosin light chain kinase inhibitor
8092	-56.25	cp	BRD-K93201660	ML-7	Myosin light chain kinase inhibitor
384	16.08	cp	BRD-K61993165	niacin	NAD precursor with lipid lowering effects
2301	0	cp	BRD-K61401890	deguelin	NADH-ubiquinone oxidoreductase (Complex I) inhibitor
5874	-3.2	cp	BRD-K83289131	CAY-10618	NAMPT inhibitor
4687	0	cp	BRD-K67844266	MLN-4924	Nedd activating enzyme inhibitor
6997	-15.89	cp	BRD-K09635134	l-erythro-MAPP	negative control for D-erythro-MAPP
4970	-0.6	cp	BRD-A58564983	selamectin	Nematocide
6710	-10.31	cp	BRD-A18579359	wiskostatin	Neural Wiskott-Aldrich syndrome protein inhibitor
7878	-43.69	cp	BRD-K22631935	neurodazine	Neurogenesis of non-pluripotent C2C12 myoblast inducer
1217	1.15	cp	BRD-A42553870	L-152804	Neuropeptide receptor antagonist
5770	-2.82	cp	BRD-A94413429	NTNCB	Neuropeptide receptor antagonist
6580	-8.65	cp	BRD-K12079898	PD-160170	Neuropeptide receptor antagonist
7383	-25.09	cp	BRD-K31912990	CGP-71683	Neuropeptide receptor antagonist
6771	-11.38	cp	BRD-K91243525	SR-142948	Neurotensin receptor antagonist
2177	0	cp	BRD-A79465854	auranofin	NFkB pathway inhibitor
2218	0	cp	BRD-K80970344	pyrrolidine-dithiocarbamate	NFkB pathway inhibitor
4713	-0.02	cp	BRD-K15025317	BAY-11-7821	NFkB pathway inhibitor
4801	-0.18	cp	BRD-K51677086	erythromycin	NFkB pathway inhibitor
4807	-0.18	cp	BRD-K63550407	erythromycin	NFkB pathway inhibitor
4971	-0.6	cp	BRD-K39746403	erythromycin	NFkB pathway inhibitor
5287	-1.34	cp	BRD-K14696368	9-methyl-5H-6-thia-4,5-diaza-chrysene-6,6-dioxide	NFkB pathway inhibitor
7139	-18.42	cp	BRD-K59962020	CHEMBL-374350	NFkB pathway inhibitor
7725	-37.26	cp	BRD-K28120222	parthenolide	NFkB pathway inhibitor
8064	-54.16	cp	BRD-K98548675	parthenolide	NFkB pathway inhibitor
8080	-55.01	cp	BRD-K07403598	CAY-10470	NFkB pathway inhibitor
8341	-76.4	cp	BRD-K92758126	gibberellic-acid	NFkB pathway inhibitor
7162	-18.85	cp	BRD-K00486786	RO-08-2750	NGF binding inhibitor
6879	-13.54	cp	BRD-K94144010	cotinine	Nicotine metabolite
4851	-0.28	cp	BRD-A41519720	ezetimibe	Niemann-Pick C1-like 1 protein antagonist
5193	-1.16	cp	BRD-K97752965	nicorandil	Nitric oxide donor
630	6.38	cp	BRD-K85013741	auraptene	Nitric oxide production inhibitor
953	2.54	cp	BRD-A83326220	brazilin	Nitric oxide production inhibitor
6672	-9.87	cp	BRD-K05737787	isoeugenol	Nitric oxide production inhibitor
4647	0	cp	BRD-A67605442	tetrahydrobiopterin	Nitric oxide stimulant
75	61.38	cp	BRD-K04430056	7-nitroindazole	nitric oxide synthase inhibitor
1356	0.53	cp	BRD-K40892394	AR-C133057XX	Nitric oxide synthase inhibitor
2324	0	cp	BRD-A28318179	aminomethyltransferase	Nitric oxide synthase inhibitor
4724	-0.03	cp	BRD-K46317332	proadifen	Nitric oxide synthase inhibitor
5262	-1.3	cp	BRD-K22227508	targinine	Nitric oxide synthase inhibitor
6465	-7.25	cp	BRD-K55591206	epigallocatechin	Nitric oxide synthase inhibitor
7440	-26.77	cp	BRD-K65814004	diphenyleneiodonium	Nitric oxide synthase inhibitor
7944	-47.33	cp	BRD-K26117720	gingerol	Nitric oxide synthase inhibitor
4965	-0.6	cp	BRD-K69837166	trap-101	Nociceptin/orphanin FQ (NOP) receptor antagonist
2186	0	cp	BRD-A26097136	bulleyaconitine-a	Non-opiod analgesic
5801	-2.92	cp	BRD-K35458079	edaravone	Nootropic agent
1441	0.11	cp	BRD-K53737926	amitriptyline	Norepinephrine inhibitor
1391	0.39	cp	BRD-K79145749	dibenzepin	Norepinephrine reuptake inhibitor
2133	0	cp	BRD-K04412738	tramadol	Norepinephrine reuptake inhibitor
2293	0	cp	BRD-K54759182	dosulepin	Norepinephrine reuptake inhibitor
4693	0	cp	BRD-K38436528	imipramine	Norepinephrine reuptake inhibitor
4824	-0.21	cp	BRD-A19195498	trimipramine	Norepinephrine reuptake inhibitor
5180	-1.13	cp	BRD-A95696066	nisoxetine	Norepinephrine reuptake inhibitor
5349	-1.46	cp	BRD-K03319035	maprotiline	Norepinephrine reuptake inhibitor
6386	-6.47	cp	BRD-K02265150	amoxapine	Norepinephrine reuptake inhibitor
7329	-23.36	cp	BRD-K82147103	lofepramine	Norepinephrine reuptake inhibitor
1034	2.01	cp	BRD-K20141153	atomoxetine	Norepinephrine transporter inhibitor
5393	-1.59	cp	BRD-K32755366	reserpic-acid	Norepinephrine transporter inhibitor
7244	-21.26	cp	BRD-K01649396	indatraline	Norepinephrine transporter inhibitor
875	2.97	cp	BRD-K79366068	PSB-069	NTPDase inhibitor
6144	-4.59	cp	BRD-K71266197	PSB-06126	NTPDase inhibitor
1504	0	cp	BRD-K10466330	AVA	Nucleophosmin inhibitor
1507	0	cp	BRD-K50324045	avrainvillamide-analog-6	nucleophosmin inhibitor
1508	0	cp	BRD-K61691971	avrainvillamide-analog-1	nucleophosmin inhibitor
1509	0	cp	BRD-K39569857	avrainvillamide-analog-3	nucleophosmin inhibitor
4837	-0.25	cp	BRD-K25079130	avrainvillamide-analog-4	nucleophosmin inhibitor
5477	-1.8	cp	BRD-K42573370	avrainvillamide-analog-2	nucleophosmin inhibitor
5906	-3.35	cp	BRD-A70731303	avrainvillamide-analog-5	nucleophosmin inhibitor
218	30.64	cp	BRD-K99063460	didanosine	Nucleoside reverse transcriptase inhibitor
2174	0	cp	BRD-K02992638	lamivudine	Nucleoside reverse transcriptase inhibitor
5890	-3.28	cp	BRD-K85925969	zalcitabine	Nucleoside reverse transcriptase inhibitor
6310	-5.88	cp	BRD-K86191271	cytosporone-b	NUR77 receptor agonist
7189	-19.54	cp	BRD-K33396764	alpha-linolenic-acid	Omega 3 fatty acid stimulant
570	8.09	cp	BRD-K36009368	NNC-63-0532	Opioid receptor agonist
615	6.87	cp	BRD-A37776212	ICI-204448	Opioid receptor agonist
1309	0.74	cp	BRD-A02710418	meptazinol	Opioid receptor agonist
1341	0.6	cp	BRD-A37347161	BRL-52537	Opioid receptor agonist
2131	0	cp	BRD-A92630576	trimebutine	Opioid receptor agonist
2287	0	cp	BRD-K17896185	FIT	Opioid receptor agonist
4728	-0.03	cp	BRD-K61250553	loperamide	Opioid receptor agonist
4782	-0.14	cp	BRD-K41903098	diphenoxylate	Opioid receptor agonist
5570	-2.09	cp	BRD-K19284129	salvinorin-a	Opioid receptor agonist
6090	-4.28	cp	BRD-A16934955	nalbuphine	Opioid receptor agonist
6250	-5.35	cp	BRD-K20995441	U-54494A	Opioid receptor agonist
6557	-8.29	cp	BRD-A32836748	leu-enkephalin	Opioid receptor agonist
6600	-8.9	cp	BRD-A93659613	GR-89696	Opioid receptor agonist
7536	-29.62	cp	BRD-K73290745	ICI-199441	Opioid receptor agonist
253	27.33	cp	BRD-K94649603	taxifolin	Opioid receptor antagonist
441	13.19	cp	BRD-K50384076	7,4'-dihydroxyflavone	Opioid receptor antagonist
511	10	cp	BRD-A55484088	BNTX	Opioid receptor antagonist
2235	0	cp	BRD-A41833852	naloxone	Opioid receptor antagonist
2329	0	cp	BRD-A11135865	nor-binaltorphimine	Opioid receptor antagonist
2348	0	cp	BRD-A83855350	naltrexone	Opioid receptor antagonist
4912	-0.46	cp	BRD-A21723284	naltriben	Opioid receptor antagonist
5439	-1.69	cp	BRD-A82656074	naltrindole	Opioid receptor antagonist
6141	-4.58	cp	BRD-K17075857	chloroxine	Opioid receptor antagonist
6480	-7.37	cp	BRD-K17705806	JTC-801	Opioid receptor antagonist
6818	-12.13	cp	BRD-A75769826	SDM25N	Opioid receptor antagonist
7715	-36.77	cp	BRD-A33084410	5'-guanidinonaltrindole	Opioid receptor antagonist
7928	-46.36	cp	BRD-K37447567	hydrocotarnine	Opioid receptor antagonist
6081	-4.23	cp	BRD-K53913732	SB-408124	Orexin receptor antagonist
6282	-5.64	cp	BRD-K41567364	SB-334867	Orexin receptor antagonist
4999	-0.67	cp	BRD-K92138166	mammea-a	other antibiotic
8257	-68.25	cp	BRD-A43150328	penicillic-acid	other antibiotic
274	25.25	cp	BRD-K08973992	linoleic-acid	Oxidative stress inducer
6548	-8.21	cp	BRD-K82135108	elesclomol	Oxidative stress inducer
8277	-70.2	cp	BRD-K57631554	aminolevulinic-acid	Oxidizing agent
8088	-55.73	cp	BRD-A81795050	U-18666A	Oxidosqualene cyclase inhibitor
4671	0	cp	BRD-A32161980	carbetocin	Oxytocin receptor agonist
7056	-16.98	cp	BRD-A43930669	L-368899	Oxytocin receptor antagonist
370	17.1	cp	BRD-K85871428	SC-68376	p38 MAPK inhibitor
619	6.69	cp	BRD-K54330070	SB-202190	p38 MAPK inhibitor
1258	1.02	cp	BRD-K91900765	VX-745	p38 MAPK inhibitor
1421	0.21	cp	BRD-K42452249	EO-1428	p38 MAPK inhibitor
2337	0	cp	BRD-K91904471	SD-169	p38 MAPK inhibitor
4879	-0.35	cp	BRD-K95202259	ML-3163	p38 MAPK inhibitor
5242	-1.27	cp	BRD-K07736136	VX-702	p38 MAPK inhibitor
6621	-9.2	cp	BRD-K99291625	SB-203580	p38 MAPK inhibitor
6721	-10.52	cp	BRD-K96809896	SKF-86002	p38 MAPK inhibitor
7020	-16.34	cp	BRD-K54095730	CMPD-1	p38 MAPK inhibitor
7370	-24.69	cp	BRD-K77133231	PD-169316	p38 MAPK inhibitor
7462	-27.56	cp	BRD-K82091397	SB-239063	p38 MAPK inhibitor
7627	-33.27	cp	BRD-K05464208	JX-401	p38 MAPK inhibitor
8116	-57.73	cp	BRD-K52751261	TAK-715	p38 MAPK inhibitor
685	5.37	cp	BRD-K21520694	sulfacetamide	PABA antagonist
2319	0	cp	BRD-A84189516	baccatin-III	Paclitaxel precursor
132	46.54	cp	BRD-K88560311	rucaparib	PARP inhibitor
892	2.82	cp	BRD-K87142802	veliparib	PARP inhibitor
988	2.29	cp	BRD-K11853856	PJ-34	PARP inhibitor
1284	0.88	cp	BRD-K00615600	AG-14361	PARP inhibitor
2297	0	cp	BRD-K94920105	DR-2313	PARP inhibitor
4689	0	cp	BRD-K08703257	3-amino-benzamide	PARP inhibitor
4734	-0.04	cp	BRD-K02113016	olaparib	PARP inhibitor
5843	-3.1	cp	BRD-K48692744	NU-1025	PARP inhibitor
5912	-3.38	cp	BRD-K11163873	phenanthridone	PARP inhibitor
6665	-9.83	cp	BRD-K61314889	IWR-1-ENDO	PARP inhibitor
7153	-18.68	cp	BRD-K50214219	CS-1657	PARP inhibitor
621	6.63	cp	BRD-K27665173	D-64406	PDGFR receptor inhibitor
653	5.85	cp	BRD-K82688027	RG-13022	PDGFR receptor inhibitor
2105	0	cp	BRD-K99749624	linifanib	PDGFR receptor inhibitor
2158	0	cp	BRD-K29905972	axitinib	PDGFR receptor inhibitor
6422	-6.82	cp	BRD-K96084870	DMBI	PDGFR receptor inhibitor
6464	-7.24	cp	BRD-K33204703	AG-370	PDGFR receptor inhibitor
6755	-11.06	cp	BRD-K20287671	SU-4312	PDGFR receptor inhibitor
7602	-32.24	cp	BRD-K95763993	trapidil	PDGFR receptor inhibitor
8302	-72.63	cp	BRD-K57926513	tyrphostin-AG-1295	PDGFR receptor inhibitor
403	15.03	cp	BRD-K37848908	ceforanide	Penicillin binding protein inhibitor
5359	-1.48	cp	BRD-K55044200	amoxicillin	Penicillin binding protein inhibitor
5742	-2.75	cp	BRD-K55191674	benzylpenicillin	Penicillin binding protein inhibitor
73	61.87	cp	BRD-K26669427	WR-216174	PFMRK inhibitor
302	23.07	cp	BRD-K70557564	zosuquidar	P-glycoprotein inhibitor
2096	0	cp	BRD-A80928489	1-monopalmitin	P-glycoprotein inhibitor
5892	-3.29	cp	BRD-K14693417	cinchonine	P-glycoprotein inhibitor
589	7.61	cp	BRD-K39944607	ochratoxin-a	Phenylalanyl tRNA synthetase inhibitor
162	40.18	cp	BRD-K57569181	pentoxifylline	Phosphodiesterase inhibitor
2188	0	cp	BRD-K37561857	zardaverine	Phosphodiesterase inhibitor
2250	0	cp	BRD-K90524085	MY-5445	Phosphodiesterase inhibitor
2252	0	cp	BRD-K53878242	MMPX	Phosphodiesterase inhibitor
2295	0	cp	BRD-K37792168	denbufylline	Phosphodiesterase inhibitor
2330	0	cp	BRD-K84663978	trequinsin	Phosphodiesterase inhibitor
4623	0	cp	BRD-K67080878	milrinone	Phosphodiesterase inhibitor
4860	-0.31	cp	BRD-K52219182	BRD-K52219182	Phosphodiesterase inhibitor
4869	-0.32	cp	BRD-K65639003	icariin	Phosphodiesterase inhibitor
4938	-0.53	cp	BRD-K93645900	tadalafil	Phosphodiesterase inhibitor
4951	-0.56	cp	BRD-K15567136	papaverine	Phosphodiesterase inhibitor
5064	-0.83	cp	BRD-K68873215	phosphodiesterase-V-inhibitor-II	Phosphodiesterase inhibitor
5126	-0.99	cp	BRD-K13926615	vardenafil	Phosphodiesterase inhibitor
5144	-1.02	cp	BRD-K67017579	cilostazol	Phosphodiesterase inhibitor
5207	-1.2	cp	BRD-A62071884	siguazodan	Phosphodiesterase inhibitor
5268	-1.3	cp	BRD-K86301799	dipyridamole	Phosphodiesterase inhibitor
5494	-1.83	cp	BRD-A34255068	rolipram	Phosphodiesterase inhibitor
5503	-1.86	cp	BRD-K74195153	irsogladine	Phosphodiesterase inhibitor
5504	-1.87	cp	BRD-K62982419	cilomilast	Phosphodiesterase inhibitor
5598	-2.18	cp	BRD-K62200014	anagrelide	Phosphodiesterase inhibitor
6311	-5.88	cp	BRD-K64746805	MBCQ	Phosphodiesterase inhibitor
6667	-9.83	cp	BRD-K28578425	cilostamide	Phosphodiesterase inhibitor
6680	-9.97	cp	BRD-K12932420	YM-976	Phosphodiesterase inhibitor
6966	-15.39	cp	BRD-K53318339	vinpocetine	Phosphodiesterase inhibitor
7307	-22.89	cp	BRD-K85603128	resorcinol	Phosphodiesterase inhibitor
7344	-23.88	cp	BRD-K64755930	etazolate	Phosphodiesterase inhibitor
7494	-28.33	cp	BRD-K63516691	T-0156	Phosphodiesterase inhibitor
7855	-42.28	cp	BRD-K84266862	BRL-50481	Phosphodiesterase inhibitor
7949	-47.68	cp	BRD-K12516989	zaprinast	Phosphodiesterase inhibitor
8278	-70.39	cp	BRD-K50128260	sildenafil	Phosphodiesterase inhibitor
5681	-2.47	cp	BRD-K41707108	ceramide	Phosphoenolpyruvate carboxylase activator
837	3.29	cp	BRD-K53123955	niridazole	Phosphofructokinase inhibitor
7282	-22.33	cp	BRD-K09186807	KIN001-244	Phosphoinositide dependent kinase inhibitor
1408	0.28	cp	BRD-K46384212	o-3M3FBS	phospholipase activator
4787	-0.14	cp	BRD-K46137903	prednicarbate	Phospholipase activator
5724	-2.68	cp	BRD-K09635314	M-3M3FBS	phospholipase activator
2231	0	cp	BRD-K48029790	OBAA	Phospholipase inhibitor
6462	-7.22	cp	BRD-K63945320	dihydrosamidin	Phospholipase inhibitor
6737	-10.83	cp	BRD-A77118605	BML-ST330	Phospholipase inhibitor
7004	-16.03	cp	BRD-K17110974	aristolochic-acid	Phospholipase inhibitor
7036	-16.66	cp	BRD-A78360835	cercosporin	Photoactivated toxin
1291	0.85	cp	BRD-M45964048	verteporfin	Photosensitizing agent
261	26.42	cp	BRD-K99029477	prometon	Photosynthesis inhibitor
2334	0	cp	BRD-K34820100	tebuthiuron	Photosynthesis inhibitor
6381	-6.39	cp	BRD-A43849199	karakoline	Phytotoxin
1039	2	cp	BRD-K97365803	PI-828	PI3K inhibitor
1224	1.13	cp	BRD-K63068307	ZSTK-474	PI3K inhibitor
2093	0	cp	BRD-K06750613	GSK-1059615	PI3K inhibitor
2102	0	cp	BRD-A41692738	TGX-221	PI3K inhibitor
4768	-0.11	cp	BRD-A11678676	wortmannin	PI3K inhibitor
4945	-0.55	cp	BRD-K52911425	GDC-0941	PI3K inhibitor
6442	-6.99	cp	BRD-K63915849	AS-604850	PI3K inhibitor
6540	-8.11	cp	BRD-K99818283	PIK-90	PI3K inhibitor
7599	-32.19	cp	BRD-K95901403	XL-147	PI3K inhibitor
8353	-77.59	cp	BRD-K41895714	AS-605240	PI3K inhibitor
8383	-80.58	cp	BRD-K58772419	AZD-6482	PI3K inhibitor
7032	-16.54	cp	BRD-K95885906	quercetagetin	PIM inhibitor
410	14.49	cp	BRD-A55756846	H-7	PKA inhibitor
4913	-0.46	cp	BRD-K18742343	H-8	PKA inhibitor
5220	-1.23	cp	BRD-K70577657	H-9	PKA inhibitor
8307	-73.06	cp	BRD-K27737647	H-89	PKA inhibitor
7745	-37.82	cp	BRD-A15079084	phorbol-12-myristate-13-acetate	PKC activator
8236	-66.95	cp	BRD-K91145395	prostratin	PKC activator
8328	-75.41	cp	BRD-A52650764	ingenol	PKC activator
225	30.09	cp	BRD-K89687904	PKCbeta-inhibitor	PKC inhibitor
353	17.81	cp	BRD-K09991945	GSK-3-inhibitor-II	PKC inhibitor
2091	0	cp	BRD-K17953061	staurosporine	PKC inhibitor
5248	-1.27	cp	BRD-K07325606	hispidin	PKC inhibitor
6087	-4.26	cp	BRD-K56064827	EI-273	PKC inhibitor
6995	-15.88	cp	BRD-K79404599	enzastaurin	PKC inhibitor
8026	-51.52	cp	BRD-K82823804	SA-792987	PKC inhibitor
535	9.24	cp	BRD-A10969569	ambelline	Plant alkaloid
1144	1.44	cp	BRD-K71003802	hippeastrine	Plant alkaloid
2281	0	cp	BRD-A49734948	foliosidine	Plant alkaloid
5256	-1.29	cp	BRD-K81847782	scandenin	Plant compound with antimicrobial activity
349	18.26	cp	BRD-A29289453	PCA-4248	Platelet activating factor receptor antagonist
5142	-1.02	cp	BRD-K28115081	apafant	Platelet activating factor receptor antagonist
4673	0	cp	BRD-A45664787	iloprost	Platelet aggregation inhibitor
7288	-22.47	cp	BRD-K47192521	icosapent	Platelet aggregation inhibitor
841	3.24	cp	BRD-K90382497	GW-843682X	PLK inhibitor
1077	1.8	cp	BRD-K64890080	BI-2536	PLK inhibitor
4617	0	cp	BRD-K92428232	GSK-461364	PLK inhibitor
5408	-1.62	cp	BRD-K70511574	sunitinib	PLK inhibitor
7925	-46.07	cp	BRD-K35687265	ON-01910	PLK inhibitor
395	15.36	cp	BRD-K97399794	quercetin	Polar auxin transport inhibitor
1168	1.35	cp	BRD-A76093993	cromakalim	Potassium channel activator
4978	-0.63	cp	BRD-K24526313	levcromakalim	Potassium channel activator
4980	-0.63	cp	BRD-K32526544	DCEBIO	Potassium channel activator
5043	-0.78	cp	BRD-K73109821	diazoxide	Potassium channel activator
5493	-1.83	cp	BRD-K42679050	Y-27152	Potassium channel activator
6097	-4.31	cp	BRD-K45117373	Y-26763	Potassium channel activator
7043	-16.8	cp	BRD-K64310881	MW-STK33-3B	Potassium channel activator
7463	-27.56	cp	BRD-K52721684	PCO-400	Potassium channel activator
815	3.55	cp	BRD-K40919711	BAPTA-AM	Potassium channel blocker
1340	0.6	cp	BRD-A83695761	chromanol	Potassium channel blocker
2143	0	cp	BRD-K32311154	nifekalant	Potassium channel blocker
2149	0	cp	BRD-K86887724	dofetilide	Potassium channel blocker
2326	0	cp	BRD-A11813248	AM-92016	Potassium channel blocker
4802	-0.18	cp	BRD-K17561142	amiodarone	Potassium channel blocker
4843	-0.25	cp	BRD-K59332007	linopirdine	Potassium channel blocker
4852	-0.28	cp	BRD-K41713976	E-4031	Potassium channel blocker
4882	-0.35	cp	BRD-K38251852	paxilline	Potassium channel blocker
5329	-1.41	cp	BRD-A46179541	doxapram	Potassium channel blocker
5997	-3.77	cp	BRD-A03216249	mepivacaine	Potassium channel blocker
6134	-4.51	cp	BRD-K03842655	penitrem-a	Potassium channel blocker
6519	-7.86	cp	BRD-K42748308	XE-991	Potassium channel blocker
7608	-32.37	cp	BRD-K99922388	DPO-1	Potassium channel blocker
245	28.35	cp	BRD-K50388907	fenofibrate	PPAR receptor agonist
335	19.3	cp	BRD-K01902415	pirinixic-acid	PPAR receptor agonist
1310	0.74	cp	BRD-K46018455	bezafibrate	PPAR receptor agonist
1347	0.56	cp	BRD-A49358627	ciprofibrate	PPAR receptor agonist
2308	0	cp	BRD-A93000692	ciglitazone	PPAR receptor agonist
4625	0	cp	BRD-K19111024	clofibric-acid	PPAR receptor agonist
4809	-0.18	cp	BRD-K05396879	15-delta-prostaglandin-j2	PPAR receptor agonist
4874	-0.34	cp	BRD-K45252063	clofibrate	PPAR receptor agonist
5189	-1.16	cp	BRD-K40656405	L-165041	PPAR receptor agonist
5326	-1.41	cp	BRD-K96263742	GW-7647	PPAR receptor agonist
6153	-4.69	cp	BRD-K39965020	doconexent	PPAR receptor agonist
6756	-11.07	cp	BRD-K82983861	GW-0742	PPAR receptor agonist
7347	-24.04	cp	BRD-A15415227	GW-1929	PPAR receptor agonist
7658	-34.39	cp	BRD-K14880289	GW-501516	PPAR receptor agonist
8237	-66.98	cp	BRD-K86465814	HO-013	PPAR receptor agonist
8336	-75.95	cp	BRD-K54708045	nTZDpa	PPAR receptor agonist
38	73.33	cp	BRD-A72066420	mifobate	PPAR receptor antagonist
235	29.53	cp	BRD-K31843556	T-0070907	PPAR receptor antagonist
327	20.13	cp	BRD-K98684188	GSK-0660	PPAR receptor antagonist
784	3.91	cp	BRD-K93258693	GW-9662	PPAR receptor antagonist
4716	-0.02	cp	BRD-A16694057	bisphenol-a	PPAR receptor antagonist
6555	-8.27	cp	BRD-A72596465	GW-6471	PPAR receptor antagonist
4921	-0.49	cp	BRD-K96402602	farnesylthiotriazole	PPMTase inhibitor
1410	0.28	cp	BRD-A04756508	norgestimate	Progesterone receptor agonist
2097	0	cp	BRD-A29731977	17-hydroxyprogesterone-caproate	progesterone receptor agonist
2240	0	cp	BRD-A50928468	norgestrel	Progesterone receptor agonist
2241	0	cp	BRD-A39415247	norethisterone	Progesterone receptor agonist
4641	0	cp	BRD-K12002134	megestrol	progesterone receptor agonist
4644	0	cp	BRD-K96037667	norethindrone	Progesterone receptor agonist
4875	-0.35	cp	BRD-K39391626	ethylestrenol	Progesterone receptor agonist
5095	-0.92	cp	BRD-K68620903	dydrogesterone	Progesterone receptor agonist
6716	-10.43	cp	BRD-K64994968	progesterone	Progesterone receptor agonist
6791	-11.61	cp	BRD-K82216340	medroxyprogesterone	progesterone receptor agonist
7328	-23.34	cp	BRD-K27351809	nomegestrol	Progesterone receptor agonist
8172	-62.71	cp	BRD-A35989968	megestrol	Progesterone receptor agonist
4629	0	cp	BRD-A94793051	gestrinone	Progesterone receptor antagonist
4820	-0.21	cp	BRD-A27554692	altrenogest	Progestogen hormone
5288	-1.34	cp	BRD-A00758722	noretynodrel	Progestogen hormone
7682	-35.64	cp	BRD-K03981224	ethisterone	Progestogen hormone
7048	-16.89	cp	BRD-K60174629	z-prolyl-prolinal	Prolyl endopeptidase inhibitor
2165	0	cp	BRD-A67438293	treprostinil	Prostacyclin analog
920	2.71	cp	BRD-K10961822	latanoprost	Prostanoid receptor agonist
2183	0	cp	BRD-K92301463	16,16-dimethylprostaglandin-e2	Prostanoid receptor agonist
2220	0	cp	BRD-K26521938	dinoprostone	Prostanoid receptor agonist
5648	-2.36	cp	BRD-K52459643	prostaglandin-e1	Prostanoid receptor agonist
7086	-17.6	cp	BRD-A87848830	bimatoprost	Prostanoid receptor agonist
7089	-17.65	cp	BRD-K31611373	fluprostenol	Prostanoid receptor agonist
747	4.44	cp	BRD-K22031190	diflunisal	Prostanoid receptor antagonist
5020	-0.7	cp	BRD-K39733634	L-161982	Prostanoid receptor antagonist
6394	-6.53	cp	BRD-A85472596	L-670596	Prostanoid receptor antagonist
7775	-39.07	cp	BRD-K09436313	prostaglandin	Prostanoid receptor antagonist
8260	-68.59	cp	BRD-K52512893	SC-19220	Prostanoid receptor antagonist
603	7.15	cp	BRD-K15935639	z-leu3-VS	Proteasome inhibitor
2179	0	cp	BRD-K78659596	MLN-2238	Proteasome inhibitor
2253	0	cp	BRD-K60230970	MG-132	Proteasome inhibitor
6876	-13.47	cp	BRD-K17140735	SCH-79797	Proteasome inhibitor
[truncated: 428 more rows]

## Sheet: Sheet2
Rank	Score	Type	ID	Name	Description
132	46.54	cp	BRD-K88560311	rucaparib	PARP inhibitor
137	45.61	cp	BRD-K07691486	roscovitine	CDK inhibitor
157	40.94	cp	BRD-K11558771	droxinostat	HDAC inhibitor
189	35.76	cp	BRD-K95676198	JAK3-inhibitor-V	JAK inhibitor
231	29.65	cp	BRD-U86922168	QL-XII-47	BTK inhibitor
233	29.59	cp	BRD-K37312348	kenpaullone	CDK inhibitor
234	29.55	cp	BRD-K67566344	KU-0063794	MTOR inhibitor
401	15.19	cp	BRD-K79090631	CGP-60474	CDK inhibitor
404	15.02	cp	BRD-U33728988	QL-X-138	MTOR inhibitor
449	12.87	cp	BRD-K77908580	entinostat	HDAC inhibitor
527	9.61	cp	BRD-K17743125	belinostat	HDAC inhibitor
545	8.99	cp	BRD-K06543683	bisindolylmaleimide-ix	CDK inhibitor
608	7.03	cp	BRD-K91696562	orantinib	FGFR inhibitor
617	6.8	cp	BRD-K13390322	AT-7519	CDK inhibitor
621	6.63	cp	BRD-K27665173	D-64406	PDGFR receptor inhibitor
653	5.85	cp	BRD-K82688027	RG-13022	PDGFR receptor inhibitor
715	4.97	cp	BRD-K41260949	valproic-acid	HDAC inhibitor
840	3.24	cp	BRD-K82731415	olomoucine	CDK inhibitor
892	2.82	cp	BRD-K87142802	veliparib	PARP inhibitor
908	2.75	cp	BRD-K37206356	rhamnetin	HDAC inhibitor
949	2.57	cp	BRD-K52522949	NCH-51	HDAC inhibitor
988	2.29	cp	BRD-K11853856	PJ-34	PARP inhibitor
1020	2.08	cp	BRD-K72541103	JAK3-inhibitor-I	JAK inhibitor
1030	2.04	cp	BRD-K02130563	panobinostat	HDAC inhibitor
1039	2	cp	BRD-K97365803	PI-828	PI3K inhibitor
1086	1.76	cp	BRD-K94294671	OSI-027	MTOR inhibitor
1088	1.75	cp	BRD-K16485616	mocetinostat	HDAC inhibitor
1106	1.66	cp	BRD-K64606589	apicidin	HDAC inhibitor
1133	1.52	cp	BRD-K67868012	PI-103	MTOR inhibitor
1165	1.37	cp	BRD-K51290057	SA-792709	Retinoid receptor agonist
1167	1.36	cp	BRD-K68202742	trichostatin-a	HDAC inhibitor
1172	1.34	cp	BRD-A45498368	WYE-125132	MTOR inhibitor
1175	1.33	cp	BRD-K52313696	tacedinaline	HDAC inhibitor
1204	1.2	cp	BRD-K35483542	alitretinoin	Retinoid receptor agonist
1224	1.13	cp	BRD-K63068307	ZSTK-474	PI3K inhibitor
1284	0.88	cp	BRD-K00615600	AG-14361	PARP inhibitor
1325	0.7	cp	BRD-K69932463	AZD-8055	MTOR inhibitor
1414	0.26	cp	BRD-K61737877	VEGF-receptor-2-kinase-inhibitor-IV	VEGFR inhibitor
1432	0.15	cp	BRD-K81418486	vorinostat	HDAC inhibitor
1442	0.11	cp	BRD-K92723993	imatinib	BCR-ABL kinase inhibitor
1462	0.04	cp	BRD-K56957086	dacinostat	HDAC inhibitor
1505	0	cp	BRD-K24576554	AT-9283	JAK inhibitor
2093	0	cp	BRD-K06750613	GSK-1059615	PI3K inhibitor
2102	0	cp	BRD-A41692738	TGX-221	PI3K inhibitor
2103	0	cp	BRD-K13514097	everolimus	MTOR inhibitor
2105	0	cp	BRD-K99749624	linifanib	PDGFR receptor inhibitor
2109	0	cp	BRD-K64800655	PHA-793887	CDK inhibitor
2112	0	cp	BRD-A39646320	HC-toxin	HDAC inhibitor
2115	0	cp	BRD-A64228451	terreic-acid	BTK inhibitor
2125	0	cp	BRD-K68174511	torin-2	MTOR inhibitor
2126	0	cp	BRD-K40175214	torin-1	MTOR inhibitor
2157	0	cp	BRD-K11636097	JNJ-7706621	CDK inhibitor
2158	0	cp	BRD-K29905972	axitinib	PDGFR receptor inhibitor
2169	0	cp	BRD-K11663430	pyroxamide	HDAC inhibitor
2176	0	cp	BRD-A28105619	cucurbitacin-i	JAK inhibitor
2184	0	cp	BRD-K73319509	PF-04217903	c-Met inhibitor
2204	0	cp	BRD-K22503835	scriptaid	HDAC inhibitor
2238	0	cp	BRD-K13169950	NSC-3852	HDAC inhibitor
2255	0	cp	BRD-A41145729	methoprene-acid	Retinoid receptor agonist
2270	0	cp	BRD-K04546108	JAK3-inhibitor-VI	JAK inhibitor
2297	0	cp	BRD-K94920105	DR-2313	PARP inhibitor
2322	0	cp	BRD-K93658967	aloisine	CDK inhibitor
2352	0	cp	BRD-K27305650	LY-294002	MTOR inhibitor
2355	0	cp	BRD-K53959060	indirubin	CDK inhibitor
4620	0	cp	BRD-K87909389	alvocidib	CDK inhibitor
4621	0	cp	BRD-K29313308	HDAC3-selective	HDAC inhibitor
4622	0	cp	BRD-K85133207	HDAC1-selective	HDAC inhibitor
4639	0	cp	BRD-K67102207	phenylbutyrate	HDAC inhibitor
4665	0	cp	BRD-K98426715	tubacin	HDAC inhibitor
4689	0	cp	BRD-K08703257	3-amino-benzamide	PARP inhibitor
4712	-0.02	cp	BRD-A30655177	LFM-A13	BTK inhibitor
4734	-0.04	cp	BRD-K02113016	olaparib	PARP inhibitor
4750	-0.07	cp	BRD-K53972329	ruxolitinib	JAK inhibitor
4768	-0.11	cp	BRD-A11678676	wortmannin	PI3K inhibitor
4775	-0.11	cp	BRD-K50140147	NVP-TAE684	ALK inhibitor
4790	-0.14	cp	BRD-K06926592	tretinoin	Retinoid receptor agonist
4797	-0.18	cp	BRD-K06854232	AM-580	Retinoid receptor agonist
4805	-0.18	cp	BRD-K00627859	tubastatin-a	HDAC inhibitor
4806	-0.18	cp	BRD-K88742110	BRD-K88742110	HDAC inhibitor
4814	-0.21	cp	BRD-K04466929	Merck60	HDAC inhibitor
4840	-0.25	cp	BRD-K06753942	nobiletin	MEK inhibitor
4857	-0.28	cp	BRD-K97764662	PD-173074	FGFR inhibitor
4939	-0.53	cp	BRD-K47150025	KI-8751	VEGFR inhibitor
4945	-0.55	cp	BRD-K52911425	GDC-0941	PI3K inhibitor
4949	-0.56	cp	BRD-K74733595	APHA-compound-8	HDAC inhibitor
4977	-0.63	cp	BRD-K36627727	tamibarotene	Retinoid receptor agonist
5125	-0.99	cp	BRD-K67831364	ZM-323881	VEGFR inhibitor
5132	-0.99	cp	BRD-K71860425	CDK2-5-inhibitor	CDK inhibitor
5135	-0.99	cp	BRD-K51313569	palbociclib	CDK inhibitor
5141	-1.02	cp	BRD-K28907958	CD-437	Retinoid receptor agonist
5155	-1.06	cp	BRD-K53523901	arctigenin	MEK inhibitor
5266	-1.3	cp	BRD-K87932577	CDK1-5-inhibitor	CDK inhibitor
5546	-2.01	cp	BRD-K97056771	HY-11007	BCR-ABL kinase inhibitor
5611	-2.22	cp	BRD-K34330170	rotenonic-acid	Retinoid receptor antagonist
5722	-2.67	cp	BRD-K78431006	crizotinib	ALK inhibitor
5759	-2.78	cp	BRD-K06593056	LE-135	Retinoid receptor agonist
5769	-2.82	cp	BRD-K34995470	SU-1498	VEGFR inhibitor
5818	-2.99	cp	BRD-K40624912	ZM-39923	JAK inhibitor
5843	-3.1	cp	BRD-K48692744	NU-1025	PARP inhibitor
5873	-3.2	cp	BRD-K74761218	WT-171	HDAC inhibitor
5912	-3.38	cp	BRD-K11163873	phenanthridone	PARP inhibitor
5968	-3.63	cp	BRD-K78373679	RO-3306	CDK inhibitor
5989	-3.74	cp	BRD-K13810148	givinostat	HDAC inhibitor
5998	-3.77	cp	BRD-K12867552	THM-I-94	HDAC inhibitor
6047	-3.98	cp	BRD-K53414658	tivozanib	VEGFR inhibitor
6054	-4.03	cp	BRD-K92817986	BJM-CSC-19	MEK inhibitor
6162	-4.72	cp	BRD-K62810658	PD-98059	MEK inhibitor
6276	-5.57	cp	BRD-K07888107	depudecin	HDAC inhibitor
6339	-6.06	cp	BRD-K50836978	purvalanol-a	CDK inhibitor
6407	-6.62	cp	BRD-K89626439	sirolimus	MTOR inhibitor
6422	-6.82	cp	BRD-K96084870	DMBI	PDGFR receptor inhibitor
6442	-6.99	cp	BRD-K63915849	AS-604850	PI3K inhibitor
6464	-7.24	cp	BRD-K33204703	AG-370	PDGFR receptor inhibitor
6494	-7.51	cp	BRD-A96799240	4-hydroxyretinoic-acid	Retinoid receptor binder
6506	-7.69	cp	BRD-K93176058	AC-55649	Retinoid receptor agonist
6512	-7.75	cp	BRD-K52850071	JAK3-Inhibitor-II	JAK inhibitor
6514	-7.8	cp	BRD-K49328571	dasatinib	BCR-ABL kinase inhibitor
6522	-7.88	cp	BRD-K19136521	indirubin	CDK inhibitor
6540	-8.11	cp	BRD-K99818283	PIK-90	PI3K inhibitor
6606	-8.98	cp	BRD-K12244279	MEK1-2-inhibitor	MEK inhibitor
6625	-9.23	cp	BRD-K51816706	oxindole-I	VEGFR inhibitor
6665	-9.83	cp	BRD-K61314889	IWR-1-ENDO	PARP inhibitor
6755	-11.06	cp	BRD-K20287671	SU-4312	PDGFR receptor inhibitor
6804	-11.78	cp	BRD-K72726508	arcyriaflavin-a	CDK inhibitor
6938	-14.66	cp	BRD-K07117950	imperatorin	CDK inhibitor
7015	-16.22	cp	BRD-K69840642	ISOX	HDAC inhibitor
7081	-17.56	cp	BRD-K63504947	semaxanib	VEGFR inhibitor
7133	-18.25	cp	BRD-K68246049	TTNPB	Retinoid receptor agonist
7153	-18.68	cp	BRD-K50214219	CS-1657	PARP inhibitor
7260	-21.8	cp	BRD-K28428262	brivanib	FGFR inhibitor
7272	-22.07	cp	BRD-K86509404	iso-olomoucine	CDK inhibitor
7407	-25.78	cp	BRD-K06817181	BRD-K06817181	JAK inhibitor
7537	-29.65	cp	BRD-A62025033	temsirolimus	MTOR inhibitor
7541	-29.85	cp	BRD-K95435023	PHA-665752	c-Met inhibitor
7591	-31.96	cp	BRD-K95655893	MAZ-51	VEGFR inhibitor
7599	-32.19	cp	BRD-K95901403	XL-147	PI3K inhibitor
7602	-32.24	cp	BRD-K95763993	trapidil	PDGFR receptor inhibitor
7720	-37.05	cp	BRD-K62012036	acitretin	Retinoid receptor agonist
7834	-41.4	cp	BRD-K76723084	isotretinoin	Retinoid receptor agonist
7926	-46.19	cp	BRD-K89014967	AS-703026	MEK inhibitor
8050	-53.21	cp	BRD-K49448285	bisindolylmaleimide	CDK inhibitor
8082	-55.18	cp	BRD-K48427617	U-0124	MEK inhibitor
8159	-61.25	cp	BRD-K13927029	retinol	Retinoid receptor ligand
8302	-72.63	cp	BRD-K57926513	tyrphostin-AG-1295	PDGFR receptor inhibitor
8313	-73.73	cp	BRD-K83837640	JNJ-26854165	HDAC inhibitor
8319	-74.59	cp	BRD-K29733039	deforolimus	MTOR inhibitor
8332	-75.8	cp	BRD-K31283835	tofacitinib	JAK inhibitor
8339	-76.17	cp	BRD-K77008974	WYE-354	MTOR inhibitor
8353	-77.59	cp	BRD-K41895714	AS-605240	PI3K inhibitor
8383	-80.58	cp	BRD-K58772419	AZD-6482	PI3K inhibitor
8386	-80.72	cp	BRD-K05104363	PD-184352	MEK inhibitor
8394	-81.35	cp	BRD-K18787491	U-0126	MEK inhibitor
8443	-85.91	cp	BRD-K49865102	PD-0325901	MEK inhibitor
8460	-87.4	cp	BRD-K57080016	selumetinib	MEK inhibitor
8543	-97.66	cp	BRD-K76698671	HNHA	HDAC inhibitor
