# Supplementary material for: Clinical significance and functional characterization of RRN3 in gastric cancer: insights from pan-cancer analysis and experimental validation
Source: Front Oncol. 2026 May 22;16:1832473. doi: 10.3389/fonc.2026.1832473 (PMC13213868; doi:10.3389/fonc.2026.1832473)
Supplement: Supplementary file 1 [file DataSheet1.zip › Supplementary table 14.xlsx]

## Sheet: Sheet 1
DIANA microT AND miRWalk AND TargetscanHuman
hsa-let-7b-3p
hsa-let-7f-1-3p
hsa-miR-1202
hsa-miR-1237-3p
hsa-miR-1246
hsa-miR-125b-2-3p
hsa-miR-1323
hsa-miR-132-3p
hsa-miR-148a-5p
hsa-miR-153-5p
hsa-miR-181b-3p
hsa-miR-2110
hsa-miR-212-3p
hsa-miR-25-3p
hsa-miR-30c-5p
hsa-miR-3130-5p
hsa-miR-3167
hsa-miR-3180-5p
hsa-miR-3188
hsa-miR-320b
hsa-miR-320c
hsa-miR-320d
hsa-miR-323b-3p
hsa-miR-3529-3p
hsa-miR-3606-3p
hsa-miR-363-3p
hsa-miR-367-3p
hsa-miR-381-3p
hsa-miR-3916
hsa-miR-3972
hsa-miR-4271
hsa-miR-4286
hsa-miR-4429
hsa-miR-4482-3p
hsa-miR-4482-5p
hsa-miR-4494
hsa-miR-4499
hsa-miR-4519
hsa-miR-4530
hsa-miR-4667-5p
hsa-miR-4698
hsa-miR-4700-5p
hsa-miR-4725-3p
hsa-miR-4733-5p
hsa-miR-4796-3p
hsa-miR-5006-5p
hsa-miR-511-5p
hsa-miR-513a-3p
hsa-miR-513b-5p
hsa-miR-548aa
hsa-miR-548ay-3p
hsa-miR-548l
hsa-miR-548t-3p
hsa-miR-557
hsa-miR-5589-3p
hsa-miR-579-3p
hsa-miR-583
hsa-miR-622
hsa-miR-6499-3p
hsa-miR-664b-3p
hsa-miR-6740-3p
hsa-miR-676-5p
hsa-miR-6780b-5p
hsa-miR-6830-3p
hsa-miR-6848-3p
hsa-miR-6882-3p
hsa-miR-6883-3p
hsa-miR-7111-3p
hsa-miR-7-1-3p
hsa-miR-7153-3p
hsa-miR-7155-5p
hsa-miR-7-2-3p
hsa-miR-8063
hsa-miR-8089
hsa-miR-92a-3p
hsa-miR-92b-3p
