# Supplementary material for: Clinical significance and functional characterization of RRN3 in gastric cancer: insights from pan-cancer analysis and experimental validation
Source: Front Oncol. 2026 May 22;16:1832473. doi: 10.3389/fonc.2026.1832473 (PMC13213868; doi:10.3389/fonc.2026.1832473)
Supplement: Supplementary file 1 [file DataSheet1.zip › Supplementary table 15.xlsx]

## Sheet: co-expressed genes
id	correlation_pearson	pvalue_pearson	padj_pearson	correlation_spearman	pvalue_spearman	padj_spearman	gene_name	gene_type
ENSG00000085721.13	1	0	0	1	0	0	RRN3	protein_coding
ENSG00000140694.17	0.827873	1.08621e-95	3.16185e-91	0.812422	2.08475e-89	3.64147e-88	PARN	protein_coding
ENSG00000103342.13	0.807707	1.32326e-87	2.56792e-83	0.802133	0	0	GSPT1	protein_coding
ENSG00000133393.13	0.796362	1.82236e-83	2.65236e-79	0.777268	0	0	CEP20	protein_coding
ENSG00000187555.16	0.78904	6.2352e-81	7.26002e-77	0.78828	0	0	USP7	protein_coding
ENSG00000066654.14	0.783052	6.21899e-79	6.03429e-75	0.783479	0	0	THUMPD1	protein_coding
ENSG00000171490.13	0.77719	4.89612e-77	4.07203e-73	0.767292	0	0	RSL1D1	protein_coding
ENSG00000083093.10	0.772262	1.73546e-75	1.26294e-71	0.777514	3.85786e-77	6.73454e-76	PALB2	protein_coding
ENSG00000196678.14	0.760966	4.45477e-72	2.88164e-68	0.780704	3.63186e-78	6.34192e-77	ERI2	protein_coding
ENSG00000121892.15	0.759198	1.46308e-71	8.51778e-68	0.750331	0	0	PDS5A	protein_coding
ENSG00000122299.12	0.756161	1.10215e-70	5.83316e-67	0.726694	8.49489e-63	1.4807e-61	ZC3H7A	protein_coding
ENSG00000135829.17	0.746077	7.30931e-68	3.54611e-64	0.741762	0	0	DHX9	protein_coding
ENSG00000030066.13	0.739939	3.28759e-66	1.47228e-62	0.756625	0	0	NUP160	protein_coding
ENSG00000157106.17	0.737461	1.48256e-65	6.16512e-62	0.7394	0	0	SMG1	protein_coding
ENSG00000115364.14	0.735487	4.86084e-65	1.88659e-61	0.729383	0	0	MRPL19	protein_coding
ENSG00000125944.21	0.735	6.50597e-65	2.35143e-61	0.714889	6.38982e-60	1.11311e-58	HNRNPR	protein_coding
ENSG00000103429.11	0.734909	6.86631e-65	2.35143e-61	0.718895	0	0	BFAR	protein_coding
ENSG00000165934.13	0.729451	1.72017e-63	5.4045e-60	0.729451	1.71977e-63	2.99855e-62	CPSF2	protein_coding
ENSG00000153207.16	0.729408	1.76381e-63	5.4045e-60	0.731888	4.12395e-64	7.19257e-63	AHCTF1	protein_coding
ENSG00000109606.13	0.727537	5.22219e-63	1.52013e-59	0.728272	0	0	DHX15	protein_coding
ENSG00000137770.14	0.725479	1.70705e-62	4.56884e-59	0.716529	0	0	CTDSPL2	protein_coding
ENSG00000102974.16	0.725459	1.72652e-62	4.56884e-59	0.733855	1.28704e-64	2.2454e-63	CTCF	protein_coding
ENSG00000165417.12	0.720417	2.99946e-61	7.59227e-58	0.736493	0	0	GTF2A1	protein_coding
ENSG00000197713.15	0.719846	4.12954e-61	1.00172e-57	0.699046	0	0	RPE	protein_coding
ENSG00000082898.18	0.717873	1.23713e-60	2.88093e-57	0.719772	0	0	XPO1	protein_coding
ENSG00000166170.10	0.716725	2.3328e-60	5.2235e-57	0.729454	0	0	BAG5	protein_coding
ENSG00000128915.12	0.713329	1.49545e-59	3.22453e-56	0.710215	0	0	ICE2	protein_coding
ENSG00000055917.16	0.712003	3.06638e-59	6.37565e-56	0.697962	0	0	PUM2	protein_coding
ENSG00000047315.17	0.711814	3.39526e-59	6.81604e-56	0.714992	0	0	POLR2B	protein_coding
ENSG00000244462.8	0.711679	3.65291e-59	7.08885e-56	0.711204	0	0	RBM12	protein_coding
ENSG00000134987.11	0.71128	4.52819e-59	8.50393e-56	0.730387	0	0	WDR36	protein_coding
ENSG00000153107.13	0.71047	6.99729e-59	1.27303e-55	0.708536	1.9666e-58	3.42481e-57	ANAPC1	protein_coding
ENSG00000083312.17	0.709859	9.71119e-59	1.71323e-55	0.715734	0	0	TNPO1	protein_coding
ENSG00000021776.11	0.707833	2.8581e-58	4.8939e-55	0.722912	0	0	AQR	protein_coding
ENSG00000066422.5	0.707394	3.60633e-58	5.99867e-55	0.704025	0	0	ZBTB11	protein_coding
ENSG00000173145.11	0.706858	4.78834e-58	7.74354e-55	0.697378	0	0	NOC3L	protein_coding
ENSG00000113194.13	0.705341	1.06461e-57	1.67512e-54	0.712893	0	0	FAF2	protein_coding
ENSG00000035928.16	0.705	1.27304e-57	1.95037e-54	0.703419	0	0	RFC1	protein_coding
ENSG00000121274.14	0.703287	3.11526e-57	4.65036e-54	0.69713	7.36752e-56	1.28075e-54	TENT4B	protein_coding
ENSG00000164338.10	0.702795	4.02326e-57	5.85565e-54	0.711613	0	0	UTP15	protein_coding
ENSG00000179119.15	0.702446	4.82062e-57	6.84504e-54	0.715232	0	0	SPTY2D1	protein_coding
ENSG00000167005.14	0.702062	5.88325e-57	8.15503e-54	0.683059	0	0	NUDT21	protein_coding
ENSG00000103540.16	0.70197	6.1696e-57	8.35307e-54	0.698542	3.59341e-56	6.25228e-55	CCP110	protein_coding
ENSG00000029363.17	0.701543	7.69645e-57	1.01835e-53	0.703248	0	0	BCLAF1	protein_coding
ENSG00000186660.15	0.700987	1.02515e-56	1.32627e-53	0.717828	0	0	ZFP91	protein_coding
ENSG00000115816.15	0.700817	1.11893e-56	1.41613e-53	0.704947	0	0	CEBPZ	protein_coding
ENSG00000066557.6	0.700755	1.15562e-56	1.43144e-53	0.696696	9.18284e-56	1.59584e-54	LRRC40	protein_coding
ENSG00000124789.12	0.699748	1.93891e-56	2.35165e-53	0.709127	0	0	NUP153	protein_coding
ENSG00000151576.10	0.699684	2.00368e-56	2.38062e-53	0.692859	0	0	QTRT2	protein_coding
ENSG00000129315.11	0.699599	2.09275e-56	2.43671e-53	0.737725	1.26369e-65	2.20533e-64	CCNT1	protein_coding
ENSG00000004897.12	0.699065	2.75028e-56	3.13952e-53	0.698374	3.91503e-56	6.80984e-55	CDC27	protein_coding
ENSG00000168228.15	0.698277	4.11312e-56	4.60495e-53	0.686101	1.7505e-53	3.03215e-52	ZCCHC4	protein_coding
ENSG00000114978.18	0.698072	4.56624e-56	5.0158e-53	0.681924	0	0	MOB1A	protein_coding
ENSG00000176953.12	0.697656	5.64157e-56	5.98278e-53	0.689327	0	0	NFATC2IP	protein_coding
ENSG00000115524.17	0.697652	5.65208e-56	5.98278e-53	0.692897	6.19457e-55	1.07556e-53	SF3B1	protein_coding
ENSG00000108506.13	0.697237	6.9816e-56	7.25812e-53	0.69926	0	0	INTS2	protein_coding
ENSG00000036549.13	0.696848	8.50201e-56	8.68368e-53	0.714186	0	0	ZZZ3	protein_coding
ENSG00000128059.8	0.696682	9.24805e-56	9.28281e-53	0.697381	0	0	PPAT	protein_coding
ENSG00000103353.16	0.696571	9.78142e-56	9.65177e-53	0.70646	0	0	UBFD1	protein_coding
ENSG00000167635.12	0.696033	1.2842e-55	1.24606e-52	0.706842	0	0	ZNF146	protein_coding
ENSG00000092201.10	0.695701	1.51856e-55	1.43235e-52	0.703706	0	0	SUPT16H	protein_coding
ENSG00000162613.17	0.695692	1.5254e-55	1.43235e-52	0.69795	0	0	FUBP1	protein_coding
ENSG00000135387.21	0.695634	1.57048e-55	1.45127e-52	0.712561	0	0	CAPRIN1	protein_coding
ENSG00000067704.10	0.69555	1.63803e-55	1.49005e-52	0.68712	0	0	IARS2	protein_coding
ENSG00000048405.10	0.695336	1.82515e-55	1.63471e-52	0.68982	2.84493e-54	4.93376e-53	ZNF800	protein_coding
ENSG00000080345.18	0.694539	2.72457e-55	2.40332e-52	0.688951	0	0	RIF1	protein_coding
ENSG00000115827.14	0.693515	4.55052e-55	3.95407e-52	0.664322	0	0	DCAF17	protein_coding
ENSG00000170448.12	0.693109	5.57144e-55	4.76997e-52	0.706842	4.8295e-58	8.40802e-57	NFXL1	protein_coding
ENSG00000113300.13	0.693016	5.83636e-55	4.92437e-52	0.694737	0	0	CNOT6	protein_coding
ENSG00000134644.16	0.69293	6.09309e-55	5.06754e-52	0.705334	0	0	PUM1	protein_coding
ENSG00000105879.12	0.691356	1.33236e-54	1.0925e-51	0.693424	0	0	CBLL1	protein_coding
ENSG00000110713.17	0.690968	1.61427e-54	1.30527e-51	0.709313	0	0	NUP98	protein_coding
ENSG00000136450.13	0.690396	2.14177e-54	1.70808e-51	0.668833	0	0	SRSF1	protein_coding
ENSG00000165733.8	0.690135	2.43574e-54	1.91627e-51	0.680401	2.69183e-52	4.65715e-51	BMS1	protein_coding
ENSG00000169180.12	0.689322	3.63329e-54	2.8203e-51	0.678106	0	0	XPO6	protein_coding
ENSG00000119285.11	0.688515	5.39846e-54	4.12626e-51	0.702504	0	0	HEATR1	protein_coding
ENSG00000163781.14	0.688493	5.45745e-54	4.12626e-51	0.690933	0	0	TOPBP1	protein_coding
ENSG00000100722.20	0.688279	6.06099e-54	4.52383e-51	0.7028	4.01332e-57	6.98498e-56	ZC3H14	protein_coding
ENSG00000139350.12	0.687765	7.79201e-54	5.74222e-51	0.722874	7.52202e-62	1.31074e-60	NEDD1	protein_coding
ENSG00000136381.13	0.687314	9.70551e-54	7.06294e-51	0.694333	0	0	IREB2	protein_coding
ENSG00000153187.20	0.687173	1.03997e-53	7.4747e-51	0.666293	0	0	HNRNPU	protein_coding
ENSG00000134371.14	0.686741	1.28324e-53	9.1107e-51	0.689838	0	0	CDC73	protein_coding
ENSG00000164168.8	0.686441	1.48448e-53	1.04124e-50	0.688574	0	0	TMEM184C	protein_coding
ENSG00000227345.8	0.686219	1.65332e-53	1.14587e-50	0.686492	0	0	PARG	protein_coding
ENSG00000137822.13	0.686073	1.77483e-53	1.21561e-50	0.679211	0	0	TUBGCP4	protein_coding
ENSG00000215301.11	0.685804	2.02199e-53	1.36879e-50	0.688703	0	0	DDX3X	protein_coding
ENSG00000094880.11	0.685095	2.84824e-53	1.90596e-50	0.694217	0	0	CDC23	protein_coding
ENSG00000143889.16	0.684737	3.38579e-53	2.23993e-50	0.665984	0	0	HNRNPLL	protein_coding
ENSG00000139496.16	0.684368	4.04606e-53	2.64667e-50	0.696219	0	0	NUP58	protein_coding
ENSG00000108395.14	0.68282	8.50693e-53	5.50285e-50	0.685986	0	0	TRIM37	protein_coding
ENSG00000117222.14	0.681886	1.32875e-52	8.5008e-50	0.685962	0	0	RBBP5	protein_coding
ENSG00000163655.16	0.681616	1.51179e-52	9.56669e-50	0.672619	0	0	GMPS	protein_coding
ENSG00000177565.18	0.681511	1.58899e-52	9.9471e-50	0.708924	0	0	TBL1XR1	protein_coding
ENSG00000143756.12	0.680919	2.10583e-52	1.30422e-49	0.683721	0	0	FBXO28	protein_coding
ENSG00000179889.19	0.680661	2.38006e-52	1.45855e-49	0.658674	0	0	PDXDC1	protein_coding
ENSG00000082516.9	0.680379	2.72017e-52	1.64961e-49	0.691941	0	0	GEMIN5	protein_coding
ENSG00000132953.16	0.680279	2.85286e-52	1.71225e-49	0.705188	0	0	XPO4	protein_coding
ENSG00000189308.11	0.680199	2.96222e-52	1.75974e-49	0.675521	2.66116e-51	4.59861e-50	LIN54	protein_coding
ENSG00000162402.14	0.679931	3.36385e-52	1.97815e-49	0.693385	0	0	USP24	protein_coding
ENSG00000153147.6	0.679766	3.6372e-52	2.1175e-49	0.676255	0	0	SMARCA5	protein_coding
ENSG00000175216.15	0.679338	4.45042e-52	2.55852e-49	0.689753	0	0	CKAP5	protein_coding
ENSG00000162607.13	0.679323	4.48263e-52	2.55852e-49	0.685889	1.94026e-53	3.35984e-52	USP1	protein_coding
ENSG00000100796.17	0.679105	4.96949e-52	2.80887e-49	0.68863	0	0	PPP4R3A	protein_coding
ENSG00000159579.14	0.67889	5.49778e-52	3.07759e-49	0.686758	0	0	RSPRY1	protein_coding
ENSG00000117000.9	0.678701	6.01131e-52	3.33302e-49	0.697587	0	0	RLF	protein_coding
ENSG00000166181.13	0.678629	6.2187e-52	3.41547e-49	0.672931	0	0	API5	protein_coding
ENSG00000115947.14	0.678408	6.89968e-52	3.75407e-49	0.679094	0	0	ORC4	protein_coding
ENSG00000116127.19	0.678354	7.07629e-52	3.81451e-49	0.677959	8.51969e-52	1.47268e-50	ALMS1	protein_coding
ENSG00000170802.16	0.678171	7.71316e-52	4.11967e-49	0.684094	0	0	FOXN2	protein_coding
ENSG00000118246.14	0.677734	9.46868e-52	5.01134e-49	0.673138	8.01514e-51	1.38382e-49	FASTKD2	protein_coding
ENSG00000068878.15	0.677655	9.82423e-52	5.15268e-49	0.673444	0	0	PSME4	protein_coding
ENSG00000014824.14	0.677123	1.26032e-51	6.55119e-49	0.673016	0	0	SLC30A9	protein_coding
ENSG00000138095.19	0.676344	1.81387e-51	9.34512e-49	0.680602	0	0	LRPPRC	protein_coding
ENSG00000159592.11	0.676178	1.95981e-51	1.00084e-48	0.68761	0	0	GPBP1L1	protein_coding
ENSG00000081154.12	0.675854	2.27927e-51	1.15387e-48	0.647951	0	0	PCNP	protein_coding
ENSG00000115421.13	0.675728	2.41687e-51	1.21298e-48	0.666006	0	0	PAPOLG	protein_coding
ENSG00000120800.5	0.675546	2.63057e-51	1.30894e-48	0.679749	0	0	UTP20	protein_coding
ENSG00000122482.21	0.675174	3.12601e-51	1.54229e-48	0.692139	0	0	ZNF644	protein_coding
ENSG00000183530.14	0.674763	3.78341e-51	1.83675e-48	0.691031	1.56464e-54	2.71506e-53	PRR14L	protein_coding
ENSG00000165119.21	0.674761	3.78595e-51	1.83675e-48	0.6424	0	0	HNRNPK	protein_coding
ENSG00000166855.9	0.674569	4.13937e-51	1.99162e-48	0.664884	3.37832e-49	5.82063e-48	CLPX	protein_coding
ENSG00000135913.11	0.674437	4.39954e-51	2.09945e-48	0.69327	0	0	USP37	protein_coding
ENSG00000005175.10	0.674337	4.60923e-51	2.18163e-48	0.696203	0	0	RPAP3	protein_coding
ENSG00000135018.14	0.673389	7.13911e-51	3.35181e-48	0.681259	0	0	UBQLN1	protein_coding
ENSG00000198015.14	0.67315	7.97296e-51	3.68613e-48	0.692618	7.11799e-55	1.23552e-53	MRPL42	protein_coding
ENSG00000155561.15	0.673148	7.97782e-51	3.68613e-48	0.679598	3.93655e-52	6.80862e-51	NUP205	protein_coding
ENSG00000165832.6	0.672926	8.83675e-51	4.05085e-48	0.684	0	0	TRUB1	protein_coding
ENSG00000145041.15	0.672473	1.08846e-50	4.95062e-48	0.67809	8.01072e-52	1.38512e-50	DCAF1	protein_coding
ENSG00000163811.12	0.672105	1.28864e-50	5.79936e-48	0.665482	0	0	WDR43	protein_coding
ENSG00000136891.14	0.672094	1.29499e-50	5.79936e-48	0.673055	0	0	TEX10	protein_coding
ENSG00000111530.13	0.671751	1.51568e-50	6.73586e-48	0.719084	0	0	CAND1	protein_coding
ENSG00000104164.12	0.671728	1.53186e-50	6.75619e-48	0.6589	0	0	BLOC1S6	protein_coding
ENSG00000085760.15	0.671252	1.90442e-50	8.33619e-48	0.665857	2.18692e-49	3.76904e-48	MTIF2	protein_coding
ENSG00000164163.11	0.670978	2.15871e-50	9.37879e-48	0.671698	0	0	ABCE1	protein_coding
ENSG00000047410.14	0.670941	2.19526e-50	9.46696e-48	0.664098	0	0	TPR	protein_coding
ENSG00000198836.11	0.670856	2.28201e-50	9.72875e-48	0.666496	0	0	OPA1	protein_coding
ENSG00000069248.12	0.670849	2.28939e-50	9.72875e-48	0.667915	0	0	NUP133	protein_coding
ENSG00000120948.18	0.6706	2.56503e-50	1.08211e-47	0.64704	7.4029e-46	1.26462e-44	TARDBP	protein_coding
ENSG00000196504.19	0.670563	2.60847e-50	1.09252e-47	0.652426	0	0	PRPF40A	protein_coding
ENSG00000130935.10	0.670286	2.96017e-50	1.2235e-47	0.67439	0	0	NOL11	protein_coding
ENSG00000162521.19	0.670283	2.96323e-50	1.2235e-47	0.655211	0	0	RBBP4	protein_coding
ENSG00000103194.16	0.670263	2.99095e-50	1.22625e-47	0.644527	0	0	USP10	protein_coding
ENSG00000152332.16	0.670148	3.15201e-50	1.28324e-47	0.675662	0	0	UHMK1	protein_coding
ENSG00000021574.13	0.669009	5.28724e-50	2.13759e-47	0.667626	0	0	SPAST	protein_coding
ENSG00000140265.12	0.668712	6.04739e-50	2.41416e-47	0.670655	0	0	ZSCAN29	protein_coding
ENSG00000110321.19	0.66871	6.05426e-50	2.41416e-47	0.667941	0	0	EIF4G2	protein_coding
ENSG00000048991.16	0.668099	7.9793e-50	3.16013e-47	0.667238	1.17634e-49	2.02916e-48	R3HDM1	protein_coding
ENSG00000138035.15	0.667845	8.9488e-50	3.52014e-47	0.661742	0	0	PNPT1	protein_coding
ENSG00000275835.5	0.667638	9.82668e-50	3.83953e-47	0.672779	9.45408e-51	1.63177e-49	TUBGCP5	protein_coding
ENSG00000078140.14	0.667566	1.01501e-49	3.93947e-47	0.666676	0	0	UBE2K	protein_coding
ENSG00000144028.15	0.667244	1.17331e-49	4.52369e-47	0.680598	0	0	SNRNP200	protein_coding
ENSG00000101126.18	0.667103	1.24992e-49	4.78736e-47	0.669754	0	0	ADNP	protein_coding
ENSG00000135763.10	0.666719	1.48568e-49	5.65318e-47	0.675888	0	0	URB2	protein_coding
ENSG00000166847.10	0.66663	1.54619e-49	5.84521e-47	0.690993	0	0	DCTN5	protein_coding
ENSG00000166200.15	0.666547	1.60485e-49	6.02783e-47	0.65927	0	0	COPS2	protein_coding
ENSG00000214367.9	0.666362	1.74398e-49	6.50211e-47	0.674532	4.21044e-51	7.2737e-50	HAUS3	protein_coding
ENSG00000145907.16	0.66635	1.75346e-49	6.50211e-47	0.671927	0	0	G3BP1	protein_coding
ENSG00000138018.18	0.666117	1.9461e-49	7.17075e-47	0.680946	0	0	SELENOI	protein_coding
ENSG00000121644.19	0.666077	1.98166e-49	7.25586e-47	0.653792	0	0	DESI2	protein_coding
ENSG00000177888.8	0.666026	2.0269e-49	7.37515e-47	0.693028	5.80262e-55	1.00781e-53	ZBTB41	protein_coding
ENSG00000198924.8	0.666	2.05092e-49	7.41617e-47	0.672877	0	0	DCLRE1A	protein_coding
ENSG00000168827.15	0.665783	2.26045e-49	8.12338e-47	0.662414	0	0	GFM1	protein_coding
ENSG00000036257.13	0.665608	2.44401e-49	8.72915e-47	0.684865	0	0	CUL3	protein_coding
ENSG00000131263.13	0.665464	2.60711e-49	9.25492e-47	0.682363	1.05854e-52	1.83192e-51	RLIM	protein_coding
ENSG00000119041.11	0.665083	3.09053e-49	1.08681e-46	0.65743	8.95009e-48	1.53568e-46	GTF3C3	protein_coding
ENSG00000138442.10	0.665077	3.09889e-49	1.08681e-46	0.647622	0	0	WDR12	protein_coding
ENSG00000138780.15	0.664385	4.21913e-49	1.47083e-46	0.663059	7.60037e-49	1.30795e-47	GSTCD	protein_coding
ENSG00000153201.16	0.664361	4.2638e-49	1.47756e-46	0.669191	0	0	RANBP2	protein_coding
ENSG00000136937.13	0.664116	4.75466e-49	1.63791e-46	0.67292	0	0	NCBP1	protein_coding
ENSG00000198146.4	0.664085	4.82162e-49	1.65121e-46	0.690102	2.47518e-54	4.2938e-53	ZNF770	protein_coding
ENSG00000138081.21	0.664038	4.92271e-49	1.67597e-46	0.660427	2.4243e-48	4.16704e-47	FBXO11	protein_coding
ENSG00000164024.12	0.663632	5.89446e-49	1.99514e-46	0.668058	0	0	METAP1	protein_coding
ENSG00000138660.12	0.663439	6.42233e-49	2.16124e-46	0.658482	0	0	AP1AR	protein_coding
ENSG00000134748.13	0.66326	6.95205e-49	2.32606e-46	0.675369	0	0	PRPF38A	protein_coding
ENSG00000121579.13	0.663077	7.5391e-49	2.50806e-46	0.645106	1.65216e-45	2.82068e-44	NAA50	protein_coding
ENSG00000095002.15	0.662819	8.45331e-49	2.79622e-46	0.670831	0	0	MSH2	protein_coding
ENSG00000164134.13	0.662609	9.2765e-49	3.03146e-46	0.682416	1.0317e-52	1.78601e-51	NAA15	protein_coding
ENSG00000116830.12	0.662598	9.31859e-49	3.03146e-46	0.684425	0	0	TTF2	protein_coding
ENSG00000065183.16	0.662598	9.32068e-49	3.03146e-46	0.694173	3.27346e-55	5.68708e-54	WDR3	protein_coding
ENSG00000125630.16	0.662316	1.05592e-48	3.39831e-46	0.654473	3.20119e-47	5.48783e-46	POLR1B	protein_coding
ENSG00000112739.17	0.662314	1.05654e-48	3.39831e-46	0.660235	0	0	PRPF4B	protein_coding
ENSG00000161813.22	0.662064	1.18001e-48	3.77461e-46	0.687275	9.89266e-54	1.71459e-52	LARP4	protein_coding
ENSG00000165732.13	0.662024	1.20109e-48	3.82104e-46	0.662024	0	0	DDX21	protein_coding
ENSG00000275052.5	0.661954	1.23834e-48	3.91814e-46	0.640501	0	0	PPP4R3B	protein_coding
ENSG00000070367.16	0.661683	1.39585e-48	4.39263e-46	0.670901	0	0	EXOC5	protein_coding
ENSG00000134077.16	0.661445	1.54967e-48	4.85046e-46	0.664386	0	0	THUMPD3	protein_coding
ENSG00000153827.14	0.661082	1.81791e-48	5.65963e-46	0.666111	0	0	TRIP12	protein_coding
ENSG00000144357.18	0.661023	1.86561e-48	5.77724e-46	0.656446	0	0	UBR3	protein_coding
ENSG00000103356.18	0.660915	1.95639e-48	6.02631e-46	0.681502	0	0	EARS2	protein_coding
ENSG00000213341.11	0.660645	2.20283e-48	6.7497e-46	0.678598	0	0	CHUK	protein_coding
ENSG00000164754.15	0.660587	2.25974e-48	6.88782e-46	0.651035	0	0	RAD21	protein_coding
ENSG00000108424.11	0.660305	2.55751e-48	7.75484e-46	0.663617	5.93508e-49	1.02197e-47	KPNB1	protein_coding
ENSG00000137760.15	0.659945	2.99345e-48	9.02966e-46	0.669362	0	0	ALKBH8	protein_coding
ENSG00000182831.12	0.659761	3.24392e-48	9.73478e-46	0.644668	0	0	C16orf72	protein_coding
ENSG00000129351.17	0.659594	3.4907e-48	1.04216e-45	0.660155	0	0	ILF3	protein_coding
ENSG00000197771.13	0.65938	3.83209e-48	1.13825e-45	0.656941	0	0	MCMBP	protein_coding
ENSG00000166478.10	0.659191	4.16191e-48	1.22994e-45	0.684052	0	0	ZNF143	protein_coding
ENSG00000159873.10	0.659045	4.4363e-48	1.30441e-45	0.680514	0	0	CCDC117	protein_coding
ENSG00000086200.17	0.658901	4.72331e-48	1.38182e-45	0.676588	0	0	IPO11	protein_coding
ENSG00000116922.14	0.658766	5.00836e-48	1.45788e-45	0.659085	0	0	C1orf109	protein_coding
ENSG00000136628.18	0.658661	5.24431e-48	1.51897e-45	0.669959	0	0	EPRS1	protein_coding
ENSG00000121774.18	0.658606	5.37139e-48	1.54808e-45	0.630554	0	0	KHDRBS1	protein_coding
ENSG00000174796.12	0.658583	5.42359e-48	1.55542e-45	0.66651	1.63186e-49	2.81409e-48	THAP6	protein_coding
ENSG00000009335.18	0.658549	5.50506e-48	1.57105e-45	0.655314	0	0	UBE3C	protein_coding
ENSG00000196455.8	0.65853	5.55087e-48	1.57639e-45	0.666563	0	0	PIK3R4	protein_coding
ENSG00000176853.16	0.65844	5.77285e-48	1.63147e-45	0.671237	0	0	FAM91A1	protein_coding
ENSG00000136319.12	0.658013	6.95049e-48	1.9548e-45	0.655485	0	0	TTC5	protein_coding
ENSG00000151304.6	0.657912	7.261e-48	2.03231e-45	0.660286	2.57816e-48	4.43021e-47	SRFBP1	protein_coding
ENSG00000058600.16	0.657799	7.62689e-48	2.12451e-45	0.66167	1.40375e-48	2.41429e-47	POLR3E	protein_coding
ENSG00000139218.18	0.657745	7.80605e-48	2.16406e-45	0.677137	0	0	SCAF11	protein_coding
ENSG00000039319.17	0.657444	8.89559e-48	2.45442e-45	0.657922	0	0	ZFYVE16	protein_coding
ENSG00000100603.14	0.657015	1.0711e-47	2.94138e-45	0.663275	0	0	SNW1	protein_coding
ENSG00000043093.15	0.656886	1.13278e-47	3.09616e-45	0.648538	0	0	DCUN1D1	protein_coding
ENSG00000112200.17	0.656579	1.29351e-47	3.51896e-45	0.675166	0	0	ZNF451	protein_coding
ENSG00000175595.15	0.656551	1.30923e-47	3.54515e-45	0.634983	1.00662e-43	1.70211e-42	ERCC4	protein_coding
ENSG00000198231.13	0.656484	1.3478e-47	3.63269e-45	0.647045	7.38608e-46	1.26211e-44	DDX42	protein_coding
ENSG00000138757.15	0.656329	1.44084e-47	3.86557e-45	0.67359	6.50778e-51	1.12391e-49	G3BP2	protein_coding
ENSG00000163428.4	0.656252	1.48945e-47	3.97765e-45	0.656195	1.5266e-47	2.6186e-46	LRRC58	protein_coding
ENSG00000083896.13	0.65608	1.60429e-47	4.24544e-45	0.641985	0	0	YTHDC1	protein_coding
ENSG00000114904.13	0.65608	1.60431e-47	4.24544e-45	0.648307	0	0	NEK4	protein_coding
ENSG00000068784.13	0.656019	1.64681e-47	4.3382e-45	0.67521	0	0	SRBD1	protein_coding
ENSG00000143970.17	0.655978	1.67667e-47	4.39695e-45	0.660739	0	0	ASXL2	protein_coding
ENSG00000075292.19	0.655569	1.99942e-47	5.21983e-45	0.63842	0	0	ZNF638	protein_coding
ENSG00000039123.16	0.655492	2.06702e-47	5.37221e-45	0.686862	1.20947e-53	2.09562e-52	MTREX	protein_coding
ENSG00000128908.17	0.655337	2.20946e-47	5.71691e-45	0.671049	0	0	INO80	protein_coding
ENSG00000164323.14	0.65511	2.43587e-47	6.27485e-45	0.65405	0	0	CFAP97	protein_coding
ENSG00000103404.14	0.655071	2.47627e-47	6.35082e-45	0.658068	6.78474e-48	1.16483e-46	USP31	protein_coding
ENSG00000132300.19	0.654679	2.931e-47	7.48407e-45	0.651044	0	0	PTCD3	protein_coding
ENSG00000116062.17	0.654552	3.09506e-47	7.85613e-45	0.651389	1.19123e-46	2.03914e-45	MSH6	protein_coding
ENSG00000112081.17	0.654545	3.1037e-47	7.85613e-45	0.638707	0	0	SRSF3	protein_coding
ENSG00000142864.15	0.654106	3.74631e-47	9.44168e-45	0.65455	0	0	SERBP1	protein_coding
ENSG00000018699.13	0.654082	3.78456e-47	9.49697e-45	0.652653	0	0	TTC27	protein_coding
ENSG00000117500.13	0.653958	3.99111e-47	9.9723e-45	0.658629	5.31607e-48	9.12953e-47	TMED5	protein_coding
ENSG00000138614.15	0.653697	4.46264e-47	1.11028e-44	0.646539	0	0	INTS14	protein_coding
ENSG00000092439.16	0.65362	4.61107e-47	1.14233e-44	0.650895	0	0	TRPM7	protein_coding
ENSG00000159459.12	0.653551	4.74884e-47	1.17148e-44	0.646909	0	0	UBR1	protein_coding
ENSG00000128989.11	0.653355	5.16346e-47	1.26838e-44	0.641361	0	0	ARPP19	protein_coding
ENSG00000090060.18	0.653202	5.51059e-47	1.34796e-44	0.671287	0	0	PAPOLA	protein_coding
ENSG00000188529.15	0.653158	5.61591e-47	1.36798e-44	0.640562	0	0	SRSF10	protein_coding
ENSG00000058804.12	0.653101	5.75455e-47	1.39591e-44	0.663993	0	0	NDC1	protein_coding
ENSG00000146587.18	0.653015	5.96864e-47	1.44184e-44	0.651398	0	0	RBAK	protein_coding
ENSG00000137845.15	0.652874	6.33867e-47	1.5249e-44	0.654492	0	0	ADAM10	protein_coding
ENSG00000149313.11	0.652847	6.41089e-47	1.53592e-44	0.67226	0	0	AASDHPPT	protein_coding
ENSG00000092140.16	0.652551	7.27163e-47	1.735e-44	0.661933	1.2499e-48	2.15032e-47	G2E3	protein_coding
ENSG00000127463.15	0.65237	7.8538e-47	1.86625e-44	0.651518	0	0	EMC1	protein_coding
ENSG00000198301.12	0.652297	8.10376e-47	1.91782e-44	0.645555	1.37203e-45	2.34312e-44	SDAD1	protein_coding
ENSG00000035687.10	0.652064	8.9435e-47	2.10799e-44	0.626553	0	0	ADSS2	protein_coding
ENSG00000139977.14	0.651999	9.19382e-47	2.15825e-44	0.665401	0	0	NAA30	protein_coding
ENSG00000168906.13	0.651927	9.48272e-47	2.21713e-44	0.660173	0	0	MAT2A	protein_coding
ENSG00000079246.16	0.651793	1.00378e-46	2.33751e-44	0.643631	0	0	XRCC5	protein_coding
ENSG00000179295.18	0.651678	1.05363e-46	2.44384e-44	0.64739	0	0	PTPN11	protein_coding
ENSG00000164151.12	0.651638	1.07178e-46	2.47606e-44	0.654272	0	0	ICE1	protein_coding
ENSG00000078747.16	0.651431	1.16981e-46	2.69186e-44	0.662411	0	0	ITCH	protein_coding
ENSG00000164597.15	0.651407	1.18198e-46	2.70915e-44	0.658761	0	0	COG5	protein_coding
ENSG00000164164.17	0.65112	1.33468e-46	3.04716e-44	0.655799	0	0	OTUD4	protein_coding
ENSG00000168411.14	0.650821	1.51462e-46	3.44446e-44	0.656814	0	0	RFWD3	protein_coding
ENSG00000029364.12	0.650442	1.77727e-46	4.02603e-44	0.67799	0	0	SLC39A9	protein_coding
ENSG00000084090.13	0.650296	1.8901e-46	4.26503e-44	0.649703	0	0	STARD7	protein_coding
ENSG00000118260.15	0.650223	1.94944e-46	4.38194e-44	0.628463	0	0	CREB1	protein_coding
ENSG00000197045.13	0.650152	2.00891e-46	4.49826e-44	0.653687	0	0	GMFB	protein_coding
ENSG00000100030.15	0.650091	2.06129e-46	4.59787e-44	0.651412	0	0	MAPK1	protein_coding
ENSG00000172939.9	0.650024	2.12048e-46	4.71183e-44	0.657537	8.54462e-48	1.46654e-46	OXSR1	protein_coding
ENSG00000211456.13	0.649475	2.67108e-46	5.91273e-44	0.647992	0	0	SACM1L	protein_coding
ENSG00000132305.21	0.649349	2.81642e-46	6.21085e-44	0.653884	0	0	IMMT	protein_coding
ENSG00000069345.12	0.649299	2.87671e-46	6.31985e-44	0.637382	0	0	DNAJA2	protein_coding
ENSG00000105983.22	0.649034	3.21567e-46	7.03796e-44	0.636956	4.57455e-44	7.7509e-43	LMBR1	protein_coding
ENSG00000185238.13	0.648517	3.99297e-46	8.70646e-44	0.638716	0	0	PRMT3	protein_coding
ENSG00000163848.20	0.648453	4.10256e-46	8.88139e-44	0.65258	0	0	ZNF148	protein_coding
ENSG00000170242.19	0.64845	4.10721e-46	8.88139e-44	0.660261	0	0	USP47	protein_coding
ENSG00000109133.13	0.648443	4.11896e-46	8.88139e-44	0.634056	0	0	TMEM33	protein_coding
ENSG00000055044.11	0.647906	5.15774e-46	1.10802e-43	0.622769	0	0	NOP58	protein_coding
ENSG00000011405.13	0.647831	5.32135e-46	1.13896e-43	0.6445	2.12298e-45	3.62132e-44	PIK3C2A	protein_coding
ENSG00000113649.11	0.647637	5.76972e-46	1.23041e-43	0.649008	0	0	TCERG1	protein_coding
ENSG00000108389.9	0.647599	5.86275e-46	1.24568e-43	0.6639	0	0	MTMR4	protein_coding
ENSG00000155545.20	0.647308	6.6194e-46	1.40134e-43	0.666255	1.82995e-49	3.15475e-48	MIER3	protein_coding
ENSG00000181827.15	0.647075	7.29707e-46	1.53921e-43	0.646693	0	0	RFX7	protein_coding
ENSG00000170325.15	0.646756	8.33155e-46	1.75107e-43	0.663454	6.37871e-49	1.09804e-47	PRDM10	protein_coding
ENSG00000108021.20	0.646679	8.60321e-46	1.80166e-43	0.646175	0	0	TASOR2	protein_coding
ENSG00000056097.16	0.646621	8.81346e-46	1.83908e-43	0.648698	0	0	ZFR	protein_coding
ENSG00000077254.14	0.646575	8.98482e-46	1.86814e-43	0.656956	0	0	USP33	protein_coding
ENSG00000104320.14	0.646472	9.37551e-46	1.94243e-43	0.64082	0	0	NBN	protein_coding
ENSG00000135801.10	0.646458	9.4336e-46	1.94754e-43	0.632712	0	0	TAF5L	protein_coding
ENSG00000116698.21	0.64606	1.11272e-45	2.28326e-43	0.652035	0	0	SMG7	protein_coding
ENSG00000170234.13	0.646049	1.11766e-45	2.28326e-43	0.654362	0	0	PWWP2A	protein_coding
ENSG00000196305.18	0.646049	1.11775e-45	2.28326e-43	0.645574	0	0	IARS1	protein_coding
ENSG00000138802.11	0.646035	1.12442e-45	2.28734e-43	0.649092	0	0	SEC24B	protein_coding
ENSG00000187790.11	0.646028	1.1276e-45	2.28734e-43	0.660852	2.01172e-48	3.45889e-47	FANCM	protein_coding
ENSG00000133706.19	0.645878	1.19987e-45	2.42548e-43	0.659908	3.04186e-48	5.22546e-47	LARS1	protein_coding
ENSG00000108587.16	0.645802	1.23878e-45	2.49548e-43	0.664068	0	0	GOSR1	protein_coding
ENSG00000138071.14	0.645542	1.37925e-45	2.76888e-43	0.627723	0	0	ACTR2	protein_coding
ENSG00000129083.13	0.645512	1.3967e-45	2.79427e-43	0.659438	0	0	COPB1	protein_coding
ENSG00000166197.17	0.645491	1.40908e-45	2.80939e-43	0.64404	0	0	NOLC1	protein_coding
ENSG00000180182.11	0.645271	1.54345e-45	3.06677e-43	0.650776	0	0	MED14	protein_coding
ENSG00000149308.17	0.64525	1.55681e-45	3.08281e-43	0.654035	0	0	NPAT	protein_coding
ENSG00000064703.12	0.645147	1.62432e-45	3.20559e-43	0.653833	0	0	DDX20	protein_coding
ENSG00000162231.14	0.645104	1.6537e-45	3.25253e-43	0.648486	0	0	NXF1	protein_coding
ENSG00000174243.10	0.645049	1.69161e-45	3.31589e-43	0.658924	0	0	DDX23	protein_coding
ENSG00000179454.14	0.644981	1.74032e-45	3.39993e-43	0.639502	1.63837e-44	2.78571e-43	KLHL28	protein_coding
ENSG00000185947.15	0.644617	2.02261e-45	3.9382e-43	0.634588	1.17819e-43	1.99106e-42	ZNF267	protein_coding
ENSG00000118007.13	0.644541	2.0872e-45	4.04944e-43	0.649552	2.58638e-46	4.42474e-45	STAG1	protein_coding
ENSG00000144021.3	0.644533	2.09365e-45	4.04944e-43	0.632447	0	0	CIAO1	protein_coding
ENSG00000053900.11	0.644364	2.24514e-45	4.32806e-43	0.629083	1.02986e-42	1.73034e-41	ANAPC4	protein_coding
ENSG00000093000.19	0.644354	2.2545e-45	4.33176e-43	0.652833	0	0	NUP50	protein_coding
ENSG00000154429.11	0.644185	2.41718e-45	4.62906e-43	0.634152	0	0	CCSAP	protein_coding
ENSG00000079387.14	0.644062	2.54263e-45	4.85333e-43	0.661906	0	0	SENP1	protein_coding
ENSG00000132466.19	0.643965	2.64621e-45	5.03454e-43	0.653416	0	0	ANKRD17	protein_coding
ENSG00000163138.19	0.643833	2.79442e-45	5.2992e-43	0.635957	0	0	PACRGL	protein_coding
ENSG00000106344.8	0.64382	2.8088e-45	5.30919e-43	0.651615	0	0	RBM28	protein_coding
ENSG00000038210.14	0.643703	2.94835e-45	5.55493e-43	0.640397	0	0	PI4K2B	protein_coding
ENSG00000111300.10	0.643614	3.05794e-45	5.74282e-43	0.648827	3.50698e-46	5.99617e-45	NAA25	protein_coding
ENSG00000115484.15	0.643592	3.08567e-45	5.77626e-43	0.63527	0	0	CCT4	protein_coding
ENSG00000086827.9	0.643372	3.37742e-45	6.30214e-43	0.657854	0	0	ZW10	protein_coding
ENSG00000064726.10	0.643165	3.67767e-45	6.84047e-43	0.652444	0	0	BTBD1	protein_coding
ENSG00000012963.15	0.642945	4.02476e-45	7.46222e-43	0.647337	0	0	UBR7	protein_coding
ENSG00000178691.11	0.642921	4.06557e-45	7.51226e-43	0.662964	0	0	SUZ12	protein_coding
ENSG00000054118.15	0.642913	4.07756e-45	7.51226e-43	0.633746	0	0	THRAP3	protein_coding
ENSG00000110768.12	0.642751	4.35819e-45	8.00395e-43	0.645869	0	0	GTF2H1	protein_coding
ENSG00000112701.18	0.642715	4.42408e-45	8.0994e-43	0.646122	0	0	SENP6	protein_coding
ENSG00000135372.9	0.642323	5.19395e-45	9.47903e-43	0.655212	0	0	NAT10	protein_coding
ENSG00000165097.16	0.642257	5.33543e-45	9.70682e-43	0.645984	0	0	KDM1B	protein_coding
ENSG00000115053.17	0.642224	5.40926e-45	9.81047e-43	0.635149	0	0	NCL	protein_coding
ENSG00000114331.15	0.642004	5.91729e-45	1.06985e-42	0.643042	0	0	ACAP2	protein_coding
ENSG00000157426.14	0.641777	6.49234e-45	1.17019e-42	0.625615	0	0	AASDH	protein_coding
ENSG00000143952.20	0.641754	6.55497e-45	1.17417e-42	0.635966	0	0	VPS54	protein_coding
ENSG00000154174.8	0.641749	6.56798e-45	1.17417e-42	0.643652	0	0	TOMM70	protein_coding
ENSG00000171824.14	0.641747	6.57493e-45	1.17417e-42	0.636953	0	0	EXOSC10	protein_coding
ENSG00000162377.6	0.641648	6.84461e-45	1.21859e-42	0.639334	0	0	COA7	protein_coding
ENSG00000100335.15	0.641611	6.95044e-45	1.23366e-42	0.653489	4.87589e-47	8.35633e-46	MIEF1	protein_coding
ENSG00000140987.20	0.641495	7.28761e-45	1.28957e-42	0.670231	3.03534e-50	5.23744e-49	ZSCAN32	protein_coding
ENSG00000087338.5	0.641472	7.35359e-45	1.29731e-42	0.6385	0	0	GMCL1	protein_coding
ENSG00000147124.12	0.641379	7.64057e-45	1.34386e-42	0.63693	4.6213e-44	7.82784e-43	ZNF41	protein_coding
ENSG00000169045.17	0.641084	8.61516e-45	1.51072e-42	0.625323	0	0	HNRNPH1	protein_coding
ENSG00000186566.13	0.641005	8.89872e-45	1.55575e-42	0.656122	0	0	GPATCH8	protein_coding
ENSG00000084463.8	0.640986	8.96763e-45	1.56311e-42	0.655151	0	0	WBP11	protein_coding
ENSG00000119684.16	0.640944	9.12285e-45	1.58541e-42	0.62491	5.17693e-42	8.66065e-41	MLH3	protein_coding
ENSG00000062650.19	0.640738	9.91838e-45	1.71449e-42	0.648929	3.35998e-46	5.74651e-45	WAPL	protein_coding
ENSG00000205339.10	0.640737	9.92446e-45	1.71449e-42	0.638476	0	0	IPO7	protein_coding
ENSG00000128607.14	0.640719	9.99841e-45	1.72215e-42	0.651549	0	0	KLHDC10	protein_coding
ENSG00000135776.5	0.640559	1.06702e-44	1.83244e-42	0.624772	5.45943e-42	9.13062e-41	ABCB10	protein_coding
ENSG00000180957.18	0.639929	1.37808e-44	2.35968e-42	0.629427	0	0	PITPNB	protein_coding
ENSG00000139921.13	0.639843	1.42692e-44	2.43614e-42	0.644543	0	0	TMX1	protein_coding
ENSG00000152942.19	0.639832	1.43347e-44	2.44016e-42	0.63496	0	0	RAD17	protein_coding
ENSG00000166266.14	0.639794	1.45569e-44	2.47077e-42	0.662073	0	0	CUL5	protein_coding
ENSG00000084093.19	0.639638	1.55046e-44	2.62397e-42	0.654541	0	0	REST	protein_coding
ENSG00000196670.14	0.639622	1.56086e-44	2.63356e-42	0.658386	0	0	ZFP62	protein_coding
ENSG00000006194.10	0.639615	1.56517e-44	2.63356e-42	0.646312	0	0	ZNF263	protein_coding
ENSG00000122257.20	0.639323	1.76198e-44	2.95616e-42	0.613328	0	0	RBBP6	protein_coding
ENSG00000138376.11	0.639183	1.8647e-44	3.11952e-42	0.623123	0	0	BARD1	protein_coding
ENSG00000143751.10	0.639033	1.98128e-44	3.30506e-42	0.647145	7.08454e-46	1.21094e-44	SDE2	protein_coding
ENSG00000213079.10	0.638821	2.15794e-44	3.58945e-42	0.651976	0	0	SCAF8	protein_coding
ENSG00000134001.15	0.638351	2.60928e-44	4.32783e-42	0.633755	1.64013e-43	2.76929e-42	EIF2S1	protein_coding
ENSG00000166747.13	0.638283	2.68211e-44	4.43599e-42	0.659534	0	0	AP1G1	protein_coding
ENSG00000119912.18	0.638275	2.69015e-44	4.43669e-42	0.657313	0	0	IDE	protein_coding
ENSG00000108443.14	0.638249	2.71863e-44	4.47099e-42	0.655642	0	0	RPS6KB1	protein_coding
ENSG00000253729.8	0.638126	2.85699e-44	4.6853e-42	0.642241	0	0	PRKDC	protein_coding
ENSG00000111605.18	0.637903	3.12577e-44	5.11168e-42	0.66775	0	0	CPSF6	protein_coding
ENSG00000144736.14	0.637869	3.16886e-44	5.16764e-42	0.638083	0	0	SHQ1	protein_coding
ENSG00000115368.10	0.637857	3.18389e-44	5.17765e-42	0.636349	0	0	WDR75	protein_coding
ENSG00000003393.15	0.637681	3.41869e-44	5.54399e-42	0.633198	2.0452e-43	3.45123e-42	ALS2	protein_coding
ENSG00000136824.19	0.637591	3.54347e-44	5.73037e-42	0.634055	0	0	SMC2	protein_coding
ENSG00000139133.7	0.637025	4.44867e-44	7.17431e-42	0.630562	5.7785e-43	9.73135e-42	ALG10	protein_coding
ENSG00000163161.14	0.63699	4.51268e-44	7.25743e-42	0.625256	0	0	ERCC3	protein_coding
ENSG00000115904.14	0.636921	4.63904e-44	7.42854e-42	0.631739	0	0	SOS1	protein_coding
ENSG00000123607.15	0.636918	4.64459e-44	7.42854e-42	0.636907	4.66433e-44	7.89843e-43	TTC21B	protein_coding
ENSG00000052723.12	0.636903	4.67207e-44	7.45202e-42	0.657385	0	0	SIKE1	protein_coding
ENSG00000174013.8	0.63686	4.75303e-44	7.56043e-42	0.633546	1.7824e-43	3.00863e-42	FBXO45	protein_coding
ENSG00000166454.10	0.636739	4.99052e-44	7.91656e-42	0.643195	0	0	ATMIN	protein_coding
ENSG00000082701.17	0.636729	5.00955e-44	7.91896e-42	0.643901	0	0	GSK3B	protein_coding
ENSG00000096654.15	0.636725	5.01923e-44	7.91896e-42	0.647242	0	0	ZNF184	protein_coding
ENSG00000111358.14	0.636665	5.14127e-44	8.08958e-42	0.630167	0	0	GTF2H3	protein_coding
ENSG00000172845.17	0.636469	5.55957e-44	8.72418e-42	0.621907	0	0	SP3	protein_coding
ENSG00000023228.14	0.636139	6.34565e-44	9.93095e-42	0.635305	0	0	NDUFS1	protein_coding
ENSG00000109685.19	0.636103	6.43904e-44	1.00501e-41	0.63429	0	0	NSD2	protein_coding
ENSG00000116560.11	0.635968	6.79586e-44	1.05787e-41	0.636532	0	0	SFPQ	protein_coding
ENSG00000062194.16	0.635905	6.96812e-44	1.08179e-41	0.635503	0	0	GPBP1	protein_coding
ENSG00000163026.12	0.635826	7.19085e-44	1.1134e-41	0.637084	4.34537e-44	7.36688e-43	WDCP	protein_coding
ENSG00000072501.19	0.635787	7.30366e-44	1.12786e-41	0.646367	0	0	SMC1A	protein_coding
ENSG00000183475.13	0.635607	7.84928e-44	1.20891e-41	0.652993	0	0	ASB7	protein_coding
ENSG00000072415.10	0.635442	8.38268e-44	1.28766e-41	0.624397	6.30346e-42	1.05362e-40	MPP5	protein_coding
ENSG00000196850.6	0.63533	8.76903e-44	1.34346e-41	0.654499	3.16595e-47	5.42902e-46	PPTC7	protein_coding
ENSG00000119314.16	0.635189	9.27342e-44	1.41701e-41	0.653054	0	0	PTBP3	protein_coding
ENSG00000167721.11	0.635091	9.64383e-44	1.46975e-41	0.64423	0	0	TSR1	protein_coding
ENSG00000163527.10	0.635039	9.8474e-44	1.49686e-41	0.65139	0	0	STT3B	protein_coding
ENSG00000065135.12	0.634937	1.02556e-43	1.55485e-41	0.64302	0	0	GNAI3	protein_coding
ENSG00000130695.16	0.634925	1.03032e-43	1.55801e-41	0.638566	2.39263e-44	4.06342e-43	CEP85	protein_coding
ENSG00000135316.19	0.634808	1.07964e-43	1.62835e-41	0.632632	2.55834e-43	4.31464e-42	SYNCRIP	protein_coding
ENSG00000181904.9	0.634486	1.22723e-43	1.84617e-41	0.62203	1.55558e-41	2.59491e-40	C5orf24	protein_coding
ENSG00000118454.13	0.634456	1.24184e-43	1.86334e-41	0.639539	1.61386e-44	2.74483e-43	ANKRD13C	protein_coding
ENSG00000077097.15	0.634218	1.36501e-43	2.04289e-41	0.632012	0	0	TOP2B	protein_coding
ENSG00000042088.14	0.634039	1.46578e-43	2.18807e-41	0.630362	6.24861e-43	1.0517e-41	TDP1	protein_coding
ENSG00000198554.12	0.633899	1.54961e-43	2.30185e-41	0.641836	6.33901e-45	1.07939e-43	WDHD1	protein_coding
ENSG00000108256.9	0.633898	1.54991e-43	2.30185e-41	0.677322	0	0	NUFIP2	protein_coding
ENSG00000136875.13	0.633756	1.63973e-43	2.42906e-41	0.639062	0	0	PRPF4	protein_coding
ENSG00000123268.9	0.633611	1.73677e-43	2.56628e-41	0.658462	0	0	ATF1	protein_coding
ENSG00000110048.12	0.633493	1.82028e-43	2.68287e-41	0.664634	0	0	OSBP	protein_coding
ENSG00000065243.20	0.633474	1.83368e-43	2.69578e-41	0.654183	0	0	PKN2	protein_coding
ENSG00000110075.15	0.633458	1.84527e-43	2.70599e-41	0.643876	0	0	PPP6R3	protein_coding
ENSG00000152683.14	0.633441	1.85801e-43	2.71783e-41	0.653015	0	0	SLC30A6	protein_coding
ENSG00000211460.12	0.633225	2.02356e-43	2.95258e-41	0.608025	0	0	TSN	protein_coding
ENSG00000080802.19	0.632934	2.27088e-43	3.30515e-41	0.625815	3.65509e-42	6.12351e-41	CNOT4	protein_coding
ENSG00000120063.10	0.632707	2.4841e-43	3.60647e-41	0.628097	0	0	GNA13	protein_coding
ENSG00000181555.21	0.632688	2.50244e-43	3.62405e-41	0.635396	8.53936e-44	1.44477e-42	SETD2	protein_coding
ENSG00000147874.11	0.632662	2.52794e-43	3.6519e-41	0.639077	0	0	HAUS6	protein_coding
ENSG00000148110.16	0.632569	2.62269e-43	3.7794e-41	0.62765	0	0	MFSD14B	protein_coding
ENSG00000171109.19	0.632486	2.71042e-43	3.89619e-41	0.650324	0	0	MFN1	protein_coding
ENSG00000166004.15	0.632387	2.81802e-43	4.04087e-41	0.624706	5.59848e-42	9.36049e-41	CEP295	protein_coding
ENSG00000127870.17	0.6323	2.9173e-43	4.17296e-41	0.654162	0	0	RNF6	protein_coding
ENSG00000144909.8	0.632218	3.01297e-43	4.29062e-41	0.636493	0	0	OSBPL11	protein_coding
ENSG00000151503.13	0.632217	3.01429e-43	4.29062e-41	0.641635	0	0	NCAPD3	protein_coding
ENSG00000186432.10	0.63221	3.02194e-43	4.291e-41	0.630858	5.14346e-43	8.66441e-42	KPNA4	protein_coding
ENSG00000103423.14	0.632104	3.15106e-43	4.46347e-41	0.629978	0	0	DNAJA3	protein_coding
ENSG00000106086.20	0.632078	3.18307e-43	4.49787e-41	0.652484	7.48238e-47	1.2812e-45	PLEKHA8	protein_coding
ENSG00000070061.16	0.631932	3.37281e-43	4.75444e-41	0.64368	2.9765e-45	5.07575e-44	ELP1	protein_coding
ENSG00000183814.15	0.631925	3.381e-43	4.75447e-41	0.609007	0	0	LIN9	protein_coding
ENSG00000131023.13	0.631714	3.67518e-43	5.1557e-41	0.63848	2.47663e-44	4.20486e-43	LATS1	protein_coding
ENSG00000005100.13	0.631688	3.7126e-43	5.19568e-41	0.630179	0	0	DHX33	protein_coding
ENSG00000067248.10	0.631502	3.99432e-43	5.57037e-41	0.637566	3.57927e-44	6.07339e-43	DHX29	protein_coding
ENSG00000198000.12	0.631499	3.99947e-43	5.57037e-41	0.633981	0	0	NOL8	protein_coding
ENSG00000184857.8	0.631289	4.34356e-43	6.03517e-41	0.622876	1.12725e-41	1.88149e-40	TMEM186	protein_coding
ENSG00000113013.16	0.63128	4.35872e-43	6.04181e-41	0.639008	0	0	HSPA9	protein_coding
ENSG00000125484.12	0.631217	4.46726e-43	6.17755e-41	0.664401	0	0	GTF3C4	protein_coding
ENSG00000168538.16	0.631211	4.47815e-43	6.17794e-41	0.628091	1.51541e-42	2.54542e-41	TRAPPC11	protein_coding
ENSG00000152382.6	0.631089	4.69857e-43	6.4667e-41	0.626181	0	0	TADA1	protein_coding
ENSG00000135974.10	0.630936	4.98995e-43	6.85153e-41	0.617649	8.11622e-41	1.34887e-39	C2orf49	protein_coding
ENSG00000165219.22	0.630791	5.28169e-43	7.23504e-41	0.642273	5.30073e-45	9.02861e-44	GAPVD1	protein_coding
ENSG00000159131.17	0.630615	5.65939e-43	7.73423e-41	0.620259	0	0	GART	protein_coding
ENSG00000011376.12	0.630573	5.75221e-43	7.84268e-41	0.627159	2.17524e-42	3.64952e-41	LARS2	protein_coding
ENSG00000116237.16	0.630534	5.84103e-43	7.94516e-41	0.605428	7.11182e-39	1.1663e-37	ICMT	protein_coding
ENSG00000065060.17	0.630408	6.13759e-43	8.32909e-41	0.639913	1.38678e-44	2.35931e-43	UHRF1BP1	protein_coding
ENSG00000138768.15	0.630381	6.20311e-43	8.39844e-41	0.645167	0	0	USO1	protein_coding
ENSG00000160551.12	0.630145	6.80314e-43	9.18945e-41	0.640036	0	0	TAOK1	protein_coding
ENSG00000133302.13	0.630017	7.15115e-43	9.63717e-41	0.633085	2.1391e-43	3.60864e-42	SLF1	protein_coding
ENSG00000108094.16	0.629826	7.70653e-43	1.03616e-40	0.626594	2.70604e-42	4.53745e-41	CUL2	protein_coding
ENSG00000055130.17	0.62975	7.93778e-43	1.0648e-40	0.621374	0	0	CUL1	protein_coding
ENSG00000115966.17	0.629717	8.04157e-43	1.07624e-40	0.616143	0	0	ATF2	protein_coding
ENSG00000175582.20	0.629642	8.283e-43	1.10601e-40	0.649527	0	0	RAB6A	protein_coding
ENSG00000155592.16	0.629617	8.36248e-43	1.11407e-40	0.634197	1.37618e-43	2.32497e-42	ZKSCAN2	protein_coding
ENSG00000198743.7	0.629592	8.44512e-43	1.12251e-40	0.635959	0	0	SLC5A3	protein_coding
ENSG00000004487.17	0.62956	8.55156e-43	1.13407e-40	0.632377	0	0	KDM1A	protein_coding
ENSG00000107625.13	0.62953	8.65168e-43	1.14474e-40	0.623101	0	0	DDX50	protein_coding
ENSG00000125107.18	0.629449	8.92963e-43	1.17883e-40	0.660215	0	0	CNOT1	protein_coding
ENSG00000072864.16	0.62943	8.99623e-43	1.18282e-40	0.609335	0	0	NDE1	protein_coding
ENSG00000166233.15	0.629429	9.00046e-43	1.18282e-40	0.634811	0	0	ARIH1	protein_coding
ENSG00000114933.16	0.629407	9.07638e-43	1.19011e-40	0.637554	3.59701e-44	6.1017e-43	INO80D	protein_coding
ENSG00000141367.12	0.629352	9.27304e-43	1.21316e-40	0.653299	0	0	CLTC	protein_coding
ENSG00000104064.18	0.629299	9.4665e-43	1.2357e-40	0.605674	0	0	GABPB1	protein_coding
ENSG00000162775.16	0.629236	9.70308e-43	1.26374e-40	0.630628	0	0	RBM15	protein_coding
ENSG00000198793.13	0.62906	1.03919e-42	1.35044e-40	0.630286	6.43828e-43	1.08331e-41	MTOR	protein_coding
ENSG00000167186.11	0.628912	1.10101e-42	1.42758e-40	0.615784	1.62654e-40	2.69937e-39	COQ7	protein_coding
ENSG00000037474.15	0.628872	1.11853e-42	1.44708e-40	0.628788	0	0	NSUN2	protein_coding
ENSG00000128585.18	0.62877	1.16371e-42	1.50219e-40	0.635777	0	0	MKLN1	protein_coding
ENSG00000136813.14	0.628509	1.28819e-42	1.657e-40	0.62751	1.89901e-42	3.18698e-41	ECPAS	protein_coding
ENSG00000100578.18	0.628507	1.28932e-42	1.657e-40	0.629432	8.99053e-43	1.511e-41	KIAA0586	protein_coding
ENSG00000167325.15	0.628473	1.30651e-42	1.67538e-40	0.619854	0	0	RRM1	protein_coding
ENSG00000114648.12	0.628466	1.30989e-42	1.67603e-40	0.626656	0	0	KLHL18	protein_coding
ENSG00000135945.10	0.628436	1.32518e-42	1.69187e-40	0.60664	4.60281e-39	7.559e-38	REV1	protein_coding
ENSG00000126773.13	0.628163	1.47387e-42	1.87759e-40	0.616399	1.29425e-40	2.14975e-39	PCNX4	protein_coding
ENSG00000148019.14	0.628021	1.55699e-42	1.97914e-40	0.625609	3.95715e-42	6.62765e-41	CEP78	protein_coding
ENSG00000092978.11	0.627832	1.67597e-42	2.12574e-40	0.635122	9.52462e-44	1.61099e-42	GPATCH2	protein_coding
ENSG00000198815.9	0.627813	1.68839e-42	2.13684e-40	0.65421	0	0	FOXJ3	protein_coding
ENSG00000123684.13	0.627765	1.72007e-42	2.17221e-40	0.611604	0	0	LPGAT1	protein_coding
ENSG00000121940.16	0.627669	1.78509e-42	2.24944e-40	0.629962	7.30722e-43	1.2288e-41	CLCC1	protein_coding
ENSG00000163872.16	0.627654	1.7953e-42	2.25743e-40	0.621667	0	0	YEATS2	protein_coding
ENSG00000135837.16	0.627608	1.82813e-42	2.29376e-40	0.637769	0	0	CEP350	protein_coding
ENSG00000175087.10	0.627521	1.89086e-42	2.36735e-40	0.607642	3.20845e-39	5.28251e-38	PDIK1L	protein_coding
ENSG00000153989.8	0.627465	1.93198e-42	2.41365e-40	0.642296	5.25151e-45	8.94739e-44	NUS1	protein_coding
ENSG00000146842.17	0.627412	1.97235e-42	2.4588e-40	0.644959	0	0	TMEM209	protein_coding
ENSG00000149532.16	0.627322	2.04199e-42	2.54019e-40	0.652928	0	0	CPSF7	protein_coding
ENSG00000159322.17	0.627301	2.05859e-42	2.55538e-40	0.633843	0	0	ADPGK	protein_coding
ENSG00000157450.16	0.627169	2.1669e-42	2.68409e-40	0.673924	0	0	RNF111	protein_coding
ENSG00000166477.13	0.627099	2.22611e-42	2.75158e-40	0.643868	0	0	LEO1	protein_coding
ENSG00000144233.10	0.626731	2.56658e-42	3.1657e-40	0.623899	0	0	AMMECR1L	protein_coding
ENSG00000164654.16	0.626701	2.59706e-42	3.19652e-40	0.643565	0	0	MIOS	protein_coding
ENSG00000041802.11	0.626655	2.64354e-42	3.24687e-40	0.629651	0	0	LSG1	protein_coding
ENSG00000166938.13	0.626587	2.71335e-42	3.3256e-40	0.621828	0	0	DIS3L	protein_coding
ENSG00000173473.11	0.62651	2.79546e-42	3.41903e-40	0.635957	0	0	SMARCC1	protein_coding
ENSG00000143493.13	0.626465	2.84455e-42	3.47178e-40	0.638839	2.14239e-44	3.6395e-43	INTS7	protein_coding
ENSG00000168488.18	0.626402	2.91507e-42	3.54583e-40	0.612265	0	0	ATXN2L	protein_coding
ENSG00000173588.15	0.6264	2.9174e-42	3.54583e-40	0.627117	2.21096e-42	3.70837e-41	CEP83	protein_coding
ENSG00000163257.11	0.626328	2.99968e-42	3.63824e-40	0.605188	0	0	DCAF16	protein_coding
ENSG00000135775.14	0.626214	3.13439e-42	3.79371e-40	0.640842	0	0	COG2	protein_coding
ENSG00000127483.19	0.626093	3.2838e-42	3.96632e-40	0.601954	0	0	HP1BP3	protein_coding
ENSG00000140650.12	0.626006	3.39589e-42	4.09321e-40	0.626647	0	0	PMM2	protein_coding
ENSG00000174442.12	0.625871	3.5768e-42	4.30236e-40	0.62526	0	0	ZWILCH	protein_coding
ENSG00000115946.8	0.625791	3.68983e-42	4.42916e-40	0.585432	0	0	PNO1	protein_coding
ENSG00000180370.10	0.625647	3.89965e-42	4.67139e-40	0.628809	0	0	PAK2	protein_coding
ENSG00000136021.19	0.625549	4.04999e-42	4.84153e-40	0.647802	0	0	SCYL2	protein_coding
ENSG00000115760.14	0.625416	4.26264e-42	5.08529e-40	0.637102	0	0	BIRC6	protein_coding
ENSG00000091127.14	0.625257	4.53063e-42	5.39395e-40	0.638565	0	0	PUS7	protein_coding
ENSG00000124532.15	0.625189	4.6512e-42	5.52619e-40	0.637207	4.13543e-44	7.01301e-43	MRS2	protein_coding
ENSG00000161021.13	0.625169	4.68786e-42	5.54958e-40	0.614791	0	0	MAML1	protein_coding
ENSG00000151923.17	0.625164	4.69609e-42	5.54958e-40	0.627845	1.6676e-42	2.80024e-41	TIAL1	protein_coding
ENSG00000090061.17	0.625162	4.69948e-42	5.54958e-40	0.649672	0	0	CCNK	protein_coding
ENSG00000128829.12	0.624894	5.2096e-42	6.13953e-40	0.648423	0	0	EIF2AK4	protein_coding
ENSG00000180008.9	0.624823	5.35352e-42	6.29639e-40	0.634808	0	0	SOCS4	protein_coding
ENSG00000198690.10	0.624782	5.43928e-42	6.38436e-40	0.628833	0	0	FAN1	protein_coding
ENSG00000174780.17	0.624632	5.76087e-42	6.73638e-40	0.630534	0	0	SRP72	protein_coding
ENSG00000170185.10	0.624631	5.76233e-42	6.73638e-40	0.623464	0	0	USP38	protein_coding
ENSG00000087206.17	0.624603	5.82481e-42	6.79576e-40	0.606004	5.78527e-39	9.49555e-38	UIMC1	protein_coding
ENSG00000164631.19	0.624583	5.87049e-42	6.83537e-40	0.612384	0	0	ZNF12	protein_coding
ENSG00000090054.15	0.624458	6.15747e-42	7.1552e-40	0.625652	0	0	SPTLC1	protein_coding
ENSG00000126804.13	0.624428	6.22814e-42	7.2229e-40	0.620607	0	0	ZBTB1	protein_coding
ENSG00000163104.18	0.624422	6.24295e-42	7.22569e-40	0.619593	0	0	SMARCAD1	protein_coding
ENSG00000153560.12	0.624281	6.59035e-42	7.61166e-40	0.617267	9.3615e-41	1.55539e-39	UBP1	protein_coding
ENSG00000128708.13	0.624276	6.60258e-42	7.61166e-40	0.597671	1.10171e-37	1.79261e-36	HAT1	protein_coding
ENSG00000119953.14	0.624217	6.75328e-42	7.76196e-40	0.617642	0	0	SMNDC1	protein_coding
ENSG00000147133.16	0.624215	6.75961e-42	7.76196e-40	0.620571	0	0	TAF1	protein_coding
ENSG00000174799.11	0.624207	6.7804e-42	7.7705e-40	0.613669	3.55865e-40	5.88572e-39	CEP135	protein_coding
ENSG00000116138.13	0.624005	7.3243e-42	8.37733e-40	0.621747	0	0	DNAJC16	protein_coding
ENSG00000136709.12	0.623949	7.48297e-42	8.54203e-40	0.625001	5.00002e-42	8.36709e-41	WDR33	protein_coding
ENSG00000145332.14	0.623924	7.55428e-42	8.60656e-40	0.63825	2.71762e-44	4.61267e-43	KLHL8	protein_coding
ENSG00000197056.11	0.623881	7.68155e-42	8.73446e-40	0.630455	6.02406e-43	1.0142e-41	ZMYM1	protein_coding
ENSG00000110958.16	0.623832	7.82754e-42	8.88311e-40	0.623981	0	0	PTGES3	protein_coding
ENSG00000103494.15	0.623743	8.0967e-42	9.17069e-40	0.639496	1.64243e-44	2.79179e-43	RPGRIP1L	protein_coding
ENSG00000145414.9	0.623705	8.21715e-42	9.28905e-40	0.618754	0	0	NAF1	protein_coding
ENSG00000102753.10	0.623674	8.31372e-42	9.38e-40	0.615667	0	0	KPNA3	protein_coding
ENSG00000113643.9	0.623663	8.34879e-42	9.40135e-40	0.637988	0	0	RARS1	protein_coding
ENSG00000068796.19	0.623575	8.63407e-42	9.70382e-40	0.639165	1.87812e-44	3.1915e-43	KIF2A	protein_coding
ENSG00000111581.10	0.623447	9.06607e-42	1.01697e-39	0.664691	3.68052e-49	6.33942e-48	NUP107	protein_coding
ENSG00000119778.15	0.623408	9.20397e-42	1.03046e-39	0.621842	1.67079e-41	2.78551e-40	ATAD2B	protein_coding
ENSG00000108510.10	0.623293	9.61628e-42	1.07455e-39	0.660142	0	0	MED13	protein_coding
ENSG00000135040.16	0.623138	1.02032e-41	1.13795e-39	0.634243	0	0	NAA35	protein_coding
ENSG00000116266.11	0.622993	1.07841e-41	1.20044e-39	0.635029	0	0	STXBP3	protein_coding
ENSG00000077458.13	0.622887	1.1229e-41	1.24758e-39	0.597607	0	0	FAM76B	protein_coding
ENSG00000075413.19	0.622797	1.16197e-41	1.28852e-39	0.63479	0	0	MARK3	protein_coding
ENSG00000176102.13	0.622537	1.28265e-41	1.41964e-39	0.616138	0	0	CSTF3	protein_coding
ENSG00000213281.5	0.622423	1.34002e-41	1.48032e-39	0.642571	0	0	NRAS	protein_coding
ENSG00000154001.14	0.622325	1.39064e-41	1.53334e-39	0.62195	0	0	PPP2R5E	protein_coding
ENSG00000169118.18	0.622302	1.40292e-41	1.54395e-39	0.648397	0	0	CSNK1G1	protein_coding
ENSG00000049883.15	0.622238	1.43745e-41	1.57897e-39	0.644729	1.93129e-45	3.29627e-44	PTCD2	protein_coding
ENSG00000153922.11	0.622139	1.49258e-41	1.63644e-39	0.630801	0	0	CHD1	protein_coding
ENSG00000100426.7	0.622092	1.51935e-41	1.66266e-39	0.64665	0	0	ZBED4	protein_coding
ENSG00000144895.12	0.621913	1.62639e-41	1.77646e-39	0.647829	0	0	EIF2A	protein_coding
ENSG00000156502.14	0.62186	1.6593e-41	1.80901e-39	0.611543	0	0	SUPV3L1	protein_coding
ENSG00000117481.10	0.621741	1.73648e-41	1.88961e-39	0.642606	4.62614e-45	7.88652e-44	NSUN4	protein_coding
ENSG00000150768.16	0.621556	1.86284e-41	2.02334e-39	0.643967	0	0	DLAT	protein_coding
ENSG00000155096.14	0.621521	1.88775e-41	2.04658e-39	0.627178	0	0	AZIN1	protein_coding
ENSG00000050748.18	0.621513	1.89318e-41	2.04865e-39	0.625878	3.56812e-42	5.97952e-41	MAPK9	protein_coding
ENSG00000068654.16	0.621496	1.90562e-41	2.05828e-39	0.615409	1.86981e-40	3.10133e-39	POLR1A	protein_coding
ENSG00000186260.17	0.621091	2.22184e-41	2.39539e-39	0.607762	3.07263e-39	5.06033e-38	MRTFB	protein_coding
ENSG00000078618.22	0.621054	2.25307e-41	2.42457e-39	0.640089	1.29164e-44	2.1981e-43	NRDC	protein_coding
ENSG00000135249.8	0.621028	2.27555e-41	2.44424e-39	0.64852	0	0	RINT1	protein_coding
ENSG00000117751.18	0.620981	2.3157e-41	2.48279e-39	0.60178	0	0	PPP1R8	protein_coding
ENSG00000166037.11	0.620929	2.36194e-41	2.52771e-39	0.58964	0	0	CEP57	protein_coding
ENSG00000157212.19	0.620894	2.39395e-41	2.55726e-39	0.622137	1.49367e-41	2.49236e-40	PAXIP1	protein_coding
ENSG00000169446.5	0.620843	2.43999e-41	2.60167e-39	0.652034	0	0	MMGT1	protein_coding
ENSG00000124356.16	0.620817	2.46454e-41	2.62305e-39	0.606441	0	0	STAMBP	protein_coding
ENSG00000067369.14	0.620774	2.50453e-41	2.66074e-39	0.617097	0	0	TP53BP1	protein_coding
ENSG00000198894.8	0.620627	2.64768e-41	2.8077e-39	0.64243	0	0	CIPC	protein_coding
ENSG00000255529.9	0.620607	2.66779e-41	2.82388e-39	0.60938	0	0	POLR2M	protein_coding
ENSG00000107443.16	0.620498	2.78076e-41	2.93812e-39	0.629418	0	0	CCNJ	protein_coding
ENSG00000136051.15	0.620243	3.06108e-41	3.22844e-39	0.627777	0	0	WASHC4	protein_coding
ENSG00000144228.9	0.62011	3.21873e-41	3.38857e-39	0.603439	0	0	SPOPL	protein_coding
ENSG00000135341.18	0.620076	3.26106e-41	3.42694e-39	0.621839	0	0	MAP3K7	protein_coding
ENSG00000091140.14	0.620048	3.29519e-41	3.45657e-39	0.630819	0	0	DLD	protein_coding
ENSG00000184575.12	0.620005	3.34944e-41	3.50716e-39	0.671351	0	0	XPOT	protein_coding
ENSG00000135966.13	0.619973	3.39046e-41	3.54373e-39	0.621663	0	0	TGFBRAP1	protein_coding
ENSG00000120705.13	0.61994	3.43286e-41	3.58161e-39	0.627825	0	0	ETF1	protein_coding
ENSG00000018510.17	0.619787	3.63554e-41	3.78629e-39	0.629354	0	0	AGPS	protein_coding
ENSG00000033178.13	0.619733	3.71105e-41	3.85803e-39	0.632845	0	0	UBA6	protein_coding
ENSG00000163510.14	0.619665	3.8069e-41	3.95062e-39	0.617848	0	0	CWC22	protein_coding
ENSG00000169519.21	0.619622	3.86888e-41	4.0078e-39	0.612461	0	0	METTL15	protein_coding
ENSG00000101868.13	0.619612	3.88412e-41	4.01644e-39	0.638731	0	0	POLA1	protein_coding
ENSG00000165533.19	0.619523	4.01581e-41	4.14526e-39	0.600588	0	0	TTC8	protein_coding
ENSG00000120253.14	0.619487	4.07183e-41	4.19564e-39	0.603635	0	0	NUP43	protein_coding
ENSG00000166889.14	0.619477	4.08651e-41	4.20333e-39	0.626833	0	0	PATL1	protein_coding
ENSG00000056586.16	0.619237	4.47356e-41	4.59333e-39	0.622003	0	0	RC3H2	protein_coding
ENSG00000107164.16	0.619152	4.61812e-41	4.73341e-39	0.631983	0	0	FUBP3	protein_coding
ENSG00000067596.12	0.619075	4.7533e-41	4.86341e-39	0.640947	0	0	DHX8	protein_coding
ENSG00000183576.13	0.618881	5.11355e-41	5.22282e-39	0.608059	0	0	SETD3	protein_coding
ENSG00000117597.18	0.618829	5.21447e-41	5.31291e-39	0.624781	0	0	UTP25	protein_coding
ENSG00000135932.11	0.618826	5.22001e-41	5.31291e-39	0.635803	0	0	CAB39	protein_coding
ENSG00000164022.17	0.61875	5.37116e-41	5.45679e-39	0.600801	3.68e-38	6.00455e-37	AIMP1	protein_coding
ENSG00000133961.20	0.618746	5.38012e-41	5.45679e-39	0.622265	0	0	NUMB	protein_coding
ENSG00000171793.16	0.618577	5.73168e-41	5.80326e-39	0.637031	4.43926e-44	7.52387e-43	CTPS1	protein_coding
ENSG00000164944.12	0.618492	5.9177e-41	5.98119e-39	0.626421	0	0	VIRMA	protein_coding
ENSG00000088205.13	0.618457	5.99669e-41	6.05053e-39	0.597936	0	0	DDX18	protein_coding
ENSG00000118482.12	0.618377	6.17934e-41	6.21978e-39	0.658766	0	0	PHF3	protein_coding
ENSG00000115875.19	0.618374	6.18581e-41	6.21978e-39	0.609053	1.92566e-39	3.17587e-38	SRSF7	protein_coding
ENSG00000178966.17	0.618368	6.20071e-41	6.22401e-39	0.624493	0	0	RMI1	protein_coding
ENSG00000138190.17	0.618318	6.31707e-41	6.3299e-39	0.602863	0	0	EXOC6	protein_coding
ENSG00000061676.15	0.618104	6.84574e-41	6.84785e-39	0.621984	1.58333e-41	2.64045e-40	NCKAP1	protein_coding
ENSG00000204611.7	0.618058	6.96444e-41	6.95465e-39	0.630239	6.55726e-43	1.10301e-41	ZNF616	protein_coding
ENSG00000197170.10	0.618023	7.0542e-41	7.02206e-39	0.611838	0	0	PSMD12	protein_coding
ENSG00000158615.9	0.618023	7.05607e-41	7.02206e-39	0.63355	0	0	PPP1R15B	protein_coding
ENSG00000107643.16	0.618008	7.09403e-41	7.04778e-39	0.607488	0	0	MAPK8	protein_coding
ENSG00000167986.14	0.61751	8.54823e-41	8.47804e-39	0.642269	0	0	DDB1	protein_coding
ENSG00000197147.15	0.617498	8.58828e-41	8.50327e-39	0.622672	0	0	LRRC8B	protein_coding
ENSG00000278053.5	0.61731	9.21329e-41	9.10661e-39	0.628736	0	0	DDX52	protein_coding
ENSG00000136527.18	0.617289	9.28327e-41	9.16022e-39	0.592151	0	0	TRA2B	protein_coding
ENSG00000101544.9	0.617219	9.53042e-41	9.38818e-39	0.631949	0	0	ADNP2	protein_coding
ENSG00000102763.18	0.617139	9.82077e-41	9.65786e-39	0.642335	5.16883e-45	8.8091e-44	VWA8	protein_coding
ENSG00000146463.12	0.61707	1.0075e-40	9.89117e-39	0.613254	0	0	ZMYM4	protein_coding
ENSG00000185728.17	0.616977	1.04315e-40	1.02239e-38	0.644122	0	0	YTHDF3	protein_coding
ENSG00000064933.18	0.616835	1.10011e-40	1.07641e-38	0.595662	2.21301e-37	3.59579e-36	PMS1	protein_coding
ENSG00000145388.15	0.616712	1.15142e-40	1.12472e-38	0.599388	6.04574e-38	9.85085e-37	METTL14	protein_coding
ENSG00000168259.17	0.61667	1.16986e-40	1.13959e-38	0.638423	0	0	DNAJC7	protein_coding
ENSG00000196865.4	0.616668	1.17056e-40	1.13959e-38	0.619223	0	0	NHLRC2	protein_coding
ENSG00000160633.13	0.616367	1.30974e-40	1.27296e-38	0.596415	0	0	SAFB	protein_coding
ENSG00000010244.19	0.616349	1.31846e-40	1.2793e-38	0.653229	5.44746e-47	9.33314e-46	ZNF207	protein_coding
ENSG00000198218.11	0.616301	1.34189e-40	1.29987e-38	0.623438	0	0	QRICH1	protein_coding
ENSG00000119203.14	0.616271	1.35733e-40	1.31264e-38	0.606367	0	0	CPSF3	protein_coding
ENSG00000164169.13	0.616108	1.44214e-40	1.39235e-38	0.604807	8.8806e-39	1.45555e-37	PRMT9	protein_coding
ENSG00000115761.16	0.616089	1.4524e-40	1.39993e-38	0.626591	0	0	NOL10	protein_coding
ENSG00000163214.21	0.616064	1.46589e-40	1.4106e-38	0.616085	0	0	DHX57	protein_coding
ENSG00000170836.12	0.616057	1.46962e-40	1.41185e-38	0.630368	0	0	PPM1D	protein_coding
ENSG00000092470.12	0.616024	1.48805e-40	1.4272e-38	0.609446	0	0	WDR76	protein_coding
ENSG00000120733.14	0.616017	1.49168e-40	1.42831e-38	0.625594	0	0	KDM3B	protein_coding
ENSG00000135655.16	0.616013	1.49411e-40	1.42831e-38	0.639246	0	0	USP15	protein_coding
ENSG00000108064.11	0.615873	1.57389e-40	1.50211e-38	0.585006	8.25948e-36	1.32612e-34	TFAM	protein_coding
ENSG00000081307.14	0.615851	1.58667e-40	1.51182e-38	0.6202	3.11123e-41	5.18105e-40	UBA5	protein_coding
ENSG00000090686.16	0.615731	1.65871e-40	1.57789e-38	0.615122	0	0	USP48	protein_coding
ENSG00000277161.2	0.615698	1.67935e-40	1.59491e-38	0.603174	0	0	PIGW	protein_coding
ENSG00000107581.13	0.615597	1.74341e-40	1.65306e-38	0.611767	0	0	EIF3A	protein_coding
ENSG00000099942.13	0.615536	1.78357e-40	1.68839e-38	0.63323	0	0	CRKL	protein_coding
ENSG00000186448.15	0.615475	1.82478e-40	1.72459e-38	0.624063	7.16294e-42	1.19659e-40	ZNF197	protein_coding
ENSG00000100883.13	0.61544	1.84852e-40	1.7442e-38	0.635606	0	0	SRP54	protein_coding
ENSG00000115464.15	0.615392	1.88135e-40	1.7723e-38	0.613559	0	0	USP34	protein_coding
ENSG00000134900.12	0.615311	1.93928e-40	1.82393e-38	0.63663	5.21375e-44	8.82366e-43	TPP2	protein_coding
ENSG00000159593.15	0.615304	1.94402e-40	1.82543e-38	0.599894	0	0	NAE1	protein_coding
ENSG00000206560.11	0.615247	1.98519e-40	1.85866e-38	0.621701	0	0	ANKRD28	protein_coding
ENSG00000144224.17	0.615246	1.9865e-40	1.85866e-38	0.602121	0	0	UBXN4	protein_coding
ENSG00000131269.19	0.615242	1.98899e-40	1.85866e-38	0.645868	0	0	ABCB7	protein_coding
ENSG00000113658.18	0.615207	2.01551e-40	1.88043e-38	0.624416	0	0	SMAD5	protein_coding
ENSG00000174695.10	0.615172	2.0416e-40	1.90172e-38	0.629606	0	0	TMEM167A	protein_coding
ENSG00000112234.9	0.615083	2.10981e-40	1.96212e-38	0.628104	0	0	FBXL4	protein_coding
ENSG00000114982.19	0.614974	2.19697e-40	2.03992e-38	0.613442	0	0	KANSL3	protein_coding
ENSG00000119596.18	0.614969	2.20084e-40	2.04026e-38	0.609765	0	0	YLPM1	protein_coding
ENSG00000182504.11	0.614912	2.2477e-40	2.08039e-38	0.61239	5.69771e-40	9.4182e-39	CEP97	protein_coding
ENSG00000170832.13	0.614907	2.25185e-40	2.08093e-38	0.631057	0	0	USP32	protein_coding
ENSG00000167258.15	0.614872	2.28164e-40	2.10511e-38	0.687883	7.3537e-54	1.27492e-52	CDK12	protein_coding
ENSG00000123575.9	0.614824	2.32244e-40	2.13937e-38	0.656299	0	0	FAM199X	protein_coding
ENSG00000197312.12	0.614802	2.3413e-40	2.15333e-38	0.619358	0	0	DDI2	protein_coding
ENSG00000145725.20	0.614699	2.43278e-40	2.23394e-38	0.631146	4.59397e-43	7.74325e-42	PPIP5K2	protein_coding
ENSG00000011260.14	0.614581	2.5407e-40	2.32936e-38	0.636468	0	0	UTP18	protein_coding
ENSG00000162688.17	0.614487	2.63091e-40	2.40828e-38	0.617821	0	0	AGL	protein_coding
ENSG00000105576.15	0.614443	2.67437e-40	2.44422e-38	0.59985	0	0	TNPO2	protein_coding
ENSG00000008869.12	0.614369	2.7479e-40	2.50748e-38	0.631478	0	0	HEATR5B	protein_coding
ENSG00000153767.10	0.614254	2.86715e-40	2.6122e-38	0.607404	3.49602e-39	5.7511e-38	GTF2E1	protein_coding
ENSG00000163291.14	0.614133	2.99827e-40	2.7274e-38	0.602202	0	0	PAQR3	protein_coding
ENSG00000112685.14	0.61398	3.17362e-40	2.8824e-38	0.61897	4.94562e-41	8.22875e-40	EXOC2	protein_coding
ENSG00000100221.10	0.613808	3.38165e-40	3.06656e-38	0.629729	0	0	JOSD1	protein_coding
ENSG00000091527.16	0.613682	3.54125e-40	3.20629e-38	0.599208	6.43984e-38	1.04871e-36	CDV3	protein_coding
ENSG00000105127.9	0.613623	3.62018e-40	3.27267e-38	0.636187	0	0	AKAP8	protein_coding
ENSG00000119396.11	0.613543	3.72822e-40	3.36511e-38	0.633034	0	0	RAB14	protein_coding
ENSG00000065150.21	0.613488	3.80504e-40	3.42913e-38	0.63273	0	0	IPO5	protein_coding
ENSG00000135457.10	0.613292	4.09e-40	3.68025e-38	0.630893	5.07411e-43	8.55006e-42	TFCP2	protein_coding
ENSG00000177479.20	0.613237	4.17242e-40	3.74861e-38	0.605397	0	0	ARIH2	protein_coding
ENSG00000183808.11	0.613231	4.1816e-40	3.75107e-38	0.632066	0	0	RBM12B	protein_coding
ENSG00000086712.13	0.613207	4.21899e-40	3.77878e-38	0.605839	0	0	TXLNG	protein_coding
ENSG00000099995.19	0.613071	4.43579e-40	3.96686e-38	0.630361	0	0	SF3A1	protein_coding
ENSG00000203668.3	0.612827	4.85255e-40	4.33291e-38	0.629187	0	0	CHML	protein_coding
ENSG00000144231.11	0.612697	5.08995e-40	4.53793e-38	0.592793	0	0	POLR2D	protein_coding
ENSG00000099783.12	0.612554	5.36389e-40	4.77484e-38	0.592932	0	0	HNRNPM	protein_coding
ENSG00000064313.12	0.612324	5.83664e-40	5.18775e-38	0.618596	0	0	TAF2	protein_coding
ENSG00000113812.14	0.612092	6.35643e-40	5.64113e-38	0.611468	0	0	ACTR8	protein_coding
ENSG00000129317.15	0.611783	7.11927e-40	6.30852e-38	0.636799	4.87171e-44	8.24719e-43	PUS7L	protein_coding
ENSG00000168014.17	0.61175	7.20401e-40	6.37391e-38	0.627921	0	0	C2CD3	protein_coding
ENSG00000139697.14	0.611713	7.30353e-40	6.45215e-38	0.638123	0	0	SBNO1	protein_coding
ENSG00000156162.16	0.611666	7.42882e-40	6.55289e-38	0.620604	2.67102e-41	4.44925e-40	DPY19L4	protein_coding
ENSG00000182944.18	0.61159	7.63918e-40	6.72825e-38	0.600557	0	0	EWSR1	protein_coding
ENSG00000157500.12	0.61147	7.98172e-40	7.01933e-38	0.60943	0	0	APPL1	protein_coding
ENSG00000140153.18	0.611456	8.02413e-40	7.04598e-38	0.623125	1.02514e-41	1.71203e-40	WDR20	protein_coding
ENSG00000116984.14	0.611432	8.09519e-40	7.09256e-38	0.59076	0	0	MTR	protein_coding
ENSG00000132912.13	0.611429	8.10154e-40	7.09256e-38	0.643254	0	0	DCTN4	protein_coding
ENSG00000115020.17	0.611399	8.19377e-40	7.16253e-38	0.609218	0	0	PIKFYVE	protein_coding
ENSG00000067334.14	0.611245	8.66541e-40	7.56203e-38	0.622981	1.08338e-41	1.80879e-40	DNTTIP2	protein_coding
ENSG00000198586.14	0.611242	8.67676e-40	7.56203e-38	0.582183	2.10794e-35	3.36311e-34	TLK1	protein_coding
ENSG00000155508.14	0.611226	8.72816e-40	7.59545e-38	0.600876	0	0	CNOT8	protein_coding
ENSG00000096401.8	0.611171	8.9044e-40	7.73726e-38	0.698316	4.03134e-56	7.01006e-55	CDC5L	protein_coding
ENSG00000160208.13	0.611165	8.92447e-40	7.74314e-38	0.600096	0	0	RRP1B	protein_coding
ENSG00000154727.11	0.611055	9.28951e-40	8.04787e-38	0.598937	7.08134e-38	1.15286e-36	GABPA	protein_coding
ENSG00000085719.13	0.610823	1.01103e-39	8.74597e-38	0.651856	0	0	CPNE3	protein_coding
ENSG00000136045.12	0.610726	1.0476e-39	9.04885e-38	0.617778	0	0	PWP1	protein_coding
ENSG00000075975.17	0.610549	1.11759e-39	9.6391e-38	0.605024	0	0	MKRN2	protein_coding
ENSG00000066455.13	0.61049	1.14167e-39	9.83219e-38	0.625234	4.57173e-42	7.65478e-41	GOLGA5	protein_coding
ENSG00000164941.14	0.610392	1.18348e-39	1.01772e-37	0.622694	0	0	INTS8	protein_coding
ENSG00000107651.13	0.610344	1.20405e-39	1.03388e-37	0.631752	0	0	SEC23IP	protein_coding
ENSG00000148925.11	0.610327	1.21158e-39	1.03882e-37	0.619644	0	0	BTBD10	protein_coding
ENSG00000196505.11	0.610262	1.24068e-39	1.06221e-37	0.644575	2.05825e-45	3.51193e-44	GDAP2	protein_coding
ENSG00000081014.11	0.609753	1.49345e-39	1.27674e-37	0.617573	0	0	AP4E1	protein_coding
ENSG00000012983.11	0.609746	1.49707e-39	1.27795e-37	0.601259	0	0	MAP4K5	protein_coding
ENSG00000120526.12	0.609717	1.51277e-39	1.28947e-37	0.620066	3.27337e-41	5.4495e-40	NUDCD1	protein_coding
ENSG00000140382.15	0.609689	1.52827e-39	1.30077e-37	0.609746	0	0	HMG20A	protein_coding
ENSG00000126814.7	0.609537	1.61552e-39	1.37303e-37	0.61517	2.04275e-40	3.3872e-39	TRMT5	protein_coding
ENSG00000010072.16	0.609521	1.62456e-39	1.3787e-37	0.624337	6.44971e-42	1.07775e-40	SPRTN	protein_coding
ENSG00000156787.17	0.609498	1.63808e-39	1.38815e-37	0.595111	2.67795e-37	4.34639e-36	TBC1D31	protein_coding
ENSG00000081177.18	0.609371	1.71553e-39	1.45167e-37	0.60843	0	0	EXD2	protein_coding
ENSG00000112983.18	0.609296	1.76313e-39	1.48978e-37	0.625991	0	0	BRD8	protein_coding
ENSG00000104133.15	0.609249	1.79322e-39	1.51301e-37	0.620975	0	0	SPG11	protein_coding
ENSG00000162139.10	0.609201	1.82467e-39	1.53732e-37	0.625203	4.62557e-42	7.74271e-41	NEU3	protein_coding
ENSG00000064419.13	0.609107	1.88809e-39	1.58845e-37	0.599443	0	0	TNPO3	protein_coding
ENSG00000008294.21	0.609048	1.9292e-39	1.62069e-37	0.623171	0	0	SPAG9	protein_coding
ENSG00000170606.15	0.609017	1.95114e-39	1.63677e-37	0.62487	0	0	HSPA4	protein_coding
ENSG00000129480.13	0.608967	1.98672e-39	1.66421e-37	0.595362	2.45517e-37	3.98704e-36	DTD2	protein_coding
ENSG00000152558.15	0.608849	2.07336e-39	1.73429e-37	0.580744	0	0	TMEM123	protein_coding
ENSG00000198730.9	0.608782	2.12404e-39	1.77413e-37	0.634507	0	0	CTR9	protein_coding
ENSG00000158161.16	0.60865	2.22814e-39	1.85842e-37	0.625344	0	0	EYA3	protein_coding
ENSG00000100714.17	0.608566	2.29761e-39	1.91362e-37	0.610466	1.15201e-39	1.90155e-38	MTHFD1	protein_coding
ENSG00000198912.11	0.608528	2.32887e-39	1.93689e-37	0.597912	0	0	C1orf174	protein_coding
ENSG00000205423.11	0.608342	2.49113e-39	2.06889e-37	0.605878	6.05228e-39	9.92819e-38	CNEP1R1	protein_coding
ENSG00000198265.12	0.608321	2.51068e-39	2.08215e-37	0.612257	0	0	HELZ	protein_coding
ENSG00000157800.18	0.608314	2.51673e-39	2.0842e-37	0.625861	0	0	SLC37A3	protein_coding
ENSG00000038532.16	0.608246	2.57968e-39	2.13329e-37	0.611224	8.7328e-40	1.4427e-38	CLEC16A	protein_coding
ENSG00000120137.7	0.608144	2.67618e-39	2.20688e-37	0.617976	0	0	PANK3	protein_coding
ENSG00000113838.13	0.608144	2.67625e-39	2.20688e-37	0.613169	0	0	TBCCD1	protein_coding
ENSG00000135999.12	0.608044	2.77444e-39	2.28462e-37	0.602991	0	0	EPC2	protein_coding
ENSG00000139505.11	0.607987	2.83216e-39	2.32885e-37	0.612546	0	0	MTMR6	protein_coding
ENSG00000100852.13	0.607946	2.87477e-39	2.36055e-37	0.620157	0	0	ARHGAP5	protein_coding
ENSG00000110583.13	0.607907	2.9157e-39	2.39079e-37	0.611775	7.13928e-40	1.17978e-38	NAA40	protein_coding
ENSG00000169375.16	0.607742	3.09479e-39	2.53407e-37	0.63182	3.52364e-43	5.9409e-42	SIN3A	protein_coding
ENSG00000144597.14	0.607691	3.1525e-39	2.5777e-37	0.61626	1.36257e-40	2.26258e-39	EAF1	protein_coding
ENSG00000108651.10	0.60757	3.29292e-39	2.68874e-37	0.651526	0	0	UTP6	protein_coding
ENSG00000134697.13	0.607529	3.34199e-39	2.72499e-37	0.611038	0	0	GNL2	protein_coding
ENSG00000196715.7	0.607498	3.37957e-39	2.75177e-37	0.631065	0	0	VKORC1L1	protein_coding
ENSG00000175054.16	0.607458	3.42838e-39	2.78762e-37	0.618244	6.49524e-41	1.07978e-39	ATR	protein_coding
ENSG00000124795.17	0.607392	3.51087e-39	2.85071e-37	0.592357	0	0	DEK	protein_coding
ENSG00000163029.16	0.607369	3.54075e-39	2.87097e-37	0.586472	0	0	SMC6	protein_coding
ENSG00000111877.17	0.60736	3.55159e-39	2.87185e-37	0.624937	0	0	MCM9	protein_coding
ENSG00000117505.13	0.60736	3.5517e-39	2.87185e-37	0.62986	0	0	DR1	protein_coding
ENSG00000100888.15	0.607273	3.66519e-39	2.9595e-37	0.627714	1.75409e-42	2.94463e-41	CHD8	protein_coding
ENSG00000155636.15	0.607267	3.67347e-39	2.96208e-37	0.574167	2.86768e-34	4.53301e-33	RBM45	protein_coding
ENSG00000183735.11	0.607226	3.72833e-39	3.00216e-37	0.634923	1.0312e-43	1.74317e-42	TBK1	protein_coding
ENSG00000164252.13	0.607168	3.80683e-39	3.06114e-37	0.614477	0	0	AGGF1	protein_coding
ENSG00000132549.18	0.606982	4.06963e-39	3.26794e-37	0.614942	2.22297e-40	3.68394e-39	VPS13B	protein_coding
ENSG00000170113.16	0.606968	4.09046e-39	3.28015e-37	0.603808	1.26813e-38	2.07557e-37	NIPA1	protein_coding
ENSG00000168246.6	0.60694	4.13198e-39	3.30888e-37	0.590885	0	0	UBTD2	protein_coding
ENSG00000156531.17	0.606825	4.30646e-39	3.44387e-37	0.651569	0	0	PHF6	protein_coding
ENSG00000079785.16	0.606691	4.52013e-39	3.60712e-37	0.669055	0	0	DDX1	protein_coding
ENSG00000188554.15	0.606689	4.52299e-39	3.60712e-37	0.631963	0	0	NBR1	protein_coding
ENSG00000123552.18	0.606624	4.62996e-39	3.68737e-37	0.607653	0	0	USP45	protein_coding
ENSG00000165392.11	0.60659	4.68754e-39	3.72813e-37	0.614262	2.85888e-40	4.7297e-39	WRN	protein_coding
ENSG00000074356.17	0.606558	4.74135e-39	3.76578e-37	0.610438	0	0	NCBP3	protein_coding
ENSG00000103479.16	0.606438	4.95044e-39	3.92649e-37	0.612346	0	0	RBL2	protein_coding
ENSG00000198492.16	0.606312	5.17909e-39	4.10226e-37	0.593587	0	0	YTHDF2	protein_coding
ENSG00000100201.23	0.606258	5.28052e-39	4.17175e-37	0.583176	0	0	DDX17	protein_coding
ENSG00000106692.15	0.606258	5.28114e-39	4.17175e-37	0.618514	0	0	FKTN	protein_coding
ENSG00000101413.12	0.60599	5.81495e-39	4.58719e-37	0.60606	0	0	RPRD1B	protein_coding
ENSG00000189079.17	0.605965	5.86655e-39	4.62164e-37	0.641485	7.31673e-45	1.24551e-43	ARID2	protein_coding
ENSG00000164031.17	0.605905	5.99362e-39	4.71536e-37	0.589259	1.97973e-36	3.198e-35	DNAJB14	protein_coding
ENSG00000136715.19	0.605841	6.13381e-39	4.81914e-37	0.600422	0	0	SAP130	protein_coding
ENSG00000115392.12	0.605794	6.23672e-39	4.89339e-37	0.589967	0	0	FANCL	protein_coding
ENSG00000162928.9	0.605754	6.32787e-39	4.95822e-37	0.595119	2.67024e-37	4.33508e-36	PEX13	protein_coding
ENSG00000131013.4	0.605519	6.88431e-39	5.38697e-37	0.609001	1.96233e-39	3.23542e-38	PPIL4	protein_coding
ENSG00000006125.18	0.605475	6.99268e-39	5.4594e-37	0.613677	0	0	AP2B1	protein_coding
ENSG00000206053.13	0.605474	6.99563e-39	5.4594e-37	0.603722	0	0	JPT2	protein_coding
ENSG00000139842.15	0.605428	7.11105e-39	5.54205e-37	0.615817	1.60686e-40	2.66746e-39	CUL4A	protein_coding
ENSG00000108654.16	0.605421	7.1311e-39	5.55025e-37	0.582164	0	0	DDX5	protein_coding
ENSG00000163166.15	0.605357	7.295e-39	5.67023e-37	0.615031	2.15124e-40	3.56608e-39	IWS1	protein_coding
ENSG00000278311.5	0.605348	7.31781e-39	5.68037e-37	0.605194	7.73408e-39	1.26799e-37	GGNBP2	protein_coding
ENSG00000197006.14	0.60532	7.39354e-39	5.73152e-37	0.62133	0	0	METTL9	protein_coding
ENSG00000131374.14	0.605283	7.49196e-39	5.80009e-37	0.603351	1.49224e-38	2.44169e-37	TBC1D5	protein_coding
ENSG00000132383.12	0.605183	7.76521e-39	6.00365e-37	0.601217	0	0	RPA1	protein_coding
ENSG00000048392.12	0.605129	7.91553e-39	6.11175e-37	0.604711	9.19207e-39	1.50617e-37	RRM2B	protein_coding
ENSG00000186416.17	0.605004	8.27768e-39	6.37506e-37	0.614724	0	0	NKRF	protein_coding
ENSG00000138767.13	0.605004	8.27844e-39	6.37506e-37	0.600608	0	0	CNOT6L	protein_coding
ENSG00000130803.15	0.604898	8.59557e-39	6.61052e-37	0.622336	0	0	ZNF317	protein_coding
ENSG00000174953.14	0.604873	8.67438e-39	6.66234e-37	0.582919	1.65258e-35	2.64023e-34	DHX36	protein_coding
ENSG00000163714.18	0.604793	8.92711e-39	6.84741e-37	0.601727	0	0	U2SURP	protein_coding
ENSG00000092148.13	0.604752	9.05688e-39	6.93781e-37	0.623752	0	0	HECTD1	protein_coding
ENSG00000169967.16	0.604594	9.58208e-39	7.33048e-37	0.601034	0	0	MAP3K2	protein_coding
ENSG00000273749.5	0.604537	9.7804e-39	7.47238e-37	0.614383	0	0	CYFIP1	protein_coding
ENSG00000112242.15	0.604506	9.89076e-39	7.54679e-37	0.601887	2.50784e-38	4.09656e-37	E2F3	protein_coding
ENSG00000135823.14	0.604479	9.98587e-39	7.60939e-37	0.602617	1.9368e-38	3.16644e-37	STX6	protein_coding
ENSG00000100580.8	0.604451	1.00847e-38	7.67463e-37	0.615255	0	0	TMED8	protein_coding
ENSG00000119231.11	0.604084	1.14974e-38	8.73836e-37	0.592897	0	0	SENP5	protein_coding
ENSG00000138592.14	0.604017	1.1772e-38	8.93533e-37	0.612438	0	0	USP8	protein_coding
ENSG00000169756.16	0.60389	1.23179e-38	9.33756e-37	0.585464	7.08856e-36	1.13875e-34	LIMS1	protein_coding
ENSG00000092199.18	0.603886	1.23363e-38	9.33935e-37	0.581246	0	0	HNRNPC	protein_coding
ENSG00000169251.13	0.603848	1.25019e-38	9.45239e-37	0.614311	2.80765e-40	4.64626e-39	NMD3	protein_coding
ENSG00000125485.17	0.603839	1.25426e-38	9.47092e-37	0.615864	0	0	DDX31	protein_coding
ENSG00000170322.14	0.603773	1.28415e-38	9.68267e-37	0.635726	0	0	NFRKB	protein_coding
ENSG00000103978.16	0.60377	1.28563e-38	9.68267e-37	0.626634	0	0	TMEM87A	protein_coding
ENSG00000183431.12	0.603678	1.3283e-38	9.97932e-37	0.61862	0	0	SF3A3	protein_coding
ENSG00000138078.16	0.603678	1.32845e-38	9.97932e-37	0.60257	0	0	PREPL	protein_coding
ENSG00000072803.17	0.603542	1.39424e-38	1.04601e-36	0.616526	0	0	FBXW11	protein_coding
ENSG00000137492.8	0.603279	1.53087e-38	1.14703e-36	0.617633	0	0	THAP12	protein_coding
ENSG00000110172.12	0.603184	1.58351e-38	1.18494e-36	0.594971	0	0	CHORDC1	protein_coding
ENSG00000151806.14	0.603067	1.65091e-38	1.23379e-36	0.581877	0	0	GUF1	protein_coding
ENSG00000089902.10	0.602907	1.74709e-38	1.304e-36	0.623139	0	0	RCOR1	protein_coding
ENSG00000102081.15	0.602854	1.7804e-38	1.32716e-36	0.624734	0	0	FMR1	protein_coding
ENSG00000148943.12	0.602844	1.78654e-38	1.33003e-36	0.585822	0	0	LIN7C	protein_coding
ENSG00000125633.11	0.602794	1.81845e-38	1.35206e-36	0.610653	0	0	CCDC93	protein_coding
ENSG00000080839.12	0.602495	2.02246e-38	1.50183e-36	0.603572	0	0	RBL1	protein_coding
ENSG00000126261.13	0.60239	2.09876e-38	1.5565e-36	0.604618	0	0	UBA2	protein_coding
ENSG00000140157.15	0.60226	2.19754e-38	1.62769e-36	0.614731	2.40389e-40	3.97923e-39	NIPA2	protein_coding
ENSG00000174231.17	0.602209	2.23788e-38	1.65546e-36	0.619666	0	0	PRPF8	protein_coding
ENSG00000164144.16	0.602123	2.30726e-38	1.70462e-36	0.595098	0	0	ARFIP1	protein_coding
ENSG00000129484.14	0.602063	2.35613e-38	1.73852e-36	0.6015	2.87507e-38	4.69511e-37	PARP2	protein_coding
ENSG00000088930.8	0.602027	2.38638e-38	1.75861e-36	0.619826	0	0	XRN2	protein_coding
ENSG00000113048.17	0.601999	2.41059e-38	1.7742e-36	0.620423	0	0	MRPS27	protein_coding
ENSG00000007923.16	0.601942	2.45922e-38	1.80772e-36	0.600755	0	0	DNAJC11	protein_coding
ENSG00000009954.11	0.601937	2.46358e-38	1.80863e-36	0.607049	0	0	BAZ1B	protein_coding
ENSG00000157741.15	0.601807	2.57991e-38	1.89165e-36	0.61241	0	0	UBN2	protein_coding
ENSG00000106723.17	0.601436	2.9412e-38	2.15385e-36	0.601571	0	0	SPIN1	protein_coding
ENSG00000138698.15	0.601429	2.94835e-38	2.15623e-36	0.594881	0	0	RAP1GDS1	protein_coding
ENSG00000133103.17	0.601426	2.95186e-38	2.15623e-36	0.629832	7.6881e-43	1.29248e-41	COG6	protein_coding
ENSG00000115839.18	0.601372	3.00862e-38	2.19493e-36	0.594331	0	0	RAB3GAP1	protein_coding
ENSG00000119682.17	0.601321	3.06349e-38	2.23217e-36	0.618435	0	0	AREL1	protein_coding
ENSG00000115548.17	0.601232	3.16095e-38	2.3003e-36	0.635596	0	0	KDM3A	protein_coding
ENSG00000188428.20	0.601137	3.26832e-38	2.37547e-36	0.592218	0	0	BLOC1S5	protein_coding
ENSG00000012174.12	0.601116	3.29251e-38	2.39007e-36	0.614871	2.2823e-40	3.78011e-39	MBTPS2	protein_coding
ENSG00000163785.13	0.601091	3.32184e-38	2.40836e-36	0.592704	0	0	RYK	protein_coding
ENSG00000132463.14	0.600991	3.44094e-38	2.4916e-36	0.598005	0	0	GRSF1	protein_coding
ENSG00000117153.16	0.600957	3.48228e-38	2.5184e-36	0.619002	0	0	KLHL12	protein_coding
ENSG00000111880.16	0.600794	3.6887e-38	2.66438e-36	0.614833	2.31484e-40	3.83292e-39	RNGTT	protein_coding
ENSG00000112339.15	0.600749	3.748e-38	2.70385e-36	0.634047	1.46083e-43	2.46727e-42	HBS1L	protein_coding
ENSG00000147274.14	0.60073	3.77222e-38	2.71796e-36	0.573746	0	0	RBMX	protein_coding
ENSG00000197302.10	0.600553	4.015e-38	2.88931e-36	0.575717	1.74072e-34	2.75609e-33	ZNF720	protein_coding
ENSG00000105887.11	0.60053	4.04757e-38	2.90557e-36	0.600025	0	0	MTPN	protein_coding
ENSG00000179387.10	0.600441	4.17613e-38	2.99416e-36	0.576132	1.52252e-34	2.41127e-33	ELMOD2	protein_coding
ENSG00000133318.14	0.600272	4.43235e-38	3.17395e-36	0.609138	0	0	RTN3	protein_coding
ENSG00000129515.20	0.600141	4.64122e-38	3.31944e-36	0.612823	0	0	SNX6	protein_coding
ENSG00000186063.13	0.600089	4.72625e-38	3.37611e-36	0.571339	0	0	AIDA	protein_coding
ENSG00000116750.14	0.600043	4.8048e-38	3.42801e-36	0.6073	3.63015e-39	5.97006e-38	UCHL5	protein_coding
ENSG00000247626.5	0.599966	4.93648e-38	3.51765e-36	0.611733	0	0	MARS2	protein_coding
ENSG00000073921.18	0.599672	5.47217e-38	3.89461e-36	0.621204	0	0	PICALM	protein_coding
ENSG00000127022.15	0.59962	5.57377e-38	3.96208e-36	0.615407	0	0	CANX	protein_coding
ENSG00000225830.15	0.599474	5.86683e-38	4.1653e-36	0.652977	6.06524e-47	1.03885e-45	ERCC6	protein_coding
ENSG00000186130.5	0.599456	5.90372e-38	4.18639e-36	0.61625	0	0	ZBTB6	protein_coding
ENSG00000125450.11	0.599322	6.18671e-38	4.38172e-36	0.587614	0	0	NUP85	protein_coding
ENSG00000113597.18	0.599308	6.21708e-38	4.39789e-36	0.613635	0	0	TRAPPC13	protein_coding
ENSG00000198589.14	0.599176	6.51238e-38	4.60119e-36	0.603118	0	0	LRBA	protein_coding
ENSG00000102531.16	0.599137	6.6007e-38	4.65794e-36	0.608778	0	0	FNDC3A	protein_coding
ENSG00000205208.5	0.599119	6.6439e-38	4.68274e-36	0.569409	0	0	C4orf46	protein_coding
ENSG00000137574.11	0.599074	6.74851e-38	4.75072e-36	0.598069	0	0	TGS1	protein_coding
ENSG00000117174.11	0.598969	7.00097e-38	4.92249e-36	0.590155	0	0	ZNHIT6	protein_coding
ENSG00000100614.18	0.598923	7.11647e-38	4.99247e-36	0.603202	0	0	PPM1A	protein_coding
ENSG00000011114.15	0.598922	7.11765e-38	4.99247e-36	0.619203	4.52989e-41	7.5392e-40	BTBD7	protein_coding
ENSG00000138750.15	0.598893	7.19001e-38	5.03716e-36	0.588855	0	0	NUP54	protein_coding
ENSG00000135108.15	0.598866	7.25782e-38	5.07855e-36	0.604597	9.57367e-39	1.56826e-37	FBXO21	protein_coding
ENSG00000176407.18	0.598823	7.36977e-38	5.1507e-36	0.591334	9.78524e-37	1.58288e-35	KCMF1	protein_coding
ENSG00000153936.17	0.598662	7.79625e-38	5.44223e-36	0.61492	2.24112e-40	3.71297e-39	HS2ST1	protein_coding
ENSG00000139620.13	0.598627	7.89019e-38	5.50121e-36	0.622023	0	0	KANSL2	protein_coding
ENSG00000189091.13	0.598264	8.95971e-38	6.23943e-36	0.600306	0	0	SF3B3	protein_coding
ENSG00000134283.18	0.598246	9.01661e-38	6.27155e-36	0.61092	9.75877e-40	1.61173e-38	PPHLN1	protein_coding
ENSG00000048028.11	0.598155	9.30694e-38	6.46577e-36	0.610092	0	0	USP28	protein_coding
ENSG00000168434.13	0.598137	9.36648e-38	6.49938e-36	0.633233	0	0	COG7	protein_coding
ENSG00000134255.14	0.598112	9.44533e-38	6.54629e-36	0.612565	0	0	CEPT1	protein_coding
ENSG00000164091.12	0.598075	9.57045e-38	6.62512e-36	0.580804	0	0	WDR82	protein_coding
ENSG00000151694.14	0.597958	9.96891e-38	6.89276e-36	0.59146	9.3735e-37	1.51669e-35	ADAM17	protein_coding
ENSG00000124383.9	0.597909	1.01404e-37	7.00303e-36	0.572233	0	0	MPHOSPH10	protein_coding
ENSG00000163946.13	0.597753	1.07065e-37	7.38519e-36	0.604238	0	0	TASOR	protein_coding
ENSG00000035681.9	0.597739	1.076e-37	7.4133e-36	0.591274	0	0	NSMAF	protein_coding
ENSG00000100697.15	0.597731	1.07878e-37	7.42368e-36	0.610231	0	0	DICER1	protein_coding
ENSG00000130227.17	0.597703	1.08967e-37	7.4826e-36	0.607926	0	0	XPO7	protein_coding
ENSG00000006007.12	0.597701	1.09023e-37	7.4826e-36	0.586076	0	0	GDE1	protein_coding
ENSG00000184863.11	0.597699	1.0912e-37	7.4826e-36	0.608371	0	0	RBM33	protein_coding
ENSG00000180917.18	0.597665	1.10417e-37	7.56267e-36	0.607817	3.01176e-39	4.96148e-38	CMTR2	protein_coding
ENSG00000137814.12	0.59749	1.17343e-37	8.02761e-36	0.595952	0	0	HAUS2	protein_coding
ENSG00000168438.15	0.597353	1.23069e-37	8.40038e-36	0.624067	0	0	CDC40	protein_coding
ENSG00000217128.12	0.597353	1.23081e-37	8.40038e-36	0.601668	0	0	FNIP1	protein_coding
ENSG00000120438.12	0.597283	1.26109e-37	8.59699e-36	0.598053	0	0	TCP1	protein_coding
ENSG00000109618.12	0.596773	1.50585e-37	1.02535e-35	0.601943	2.4586e-38	4.01726e-37	SEPSECS	protein_coding
ENSG00000037749.12	0.596738	1.52399e-37	1.03649e-35	0.61851	5.87824e-41	9.7749e-40	MFAP3	protein_coding
ENSG00000135297.16	0.596557	1.62294e-37	1.1025e-35	0.621518	1.88929e-41	3.14889e-40	MTO1	protein_coding
ENSG00000114416.18	0.596487	1.66317e-37	1.12851e-35	0.606933	4.14207e-39	6.80811e-38	FXR1	protein_coding
ENSG00000124783.14	0.596438	1.69152e-37	1.14642e-35	0.617372	0	0	SSR1	protein_coding
ENSG00000119685.20	0.596332	1.75492e-37	1.188e-35	0.593755	0	0	TTLL5	protein_coding
ENSG00000134308.14	0.596266	1.79549e-37	1.21405e-35	0.565161	0	0	YWHAQ	protein_coding
ENSG00000051382.9	0.596241	1.81107e-37	1.22316e-35	0.602192	0	0	PIK3CB	protein_coding
ENSG00000147679.12	0.596237	1.8136e-37	1.22345e-35	0.593012	0	0	UTP23	protein_coding
ENSG00000101972.19	0.596009	1.96263e-37	1.32246e-35	0.629023	0	0	STAG2	protein_coding
ENSG00000155393.13	0.595988	1.97713e-37	1.33069e-35	0.588858	0	0	HEATR3	protein_coding
ENSG00000122566.22	0.595909	2.03206e-37	1.36608e-35	0.555167	0	0	HNRNPA2B1	protein_coding
ENSG00000163938.17	0.595794	2.11416e-37	1.41963e-35	0.591319	0	0	GNL3	protein_coding
ENSG00000100099.21	0.59569	2.19187e-37	1.47012e-35	0.600358	0	0	HPS4	protein_coding
ENSG00000085978.22	0.595557	2.29489e-37	1.53744e-35	0.583437	0	0	ATG16L1	protein_coding
ENSG00000108061.12	0.595454	2.37887e-37	1.59163e-35	0.61918	0	0	SHOC2	protein_coding
ENSG00000108883.13	0.595451	2.38124e-37	1.59163e-35	0.60844	0	0	EFTUD2	protein_coding
ENSG00000078177.14	0.595411	2.4137e-37	1.61148e-35	0.586123	0	0	N4BP2	protein_coding
ENSG00000083520.15	0.595291	2.516e-37	1.67786e-35	0.649462	0	0	DIS3	protein_coding
ENSG00000125686.12	0.595288	2.51913e-37	1.67802e-35	0.650317	0	0	MED1	protein_coding
ENSG00000116903.7	0.595281	2.52513e-37	1.68009e-35	0.59666	0	0	EXOC8	protein_coding
ENSG00000072736.19	0.595267	2.5374e-37	1.68633e-35	0.603625	0	0	NFATC3	protein_coding
ENSG00000198887.9	0.595243	2.55823e-37	1.69823e-35	0.596626	0	0	SMC5	protein_coding
ENSG00000075089.9	0.595148	2.64407e-37	1.75322e-35	0.600036	0	0	ACTR6	protein_coding
ENSG00000173276.14	0.595055	2.72965e-37	1.80633e-35	0.609322	1.7462e-39	2.88153e-38	ZBTB21	protein_coding
ENSG00000064607.17	0.595055	2.73037e-37	1.80633e-35	0.571954	0	0	SUGP2	protein_coding
ENSG00000122484.9	0.595037	2.74667e-37	1.81505e-35	0.616561	0	0	RPAP2	protein_coding
ENSG00000164284.15	0.595009	2.77363e-37	1.83079e-35	0.618225	0	0	GRPEL2	protein_coding
ENSG00000140525.19	0.594872	2.90842e-37	1.91758e-35	0.59979	5.25012e-38	8.55687e-37	FANCI	protein_coding
ENSG00000012048.23	0.594841	2.93902e-37	1.93556e-35	0.607215	3.74236e-39	6.15286e-38	BRCA1	protein_coding
ENSG00000066044.15	0.594827	2.95378e-37	1.94309e-35	0.559858	0	0	ELAVL1	protein_coding
ENSG00000087299.12	0.594788	2.99331e-37	1.96246e-35	0.604172	1.11388e-38	1.82361e-37	L2HGDH	protein_coding
ENSG00000132842.14	0.594787	2.99482e-37	1.96246e-35	0.613085	0	0	AP3B1	protein_coding
ENSG00000127804.13	0.594785	2.99672e-37	1.96246e-35	0.576147	0	0	METTL16	protein_coding
ENSG00000123737.13	0.594735	3.0491e-37	1.99452e-35	0.579653	0	0	EXOSC9	protein_coding
ENSG00000112941.14	0.594715	3.06942e-37	2.00556e-35	0.591	0	0	TENT4A	protein_coding
ENSG00000253352.10	0.594611	3.18243e-37	2.07707e-35	0.599639	0	0	TUG1	protein_coding
ENSG00000258890.7	0.594585	3.21092e-37	2.09332e-35	0.587241	3.90996e-36	6.29333e-35	CEP95	protein_coding
ENSG00000079691.18	0.594529	3.27301e-37	2.13141e-35	0.629586	0	0	CARMIL1	protein_coding
ENSG00000144320.14	0.594463	3.34807e-37	2.17786e-35	0.605532	0	0	LNPK	protein_coding
ENSG00000176018.13	0.594314	3.52482e-37	2.29027e-35	0.598058	0	0	LYSMD3	protein_coding
ENSG00000126602.11	0.594281	3.5649e-37	2.31373e-35	0.597276	0	0	TRAP1	protein_coding
ENSG00000151292.17	0.594252	3.6015e-37	2.33488e-35	0.62341	0	0	CSNK1G3	protein_coding
ENSG00000171492.14	0.594248	3.60596e-37	2.33517e-35	0.608817	0	0	LRRC8D	protein_coding
ENSG00000115808.12	0.594183	3.68814e-37	2.38573e-35	0.612967	0	0	STRN	protein_coding
ENSG00000136874.11	0.594014	3.90825e-37	2.52531e-35	0.579167	0	0	STX17	protein_coding
ENSG00000089234.16	0.593891	4.07675e-37	2.63127e-35	0.632552	0	0	BRAP	protein_coding
ENSG00000085449.15	0.593794	4.21502e-37	2.7175e-35	0.57378	0	0	WDFY1	protein_coding
ENSG00000122692.9	0.593729	4.3102e-37	2.77579e-35	0.61651	0	0	SMU1	protein_coding
ENSG00000175073.8	0.593661	4.41325e-37	2.83901e-35	0.60722	0	0	VCPIP1	protein_coding
ENSG00000196712.18	0.593601	4.50506e-37	2.89394e-35	0.614259	0	0	NF1	protein_coding
ENSG00000112249.14	0.593598	4.50857e-37	2.89394e-35	0.627831	0	0	ASCC3	protein_coding
ENSG00000112697.17	0.59352	4.63183e-37	2.96978e-35	0.58761	0	0	TMEM30A	protein_coding
ENSG00000100811.14	0.593485	4.68729e-37	3.00203e-35	0.608548	0	0	YY1	protein_coding
ENSG00000145740.19	0.593456	4.73394e-37	3.02858e-35	0.60429	1.06825e-38	1.74941e-37	SLC30A5	protein_coding
ENSG00000185515.15	0.593374	4.87014e-37	3.11229e-35	0.600787	3.6973e-38	6.03109e-37	BRCC3	protein_coding
ENSG00000102241.12	0.593104	5.34175e-37	3.40994e-35	0.59914	0	0	HTATSF1	protein_coding
ENSG00000082153.18	0.592926	5.67852e-37	3.62094e-35	0.583806	0	0	BZW1	protein_coding
ENSG00000102221.14	0.592911	5.70801e-37	3.63577e-35	0.609105	1.88936e-39	3.11689e-38	JADE3	protein_coding
ENSG00000149187.18	0.592833	5.86311e-37	3.73047e-35	0.579346	0	0	CELF1	protein_coding
ENSG00000102900.13	0.592822	5.88437e-37	3.73977e-35	0.575143	0	0	NUP93	protein_coding
ENSG00000181315.11	0.592819	5.89056e-37	3.73977e-35	0.610718	0	0	ZNF322	protein_coding
ENSG00000116199.12	0.592763	6.0049e-37	3.80821e-35	0.56206	0	0	FAM20B	protein_coding
ENSG00000166881.10	0.592757	6.01783e-37	3.81225e-35	0.599386	6.05032e-38	9.85556e-37	NEMP1	protein_coding
ENSG00000168883.20	0.592705	6.12532e-37	3.87305e-35	0.565321	0	0	USP39	protein_coding
ENSG00000185591.10	0.592704	6.1271e-37	3.87305e-35	0.620681	0	0	SP1	protein_coding
ENSG00000036054.13	0.592679	6.18017e-37	3.89906e-35	0.607531	0	0	TBC1D23	protein_coding
ENSG00000139146.14	0.592678	6.18164e-37	3.89906e-35	0.615248	0	0	SINHCAF	protein_coding
ENSG00000090863.12	0.592671	6.19742e-37	3.90478e-35	0.589998	0	0	GLG1	protein_coding
ENSG00000084073.10	0.592591	6.36976e-37	4.00902e-35	0.617898	0	0	ZMPSTE24	protein_coding
ENSG00000196914.9	0.592564	6.42864e-37	4.04171e-35	0.603545	0	0	ARHGEF12	protein_coding
ENSG00000084733.11	0.592451	6.68177e-37	4.19632e-35	0.624277	0	0	RAB10	protein_coding
ENSG00000167842.16	0.592291	7.05796e-37	4.42781e-35	0.579548	5.01126e-35	7.96902e-34	MIS12	protein_coding
ENSG00000145495.16	0.592228	7.21029e-37	4.5185e-35	0.604915	0	0	MARCHF6	protein_coding
ENSG00000101639.18	0.592161	7.37934e-37	4.61947e-35	0.613398	3.93207e-40	6.50149e-39	CEP192	protein_coding
ENSG00000143157.12	0.592114	7.49776e-37	4.68856e-35	0.582168	0	0	POGK	protein_coding
ENSG00000273611.5	0.592068	7.61576e-37	4.75723e-35	0.581827	2.3707e-35	3.78027e-34	ZNHIT3	protein_coding
ENSG00000137992.14	0.591989	7.82386e-37	4.88199e-35	0.608658	2.22233e-39	3.66307e-38	DBT	protein_coding
ENSG00000164253.14	0.591833	8.25263e-37	5.14402e-35	0.597683	1.09714e-37	1.78566e-36	WDR41	protein_coding
ENSG00000114030.13	0.591819	8.29173e-37	5.16287e-35	0.595904	0	0	KPNA1	protein_coding
ENSG00000169813.16	0.591755	8.4753e-37	5.27153e-35	0.574	0	0	HNRNPF	protein_coding
ENSG00000170348.9	0.591704	8.62576e-37	5.35939e-35	0.605917	5.96863e-39	9.79373e-38	TMED10	protein_coding
ENSG00000172943.20	0.591638	8.82206e-37	5.47551e-35	0.61907	0	0	PHF8	protein_coding
ENSG00000076003.5	0.591582	8.99067e-37	5.57421e-35	0.570048	0	0	MCM6	protein_coding
ENSG00000136731.13	0.59145	9.40416e-37	5.82437e-35	0.588957	0	0	UGGT1	protein_coding
ENSG00000110330.8	0.591415	9.51942e-37	5.88949e-35	0.581404	2.72482e-35	4.34256e-34	BIRC2	protein_coding
ENSG00000111011.18	0.591394	9.5867e-37	5.92483e-35	0.581368	0	0	RSRC2	protein_coding
ENSG00000137504.14	0.591383	9.62141e-37	5.93997e-35	0.592778	0	0	CREBZF	protein_coding
ENSG00000114127.11	0.591367	9.6751e-37	5.96679e-35	0.590948	0	0	XRN1	protein_coding
ENSG00000119402.17	0.591346	9.74553e-37	6.00386e-35	0.596495	0	0	FBXW2	protein_coding
ENSG00000119906.13	0.591335	9.78004e-37	6.01876e-35	0.574717	0	0	SLF2	protein_coding
ENSG00000124486.13	0.591133	1.04779e-36	6.44145e-35	0.598169	0	0	USP9X	protein_coding
ENSG00000122512.16	0.591116	1.05403e-36	6.47297e-35	0.594203	3.66164e-37	5.93797e-36	PMS2	protein_coding
ENSG00000005156.12	0.591079	1.06731e-36	6.54761e-35	0.618855	5.16431e-41	8.59016e-40	LIG3	protein_coding
ENSG00000165671.21	0.591059	1.07465e-36	6.58568e-35	0.592895	0	0	NSD1	protein_coding
ENSG00000095564.14	0.591013	1.09137e-36	6.68114e-35	0.601219	3.17531e-38	5.18397e-37	BTAF1	protein_coding
ENSG00000213064.10	0.590982	1.10327e-36	6.74685e-35	0.575347	1.9613e-34	3.10279e-33	SFT2D2	protein_coding
ENSG00000119812.19	0.590949	1.11559e-36	6.81504e-35	0.570572	0	0	FAM98A	protein_coding
ENSG00000141219.15	0.590915	1.12865e-36	6.88761e-35	0.599612	0	0	C17orf80	protein_coding
ENSG00000163602.11	0.590905	1.13237e-36	6.90306e-35	0.576187	0	0	RYBP	protein_coding
ENSG00000120802.14	0.590868	1.1467e-36	6.97706e-35	0.583721	0	0	TMPO	protein_coding
ENSG00000106459.15	0.590868	1.1469e-36	6.97706e-35	0.566585	0	0	NRF1	protein_coding
ENSG00000168066.20	0.590856	1.15151e-36	6.99776e-35	0.589441	0	0	SF1	protein_coding
ENSG00000070718.12	0.59084	1.15777e-36	7.02848e-35	0.592701	6.13413e-37	9.942e-36	AP3M2	protein_coding
ENSG00000132294.15	0.590747	1.19513e-36	7.24772e-35	0.59017	0	0	EFR3A	protein_coding
ENSG00000145868.17	0.590724	1.20441e-36	7.29638e-35	0.619844	0	0	FBXO38	protein_coding
ENSG00000118900.15	0.590691	1.21797e-36	7.37086e-35	0.597685	0	0	UBN1	protein_coding
ENSG00000047578.13	0.590644	1.23774e-36	7.48271e-35	0.596231	0	0	KATNIP	protein_coding
ENSG00000163349.22	0.590624	1.24608e-36	7.52532e-35	0.611688	0	0	HIPK1	protein_coding
ENSG00000137812.20	0.590568	1.26981e-36	7.66068e-35	0.606669	4.55596e-39	7.48417e-38	KNL1	protein_coding
ENSG00000198060.10	0.590493	1.30279e-36	7.85153e-35	0.585088	0	0	MARCHF5	protein_coding
ENSG00000010539.12	0.590195	1.44131e-36	8.67737e-35	0.582954	1.63338e-35	2.61098e-34	ZNF200	protein_coding
ENSG00000078304.19	0.590024	1.52743e-36	9.18634e-35	0.600296	0	0	PPP2R5C	protein_coding
ENSG00000164347.18	0.589976	1.55252e-36	9.32762e-35	0.615383	0	0	GFM2	protein_coding
ENSG00000146143.19	0.589964	1.55915e-36	9.35782e-35	0.57392	0	0	PRIM2	protein_coding
ENSG00000132388.12	0.589921	1.58183e-36	9.48414e-35	0.584869	0	0	UBE2G1	protein_coding
ENSG00000151893.15	0.58984	1.62597e-36	9.73878e-35	0.610572	1.10828e-39	1.82989e-38	CACUL1	protein_coding
ENSG00000105778.19	0.589685	1.71376e-36	1.0254e-34	0.600972	3.46393e-38	5.65358e-37	AVL9	protein_coding
ENSG00000140943.17	0.589649	1.73489e-36	1.03698e-34	0.600004	0	0	MBTPS1	protein_coding
ENSG00000110367.13	0.589429	1.86867e-36	1.11579e-34	0.583501	0	0	DDX6	protein_coding
ENSG00000125482.13	0.589368	1.90778e-36	1.13798e-34	0.588443	2.60858e-36	4.2045e-35	TTF1	protein_coding
ENSG00000172954.14	0.589321	1.93844e-36	1.15509e-34	0.550844	0	0	LCLAT1	protein_coding
ENSG00000109184.15	0.589086	2.09873e-36	1.24932e-34	0.576538	0	0	DCUN1D4	protein_coding
ENSG00000138346.15	0.588965	2.18675e-36	1.30039e-34	0.566024	0	0	DNA2	protein_coding
ENSG00000151239.14	0.588952	2.19611e-36	1.30462e-34	0.588234	0	0	TWF1	protein_coding
ENSG00000182150.18	0.588926	2.21543e-36	1.31476e-34	0.597494	1.17166e-37	1.90588e-36	ERCC6L2	protein_coding
ENSG00000118412.13	0.588898	2.23658e-36	1.32596e-34	0.589179	2.03427e-36	3.28519e-35	CASP8AP2	protein_coding
ENSG00000143742.14	0.588855	2.26908e-36	1.34386e-34	0.551787	0	0	SRP9	protein_coding
ENSG00000071189.21	0.588789	2.32023e-36	1.37276e-34	0.60501	0	0	SNX13	protein_coding
ENSG00000173226.17	0.588744	2.35633e-36	1.3927e-34	0.57329	0	0	IQCB1	protein_coding
ENSG00000114742.14	0.588614	2.46194e-36	1.45364e-34	0.58454	0	0	WDR48	protein_coding
ENSG00000205531.13	0.588584	2.48733e-36	1.46715e-34	0.582977	1.62089e-35	2.59173e-34	NAP1L4	protein_coding
ENSG00000121749.15	0.588354	2.68742e-36	1.58357e-34	0.616079	0	0	TBC1D15	protein_coding
ENSG00000166783.22	0.588204	2.82708e-36	1.66293e-34	0.577005	0	0	MARF1	protein_coding
ENSG00000100393.14	0.588203	2.82783e-36	1.66293e-34	0.615799	0	0	EP300	protein_coding
ENSG00000158636.16	0.588157	2.87263e-36	1.68757e-34	0.603699	0	0	EMSY	protein_coding
ENSG00000100815.12	0.58785	3.18497e-36	1.86918e-34	0.593029	0	0	TRIP11	protein_coding
ENSG00000143971.9	0.58784	3.19647e-36	1.87404e-34	0.554689	1.22001e-31	1.8825e-30	ETAA1	protein_coding
ENSG00000131558.15	0.587778	3.26363e-36	1.91149e-34	0.576675	0	0	EXOC4	protein_coding
ENSG00000065457.10	0.587604	3.46071e-36	2.02383e-34	0.585124	7.94089e-36	1.27532e-34	ADAT1	protein_coding
ENSG00000157181.16	0.587602	3.46239e-36	2.02383e-34	0.602873	1.76866e-38	2.89317e-37	ODR4	protein_coding
ENSG00000158623.14	0.587583	3.4842e-36	2.03454e-34	0.59526	0	0	COPG2	protein_coding
ENSG00000143498.18	0.587558	3.51432e-36	2.05007e-34	0.57774	9.03837e-35	1.43417e-33	TAF1A	protein_coding
ENSG00000082258.13	0.587512	3.56915e-36	2.07997e-34	0.577042	1.13373e-34	1.7965e-33	CCNT2	protein_coding
ENSG00000215114.10	0.587501	3.58228e-36	2.08553e-34	0.603872	0	0	UBXN2B	protein_coding
ENSG00000115970.18	0.587486	3.60024e-36	2.09389e-34	0.594966	2.81568e-37	4.56865e-36	THADA	protein_coding
ENSG00000151348.15	0.587433	3.66506e-36	2.12947e-34	0.610804	0	0	EXT2	protein_coding
ENSG00000087263.17	0.587401	3.70474e-36	2.14823e-34	0.577531	9.67223e-35	1.53433e-33	OGFOD1	protein_coding
ENSG00000169299.14	0.587371	3.7423e-36	2.16785e-34	0.603227	0	0	PGM2	protein_coding
ENSG00000174437.17	0.587297	3.83697e-36	2.22048e-34	0.605507	0	0	ATP2A2	protein_coding
ENSG00000140598.15	0.587238	3.91342e-36	2.26248e-34	0.641119	0	0	EFL1	protein_coding
ENSG00000058729.11	0.587232	3.92081e-36	2.2645e-34	0.595435	2.39405e-37	3.88886e-36	RIOK2	protein_coding
ENSG00000133657.16	0.587216	3.94256e-36	2.2748e-34	0.58204	0	0	ATP13A3	protein_coding
ENSG00000143514.17	0.587206	3.95528e-36	2.27989e-34	0.580357	0	0	TP53BP2	protein_coding
ENSG00000020256.20	0.58719	3.97683e-36	2.29004e-34	0.59227	0	0	ZFP64	protein_coding
ENSG00000138439.12	0.587187	3.98152e-36	2.29048e-34	0.573169	3.9493e-34	6.23598e-33	FAM117B	protein_coding
ENSG00000108055.10	0.587039	4.18426e-36	2.40473e-34	0.590535	0	0	SMC3	protein_coding
ENSG00000112308.13	0.586999	4.24067e-36	2.43475e-34	0.5912	0	0	C6orf62	protein_coding
ENSG00000149136.9	0.586936	4.33091e-36	2.48411e-34	0.594097	0	0	SSRP1	protein_coding
ENSG00000151116.17	0.586829	4.48944e-36	2.5725e-34	0.594455	0	0	UEVLD	protein_coding
ENSG00000108239.9	0.586793	4.5437e-36	2.60103e-34	0.58275	0	0	TBC1D12	protein_coding
ENSG00000111647.13	0.58669	4.7033e-36	2.68975e-34	0.606257	0	0	UHRF1BP1L	protein_coding
ENSG00000116641.18	0.586641	4.78213e-36	2.73215e-34	0.588594	2.47822e-36	3.9977e-35	DOCK7	protein_coding
ENSG00000110344.10	0.586617	4.8206e-36	2.75143e-34	0.622342	0	0	UBE4A	protein_coding
ENSG00000146918.20	0.586572	4.89381e-36	2.79048e-34	0.590545	1.27994e-36	2.06931e-35	NCAPG2	protein_coding
ENSG00000165819.12	0.58647	5.06383e-36	2.8846e-34	0.598918	0	0	METTL3	protein_coding
ENSG00000056277.16	0.586455	5.089e-36	2.8961e-34	0.5825	1.89798e-35	3.03062e-34	ZNF280C	protein_coding
ENSG00000160131.13	0.586428	5.13611e-36	2.92006e-34	0.591936	0	0	VMA21	protein_coding
ENSG00000138246.17	0.586376	5.22614e-36	2.96834e-34	0.588033	0	0	DNAJC13	protein_coding
ENSG00000144744.17	0.586283	5.39078e-36	3.05887e-34	0.56578	0	0	UBA3	protein_coding
ENSG00000127081.14	0.586117	5.6983e-36	3.22762e-34	0.595048	0	0	ZNF484	protein_coding
ENSG00000181472.5	0.586117	5.69925e-36	3.22762e-34	0.555778	8.79096e-32	1.35898e-30	ZBTB2	protein_coding
ENSG00000156876.10	0.586064	5.80155e-36	3.28236e-34	0.587051	0	0	SASS6	protein_coding
ENSG00000146731.11	0.585992	5.94215e-36	3.35864e-34	0.608752	0	0	CCT6A	protein_coding
ENSG00000157764.14	0.585944	6.03919e-36	3.41018e-34	0.577392	1.01208e-34	1.60461e-33	BRAF	protein_coding
ENSG00000116198.14	0.585904	6.11944e-36	3.45215e-34	0.586076	0	0	CEP104	protein_coding
ENSG00000104517.13	0.585826	6.28246e-36	3.54068e-34	0.598857	0	0	UBR5	protein_coding
ENSG00000162065.14	0.585815	6.30572e-36	3.55035e-34	0.586409	5.16816e-36	8.30931e-35	TBC1D24	protein_coding
ENSG00000145734.19	0.585779	6.38197e-36	3.58981e-34	0.570823	8.34339e-34	1.31422e-32	BDP1	protein_coding
ENSG00000114503.11	0.585768	6.40517e-36	3.59938e-34	0.57142	6.90199e-34	1.08806e-32	NCBP2	protein_coding
ENSG00000085511.20	0.585744	6.45661e-36	3.62479e-34	0.608561	2.30117e-39	3.79195e-38	MAP3K4	protein_coding
ENSG00000122376.12	0.58566	6.64088e-36	3.72465e-34	0.608461	0	0	SHLD2	protein_coding
ENSG00000140259.7	0.585531	6.93228e-36	3.88435e-34	0.589876	0	0	MFAP1	protein_coding
ENSG00000177119.16	0.585437	7.15474e-36	4.00514e-34	0.579783	0	0	ANO6	protein_coding
ENSG00000090989.18	0.585409	7.22016e-36	4.03788e-34	0.599528	0	0	EXOC1	protein_coding
ENSG00000120868.14	0.585395	7.25574e-36	4.05388e-34	0.600868	0	0	APAF1	protein_coding
ENSG00000145715.15	0.585344	7.38e-36	4.11541e-34	0.589048	0	0	RASA1	protein_coding
ENSG00000104331.9	0.585318	7.44463e-36	4.14748e-34	0.583752	0	0	BPNT2	protein_coding
ENSG00000171262.11	0.585165	7.83503e-36	4.3608e-34	0.575007	0	0	FAM98B	protein_coding
ENSG00000116747.13	0.58515	7.87174e-36	4.37705e-34	0.579186	0	0	RO60	protein_coding
ENSG00000178338.11	0.585101	8.00248e-36	4.4455e-34	0.565451	4.52376e-33	7.0873e-32	ZNF354B	protein_coding
ENSG00000170471.15	0.585068	8.09069e-36	4.49022e-34	0.595019	0	0	RALGAPB	protein_coding
ENSG00000163539.17	0.585011	8.24784e-36	4.57307e-34	0.581848	0	0	CLASP2	protein_coding
ENSG00000089053.13	0.585006	8.26044e-36	4.5757e-34	0.594728	3.0562e-37	4.95754e-36	ANAPC5	protein_coding
ENSG00000146263.11	0.58483	8.75811e-36	4.84677e-34	0.577038	0	0	MMS22L	protein_coding
ENSG00000135317.13	0.584796	8.85949e-36	4.89821e-34	0.589442	0	0	SNX14	protein_coding
ENSG00000168214.20	0.584786	8.88842e-36	4.90955e-34	0.573656	0	0	RBPJ	protein_coding
ENSG00000110696.10	0.584492	9.80217e-36	5.40912e-34	0.557254	5.62412e-32	8.72435e-31	C11orf58	protein_coding
ENSG00000156735.11	0.584422	1.00344e-35	5.53051e-34	0.58915	2.05417e-36	3.31641e-35	BAG4	protein_coding
ENSG00000005700.15	0.584418	1.00474e-35	5.53051e-34	0.594406	0	0	IBTK	protein_coding
ENSG00000164180.14	0.584417	1.00506e-35	5.53051e-34	0.591822	8.28404e-37	1.34116e-35	TMEM161B	protein_coding
ENSG00000070950.10	0.584402	1.01027e-35	5.55389e-34	0.584943	8.43434e-36	1.35382e-34	RAD18	protein_coding
ENSG00000122958.15	0.584384	1.01612e-35	5.58081e-34	0.578264	0	0	VPS26A	protein_coding
ENSG00000131375.10	0.584139	1.10232e-35	6.04853e-34	0.602747	0	0	CAPN7	protein_coding
ENSG00000111615.14	0.5839	1.19356e-35	6.543e-34	0.615688	1.68569e-40	2.79674e-39	KRR1	protein_coding
ENSG00000136518.17	0.583881	1.20106e-35	6.57791e-34	0.591655	0	0	ACTL6A	protein_coding
ENSG00000164118.13	0.583852	1.21266e-35	6.63523e-34	0.577447	0	0	CEP44	protein_coding
ENSG00000185246.18	0.583821	1.22521e-35	6.6976e-34	0.566146	3.6409e-33	5.71029e-32	PRPF39	protein_coding
ENSG00000140829.12	0.58369	1.27962e-35	6.98848e-34	0.592075	0	0	DHX38	protein_coding
ENSG00000128050.9	0.583677	1.28529e-35	7.01284e-34	0.571527	6.67004e-34	1.05206e-32	PAICS	protein_coding
ENSG00000174606.14	0.583604	1.31664e-35	7.17717e-34	0.547999	8.91296e-31	1.36372e-29	ANGEL2	protein_coding
ENSG00000124784.9	0.583509	1.35898e-35	7.40102e-34	0.590488	0	0	RIOK1	protein_coding
ENSG00000206527.10	0.583451	1.38552e-35	7.53854e-34	0.592581	0	0	HACD2	protein_coding
ENSG00000074696.13	0.583314	1.44993e-35	7.88161e-34	0.576383	0	0	HACD3	protein_coding
ENSG00000168813.17	0.583264	1.47379e-35	8.00384e-34	0.606336	0	0	ZNF507	protein_coding
ENSG00000151532.14	0.583141	1.53528e-35	8.32999e-34	0.57679	0	0	VTI1A	protein_coding
ENSG00000096063.16	0.5831	1.55608e-35	8.43501e-34	0.600452	0	0	SRPK1	protein_coding
ENSG00000170385.10	0.582989	1.61473e-35	8.74479e-34	0.597415	1.2047e-37	1.95909e-36	SLC30A1	protein_coding
ENSG00000102910.14	0.582841	1.69574e-35	9.17496e-34	0.56737	0	0	LONP2	protein_coding
ENSG00000177683.14	0.582798	1.72005e-35	9.29785e-34	0.571114	0	0	THAP5	protein_coding
ENSG00000156304.15	0.582713	1.76875e-35	9.55223e-34	0.580639	0	0	SCAF4	protein_coding
ENSG00000087470.18	0.582673	1.79272e-35	9.67271e-34	0.619853	0	0	DNM1L	protein_coding
ENSG00000151233.11	0.58266	1.80001e-35	9.7028e-34	0.621478	1.91862e-41	3.19686e-40	GXYLT1	protein_coding
ENSG00000143155.13	0.582658	1.80163e-35	9.7028e-34	0.571653	0	0	TIPRL	protein_coding
ENSG00000115942.9	0.582593	1.84089e-35	9.90508e-34	0.545983	0	0	ORC2	protein_coding
ENSG00000115762.16	0.582556	1.86324e-35	1.00161e-33	0.600867	0	0	PLEKHB2	protein_coding
ENSG00000136504.13	0.582527	1.88109e-35	1.01027e-33	0.610965	0	0	KAT7	protein_coding
ENSG00000155858.6	0.582514	1.88959e-35	1.0139e-33	0.607606	3.24982e-39	5.3476e-38	LSM11	protein_coding
ENSG00000205937.12	0.582458	1.92438e-35	1.03162e-33	0.587523	0	0	RNPS1	protein_coding
ENSG00000100281.14	0.582328	2.00892e-35	1.07594e-33	0.577478	0	0	HMGXB4	protein_coding
ENSG00000101343.15	0.582301	2.02736e-35	1.08483e-33	0.602633	0	0	CRNKL1	protein_coding
ENSG00000136758.19	0.582261	2.05385e-35	1.09799e-33	0.586818	0	0	YME1L1	protein_coding
ENSG00000028116.18	0.582171	2.11591e-35	1.13013e-33	0.581298	0	0	VRK2	protein_coding
ENSG00000100207.20	0.582109	2.15973e-35	1.15247e-33	0.616693	0	0	TCF20	protein_coding
ENSG00000139324.12	0.582058	2.19609e-35	1.17081e-33	0.578874	0	0	TMTC3	protein_coding
ENSG00000185658.14	0.582007	2.23357e-35	1.1897e-33	0.584749	9.00057e-36	1.44391e-34	BRWD1	protein_coding
ENSG00000025800.14	0.582004	2.23581e-35	1.1898e-33	0.569947	0	0	KPNA6	protein_coding
ENSG00000081019.13	0.581965	2.26506e-35	1.20427e-33	0.604613	0	0	RSBN1	protein_coding
ENSG00000135870.12	0.581897	2.3164e-35	1.22932e-33	0.576281	0	0	RC3H1	protein_coding
ENSG00000121057.13	0.581861	2.34355e-35	1.24259e-33	0.604214	0	0	AKAP1	protein_coding
ENSG00000204120.16	0.581844	2.35694e-35	1.24856e-33	0.565567	0	0	GIGYF2	protein_coding
ENSG00000178074.6	0.581722	2.45367e-35	1.29862e-33	0.547361	0	0	C2orf69	protein_coding
ENSG00000143319.17	0.581637	2.52333e-35	1.33427e-33	0.585355	0	0	ISG20L2	protein_coding
ENSG00000168944.17	0.581544	2.60237e-35	1.37482e-33	0.564436	6.20331e-33	9.70558e-32	CEP120	protein_coding
ENSG00000170852.11	0.581435	2.69738e-35	1.42372e-33	0.586788	0	0	KBTBD2	protein_coding
ENSG00000107290.14	0.58139	2.73791e-35	1.4438e-33	0.581808	2.38552e-35	3.80285e-34	SETX	protein_coding
ENSG00000000460.17	0.581344	2.77944e-35	1.46438e-33	0.574261	0	0	C1orf112	protein_coding
ENSG00000113716.13	0.581262	2.85541e-35	1.50304e-33	0.592307	0	0	HMGXB3	protein_coding
ENSG00000204524.7	0.581224	2.89167e-35	1.52075e-33	0.581599	0	0	ZNF805	protein_coding
ENSG00000112078.14	0.581188	2.92605e-35	1.53744e-33	0.586434	0	0	KCTD20	protein_coding
ENSG00000144580.14	0.581113	2.99898e-35	1.57434e-33	0.570434	0	0	CNOT9	protein_coding
ENSG00000132952.12	0.581039	3.07227e-35	1.61136e-33	0.57569	0	0	USPL1	protein_coding
ENSG00000067955.15	0.580957	3.15689e-35	1.65426e-33	0.565983	3.83118e-33	6.00386e-32	CBFB	protein_coding
ENSG00000177853.14	0.580928	3.18723e-35	1.66865e-33	0.593266	0	0	ZNF518A	protein_coding
ENSG00000163605.15	0.58087	3.24768e-35	1.69878e-33	0.595166	0	0	PPP4R2	protein_coding
ENSG00000179195.16	0.580784	3.34111e-35	1.74544e-33	0.585714	0	0	ZNF664	protein_coding
ENSG00000130713.16	0.580783	3.34289e-35	1.74544e-33	0.586045	0	0	EXOSC2	protein_coding
ENSG00000146909.8	0.580619	3.52751e-35	1.84019e-33	0.561321	1.62457e-32	2.53427e-31	NOM1	protein_coding
ENSG00000140992.19	0.580582	3.57032e-35	1.86085e-33	0.611941	0	0	PDPK1	protein_coding
ENSG00000143476.18	0.58049	3.67961e-35	1.9161e-33	0.59127	0	0	DTL	protein_coding
ENSG00000160710.17	0.58044	3.74126e-35	1.94646e-33	0.598999	0	0	ADAR	protein_coding
ENSG00000171566.12	0.580374	3.82334e-35	1.98739e-33	0.602323	2.14941e-38	3.51304e-37	PLRG1	protein_coding
ENSG00000107951.15	0.580312	3.90145e-35	2.02618e-33	0.560288	0	0	MTPAP	protein_coding
ENSG00000129636.13	0.580273	3.95187e-35	2.05054e-33	0.590117	0	0	ITFG1	protein_coding
ENSG00000154124.5	0.580254	3.97603e-35	2.06123e-33	0.600349	4.31376e-38	7.03273e-37	OTULIN	protein_coding
ENSG00000081386.12	0.58023	4.00734e-35	2.07562e-33	0.579417	5.23025e-35	8.31271e-34	ZNF510	protein_coding
ENSG00000168092.14	0.579924	4.43006e-35	2.29253e-33	0.594003	0	0	PAFAH1B2	protein_coding
ENSG00000136492.9	0.579825	4.57677e-35	2.36635e-33	0.566232	3.54494e-33	5.56129e-32	BRIP1	protein_coding
ENSG00000114098.18	0.579802	4.61096e-35	2.38191e-33	0.591217	0	0	ARMC8	protein_coding
ENSG00000142528.16	0.579685	4.79193e-35	2.4732e-33	0.588655	2.42815e-36	3.91802e-35	ZNF473	protein_coding
ENSG00000139687.16	0.579647	4.85208e-35	2.50202e-33	0.608641	0	0	RB1	protein_coding
ENSG00000166439.6	0.579643	4.85799e-35	2.50286e-33	0.582925	1.64906e-35	2.63533e-34	RNF169	protein_coding
ENSG00000197024.9	0.579529	5.04258e-35	2.59566e-33	0.588459	2.594e-36	4.18215e-35	ZNF398	protein_coding
ENSG00000001167.14	0.579333	5.37664e-35	2.76517e-33	0.624814	0	0	NFYA	protein_coding
ENSG00000196419.13	0.579087	5.82604e-35	2.99365e-33	0.580854	0	0	XRCC6	protein_coding
ENSG00000050130.18	0.579076	5.84751e-35	3.00203e-33	0.598509	0	0	JKAMP	protein_coding
ENSG00000140575.13	0.578953	6.0867e-35	3.12208e-33	0.612631	0	0	IQGAP1	protein_coding
ENSG00000120686.12	0.578795	6.40906e-35	3.28164e-33	0.598484	0	0	UFM1	protein_coding
ENSG00000095139.14	0.578777	6.44697e-35	3.29815e-33	0.62006	0	0	ARCN1	protein_coding
ENSG00000119844.15	0.578679	6.65697e-35	3.40259e-33	0.55362	1.68164e-31	2.58794e-30	AFTPH	protein_coding
ENSG00000121864.10	0.578669	6.67842e-35	3.41056e-33	0.586231	0	0	ZNF639	protein_coding
ENSG00000130638.17	0.578542	6.96121e-35	3.55186e-33	0.561664	1.46207e-32	2.28201e-31	ATXN10	protein_coding
ENSG00000169398.19	0.578371	7.35972e-35	3.75191e-33	0.57503	0	0	PTK2	protein_coding
ENSG00000138663.9	0.578325	7.46975e-35	3.80467e-33	0.577869	0	0	COPS4	protein_coding
ENSG00000063978.16	0.578215	7.74242e-35	3.94011e-33	0.569034	0	0	RNF4	protein_coding
ENSG00000131844.16	0.578189	7.80992e-35	3.97099e-33	0.578242	0	0	MCCC2	protein_coding
ENSG00000156802.13	0.578172	7.85314e-35	3.98947e-33	0.57378	0	0	ATAD2	protein_coding
ENSG00000100372.15	0.578144	7.92423e-35	4.02208e-33	0.552635	0	0	SLC25A17	protein_coding
ENSG00000121879.6	0.5781	8.03798e-35	4.07626e-33	0.584527	0	0	PIK3CA	protein_coding
ENSG00000051825.15	0.578008	8.28315e-35	4.19694e-33	0.596437	0	0	MPHOSPH9	protein_coding
ENSG00000175105.8	0.577989	8.33454e-35	4.21931e-33	0.583792	0	0	ZNF654	protein_coding
ENSG00000138385.16	0.577913	8.54208e-35	4.32061e-33	0.549508	0	0	SSB	protein_coding
ENSG00000174840.9	0.577843	8.74064e-35	4.41721e-33	0.570491	0	0	PDE12	protein_coding
ENSG00000165490.13	0.577809	8.83633e-35	4.4617e-33	0.575685	1.75913e-34	2.78447e-33	DDIAS	protein_coding
ENSG00000138686.10	0.577652	9.30043e-35	4.69196e-33	0.548839	6.96221e-31	1.06553e-29	BBS7	protein_coding
ENSG00000110851.12	0.57754	9.64402e-35	4.86109e-33	0.620005	0	0	PRDM4	protein_coding
ENSG00000100596.7	0.577408	1.0068e-34	5.07041e-33	0.59501	0	0	SPTLC2	protein_coding
ENSG00000138785.15	0.577074	1.12213e-34	5.64634e-33	0.580488	3.68216e-35	5.86506e-34	INTS12	protein_coding
ENSG00000170248.15	0.577071	1.12322e-34	5.64697e-33	0.582317	0	0	PDCD6IP	protein_coding
ENSG00000164244.21	0.577033	1.13692e-34	5.7109e-33	0.605578	0	0	PRRC1	protein_coding
ENSG00000145241.11	0.577017	1.14282e-34	5.73557e-33	0.571522	6.68158e-34	1.0536e-32	CENPC	protein_coding
ENSG00000003509.16	0.577005	1.14751e-34	5.75416e-33	0.561706	0	0	NDUFAF7	protein_coding
ENSG00000090905.19	0.576933	1.17444e-34	5.88412e-33	0.545872	0	0	TNRC6A	protein_coding
ENSG00000100528.12	0.576928	1.17639e-34	5.88882e-33	0.559962	0	0	CNIH1	protein_coding
ENSG00000148606.13	0.576817	1.21971e-34	6.10043e-33	0.607854	0	0	POLR3A	protein_coding
ENSG00000126858.18	0.576647	1.28849e-34	6.43892e-33	0.608192	0	0	RHOT1	protein_coding
ENSG00000075131.10	0.576583	1.31576e-34	6.56955e-33	0.563672	7.86302e-33	1.22924e-31	TIPIN	protein_coding
ENSG00000100220.12	0.576515	1.34507e-34	6.71014e-33	0.564705	0	0	RTCB	protein_coding
ENSG00000140740.11	0.576361	1.41379e-34	7.04691e-33	0.590978	1.10464e-36	1.78638e-35	UQCRC2	protein_coding
ENSG00000198646.14	0.576325	1.43021e-34	7.12268e-33	0.596784	0	0	NCOA6	protein_coding
ENSG00000198920.11	0.576288	1.44734e-34	7.20179e-33	0.570259	0	0	KIAA0753	protein_coding
ENSG00000048828.17	0.576128	1.52419e-34	7.57772e-33	0.578241	0	0	FAM120A	protein_coding
ENSG00000080819.9	0.57603	1.57354e-34	7.81643e-33	0.539481	0	0	CPOX	protein_coding
ENSG00000113360.16	0.575962	1.60821e-34	7.98181e-33	0.580033	0	0	DROSHA	protein_coding
ENSG00000182149.21	0.575893	1.64464e-34	8.15569e-33	0.584722	0	0	IST1	protein_coding
ENSG00000156017.13	0.575889	1.64675e-34	8.15918e-33	0.583565	1.33413e-35	2.13616e-34	CARNMT1	protein_coding
ENSG00000198700.10	0.575828	1.67938e-34	8.31377e-33	0.576938	0	0	IPO9	protein_coding
ENSG00000009844.16	0.575679	1.76201e-34	8.71543e-33	0.597808	0	0	VTA1	protein_coding
ENSG00000163320.12	0.575638	1.78551e-34	8.82419e-33	0.560852	1.87646e-32	2.92643e-31	CGGBP1	protein_coding
ENSG00000184445.12	0.575568	1.82663e-34	9.01974e-33	0.564954	0	0	KNTC1	protein_coding
ENSG00000065883.16	0.57554	1.84332e-34	9.09444e-33	0.579828	0	0	CDK13	protein_coding
ENSG00000120992.18	0.575417	1.91783e-34	9.45404e-33	0.573057	0	0	LYPLA1	protein_coding
ENSG00000123352.18	0.575401	1.92738e-34	9.49306e-33	0.567985	2.04575e-33	3.21804e-32	SPATS2	protein_coding
ENSG00000129493.15	0.575375	1.94395e-34	9.56662e-33	0.592157	0	0	HEATR5A	protein_coding
ENSG00000108599.15	0.575314	1.98265e-34	9.74882e-33	0.580464	3.71143e-35	5.91007e-34	AKAP10	protein_coding
ENSG00000169598.17	0.575258	2.01868e-34	9.91758e-33	0.569695	0	0	DFFB	protein_coding
ENSG00000135049.16	0.575236	2.03293e-34	9.9792e-33	0.593501	0	0	AGTPBP1	protein_coding
ENSG00000123908.12	0.575138	2.0981e-34	1.02904e-32	0.596223	1.82258e-37	2.96223e-36	AGO2	protein_coding
ENSG00000177463.15	0.575024	2.17685e-34	1.06677e-32	0.567426	2.43868e-33	3.83509e-32	NR2C2	protein_coding
ENSG00000165209.19	0.574999	2.19407e-34	1.0743e-32	0.580149	0	0	STRBP	protein_coding
ENSG00000171497.5	0.574967	2.21709e-34	1.08466e-32	0.556113	0	0	PPID	protein_coding
ENSG00000108854.16	0.574948	2.23044e-34	1.09027e-32	0.556815	0	0	SMURF2	protein_coding
ENSG00000135336.15	0.574877	2.28263e-34	1.11485e-32	0.580407	3.7818e-35	6.01883e-34	ORC3	protein_coding
ENSG00000110315.7	0.574864	2.29164e-34	1.11831e-32	0.556533	0	0	RNF141	protein_coding
ENSG00000254685.6	0.574836	2.31268e-34	1.12763e-32	0.608004	0	0	FPGT	protein_coding
ENSG00000164830.18	0.57482	2.32479e-34	1.13259e-32	0.585576	6.82889e-36	1.09733e-34	OXR1	protein_coding
ENSG00000006607.14	0.57473	2.39266e-34	1.16468e-32	0.578035	0	0	FARP2	protein_coding
ENSG00000109756.9	0.574681	2.4307e-34	1.18221e-32	0.573923	0	0	RAPGEF2	protein_coding
ENSG00000114573.10	0.574659	2.44858e-34	1.18991e-32	0.582212	2.08758e-35	3.33154e-34	ATP6V1A	protein_coding
ENSG00000074266.22	0.574647	2.4573e-34	1.19316e-32	0.599293	0	0	EED	protein_coding
ENSG00000088179.9	0.574596	2.49824e-34	1.21202e-32	0.584338	1.03174e-35	1.65379e-34	PTPN4	protein_coding
ENSG00000166024.14	0.574565	2.5236e-34	1.2233e-32	0.576317	0	0	R3HCC1L	protein_coding
ENSG00000055483.19	0.574559	2.52826e-34	1.22454e-32	0.583537	1.34643e-35	2.15525e-34	USP36	protein_coding
ENSG00000066084.13	0.574309	2.74022e-34	1.3261e-32	0.605631	0	0	DIP2B	protein_coding
ENSG00000171448.9	0.574042	2.98497e-34	1.44335e-32	0.578652	6.71542e-35	1.06703e-33	ZBTB26	protein_coding
ENSG00000135720.13	0.574004	3.02219e-34	1.46013e-32	0.581014	0	0	DYNC1LI2	protein_coding
ENSG00000257218.6	0.573997	3.02881e-34	1.46211e-32	0.583389	0	0	GATC	protein_coding
ENSG00000062485.19	0.573976	3.0492e-34	1.47074e-32	0.596336	0	0	CS	protein_coding
ENSG00000153046.18	0.57383	3.19515e-34	1.53986e-32	0.569307	0	0	CDYL	protein_coding
ENSG00000114744.9	0.573734	3.2953e-34	1.58681e-32	0.560412	2.14787e-32	3.34702e-31	COMMD2	protein_coding
ENSG00000103591.13	0.573701	3.33058e-34	1.60248e-32	0.58957	0	0	AAGAB	protein_coding
ENSG00000136682.15	0.57367	3.36372e-34	1.61708e-32	0.574357	2.69794e-34	4.26585e-33	CBWD2	protein_coding
ENSG00000146414.16	0.573656	3.37917e-34	1.62317e-32	0.594144	3.73741e-37	6.05917e-36	SHPRH	protein_coding
ENSG00000169410.10	0.573585	3.45694e-34	1.65916e-32	0.580577	3.57642e-35	5.6982e-34	PTPN9	protein_coding
ENSG00000176105.14	0.573465	3.59169e-34	1.72241e-32	0.591774	0	0	YES1	protein_coding
ENSG00000081377.17	0.573406	3.66101e-34	1.75421e-32	0.592661	6.21835e-37	1.00757e-35	CDC14B	protein_coding
ENSG00000043514.17	0.573384	3.68668e-34	1.76506e-32	0.588232	2.80063e-36	4.51153e-35	TRIT1	protein_coding
ENSG00000140948.13	0.573351	3.72619e-34	1.78251e-32	0.58343	0	0	ZCCHC14	protein_coding
ENSG00000176225.15	0.573274	3.81844e-34	1.82514e-32	0.584679	9.21026e-36	1.47714e-34	RTTN	protein_coding
ENSG00000137713.16	0.573135	3.99209e-34	1.90657e-32	0.595392	0	0	PPP2R1B	protein_coding
ENSG00000028203.18	0.57311	4.02474e-34	1.9206e-32	0.568004	0	0	VEZT	protein_coding
ENSG00000122068.13	0.573086	4.05582e-34	1.93384e-32	0.582747	0	0	FYTTD1	protein_coding
ENSG00000110429.14	0.573055	4.09544e-34	1.94961e-32	0.590571	0	0	FBXO3	protein_coding
ENSG00000119414.12	0.573055	4.09559e-34	1.94961e-32	0.589937	0	0	PPP6C	protein_coding
ENSG00000082213.18	0.573041	4.11395e-34	1.95675e-32	0.577313	0	0	C5orf22	protein_coding
ENSG00000117360.13	0.572866	4.35069e-34	2.06766e-32	0.570698	0	0	PRPF3	protein_coding
ENSG00000077235.18	0.572813	4.42599e-34	2.10173e-32	0.564102	0	0	GTF3C1	protein_coding
ENSG00000162636.16	0.57271	4.57355e-34	2.17003e-32	0.570843	0	0	FAM102B	protein_coding
ENSG00000124782.20	0.572702	4.5849e-34	2.17365e-32	0.602458	0	0	RREB1	protein_coding
ENSG00000089597.18	0.572641	4.67546e-34	2.21477e-32	0.598601	0	0	GANAB	protein_coding
ENSG00000119760.16	0.572496	4.89745e-34	2.31805e-32	0.583874	0	0	SUPT7L	protein_coding
ENSG00000198081.11	0.57246	4.95338e-34	2.34261e-32	0.572161	5.45053e-34	8.6041e-33	ZBTB14	protein_coding
ENSG00000109381.20	0.572429	5.0041e-34	2.36468e-32	0.53406	4.88143e-29	7.34713e-28	ELF2	protein_coding
ENSG00000166575.17	0.572397	5.05429e-34	2.38646e-32	0.597891	0	0	TMEM135	protein_coding
ENSG00000277462.2	0.572358	5.11874e-34	2.41493e-32	0.571835	6.04771e-34	9.5442e-33	ZNF670	protein_coding
ENSG00000101557.15	0.572277	5.25243e-34	2.476e-32	0.568989	0	0	USP14	protein_coding
ENSG00000165891.16	0.572184	5.4095e-34	2.54798e-32	0.586105	0	0	E2F7	protein_coding
ENSG00000178502.6	0.572053	5.64172e-34	2.65521e-32	0.651057	1.37054e-46	2.34538e-45	KLHL11	protein_coding
ENSG00000124198.9	0.572028	5.68562e-34	2.67371e-32	0.590094	0	0	ARFGEF2	protein_coding
ENSG00000088451.11	0.57188	5.9604e-34	2.79841e-32	0.565247	0	0	TGDS	protein_coding
ENSG00000166788.10	0.571833	6.05016e-34	2.83826e-32	0.565424	4.56109e-33	7.14387e-32	SAAL1	protein_coding
ENSG00000111707.12	0.571775	6.16457e-34	2.8896e-32	0.592608	0	0	SUDS3	protein_coding
ENSG00000160199.15	0.571725	6.26229e-34	2.93305e-32	0.582357	1.98971e-35	3.17622e-34	PKNOX1	protein_coding
ENSG00000159267.15	0.57171	6.29251e-34	2.94484e-32	0.579104	0	0	HLCS	protein_coding
ENSG00000115159.16	0.57167	6.37444e-34	2.98078e-32	0.584082	0	0	GPD2	protein_coding
ENSG00000167461.12	0.571597	6.52393e-34	3.04824e-32	0.588305	0	0	RAB8A	protein_coding
ENSG00000168137.18	0.571564	6.59215e-34	3.07764e-32	0.572575	0	0	SETD5	protein_coding
ENSG00000086189.10	0.571447	6.84338e-34	3.19237e-32	0.578236	7.68907e-35	1.22107e-33	DIMT1	protein_coding
ENSG00000130816.17	0.571317	7.13045e-34	3.32362e-32	0.578287	0	0	DNMT1	protein_coding
ENSG00000114209.15	0.571306	7.15523e-34	3.33251e-32	0.56299	9.71153e-33	1.51781e-31	PDCD10	protein_coding
ENSG00000168385.18	0.571283	7.20938e-34	3.35504e-32	0.574987	0	0	SEPTIN2	protein_coding
ENSG00000162819.12	0.571256	7.27067e-34	3.38086e-32	0.552552	0	0	BROX	protein_coding
ENSG00000128191.16	0.571232	7.32588e-34	3.40381e-32	0.579453	5.16908e-35	8.21773e-34	DGCR8	protein_coding
ENSG00000163626.17	0.571081	7.68661e-34	3.56818e-32	0.556768	6.51761e-32	1.00996e-30	COX18	protein_coding
ENSG00000133422.14	0.571079	7.6919e-34	3.56818e-32	0.586991	4.25191e-36	6.84184e-35	MORC2	protein_coding
ENSG00000006576.16	0.571052	7.75759e-34	3.59579e-32	0.546229	0	0	PHTF2	protein_coding
ENSG00000033030.15	0.571043	7.78098e-34	3.60376e-32	0.5704	0	0	ZCCHC8	protein_coding
ENSG00000106144.20	0.571012	7.85671e-34	3.63595e-32	0.563868	0	0	CASP2	protein_coding
ENSG00000085832.17	0.57093	8.06369e-34	3.72877e-32	0.575281	0	0	EPS15	protein_coding
ENSG00000115365.12	0.570881	8.19137e-34	3.7848e-32	0.582001	0	0	LANCL1	protein_coding
ENSG00000070770.10	0.570777	8.46593e-34	3.90856e-32	0.571807	6.10122e-34	9.62604e-33	CSNK2A2	protein_coding
ENSG00000154945.7	0.570735	8.57882e-34	3.95754e-32	0.554498	1.29238e-31	1.99311e-30	ANKRD40	protein_coding
ENSG00000117335.20	0.570654	8.80344e-34	4.05795e-32	0.576443	0	0	CD46	protein_coding
ENSG00000163935.14	0.570636	8.85306e-34	4.07621e-32	0.565644	0	0	SFMBT1	protein_coding
ENSG00000027001.10	0.570635	8.85707e-34	4.07621e-32	0.56807	1.99157e-33	3.13366e-32	MIPEP	protein_coding
ENSG00000132313.15	0.570624	8.8864e-34	4.08648e-32	0.579241	0	0	MRPL35	protein_coding
ENSG00000103994.18	0.570529	9.16057e-34	4.20923e-32	0.587192	0	0	ZNF106	protein_coding
ENSG00000164823.11	0.570509	9.21943e-34	4.23294e-32	0.56979	0	0	OSGIN2	protein_coding
ENSG00000103512.15	0.57048	9.30191e-34	4.26744e-32	0.546454	0	0	NOMO1	protein_coding
ENSG00000001629.10	0.57047	9.33276e-34	4.27823e-32	0.657452	0	0	ANKIB1	protein_coding
ENSG00000075856.12	0.570371	9.63189e-34	4.41188e-32	0.573665	0	0	SART3	protein_coding
ENSG00000137942.17	0.570283	9.90356e-34	4.53275e-32	0.605314	0	0	FNBP1L	protein_coding
ENSG00000182973.19	0.570276	9.92353e-34	4.53832e-32	0.55843	3.93424e-32	6.11761e-31	CNOT10	protein_coding
ENSG00000166822.13	0.5702	1.01668e-33	4.64591e-32	0.569814	0	0	TMEM170A	protein_coding
ENSG00000065526.12	0.570069	1.05991e-33	4.83966e-32	0.583722	1.26616e-35	2.02787e-34	SPEN	protein_coding
ENSG00000132405.19	0.570039	1.06988e-33	4.88137e-32	0.592584	0	0	TBC1D14	protein_coding
ENSG00000165494.11	0.56996	1.09697e-33	5.00106e-32	0.572261	0	0	PCF11	protein_coding
ENSG00000151151.6	0.56993	1.1076e-33	5.04554e-32	0.600404	4.2315e-38	6.90055e-37	IPMK	protein_coding
ENSG00000119638.14	0.56983	1.14307e-33	5.20306e-32	0.56914	0	0	NEK9	protein_coding
ENSG00000132780.17	0.569572	1.24042e-33	5.6418e-32	0.561725	0	0	NASP	protein_coding
ENSG00000159256.13	0.569548	1.24982e-33	5.68008e-32	0.559229	3.08419e-32	4.79838e-31	MORC3	protein_coding
ENSG00000153561.13	0.5695	1.26868e-33	5.76131e-32	0.568945	0	0	RMND5A	protein_coding
ENSG00000159140.21	0.569347	1.33151e-33	6.04193e-32	0.57526	0	0	SON	protein_coding
ENSG00000169131.13	0.569311	1.34682e-33	6.10665e-32	0.533108	6.37258e-29	9.57417e-28	ZNF354A	protein_coding
ENSG00000136273.13	0.569259	1.36923e-33	6.20341e-32	0.588312	2.72589e-36	4.39235e-35	HUS1	protein_coding
ENSG00000167447.12	0.569061	1.45771e-33	6.59915e-32	0.593749	0	0	SMG8	protein_coding
ENSG00000198824.7	0.568906	1.53066e-33	6.92402e-32	0.593985	0	0	CHAMP1	protein_coding
ENSG00000060749.16	0.56874	1.61298e-33	7.29073e-32	0.593315	0	0	QSER1	protein_coding
ENSG00000155100.11	0.568727	1.61957e-33	7.31485e-32	0.583328	1.44283e-35	2.30828e-34	OTUD6B	protein_coding
ENSG00000185104.20	0.568694	1.63651e-33	7.38561e-32	0.58046	3.7167e-35	5.91684e-34	FAF1	protein_coding
ENSG00000165195.16	0.568681	1.6431e-33	7.40959e-32	0.582477	0	0	PIGA	protein_coding
ENSG00000142207.7	0.568596	1.688e-33	7.60618e-32	0.561773	0	0	URB1	protein_coding
ENSG00000066651.20	0.568586	1.69293e-33	7.6225e-32	0.568614	1.67813e-33	2.64189e-32	TRMT11	protein_coding
ENSG00000139517.9	0.568548	1.71329e-33	7.70267e-32	0.595384	0	0	LNX2	protein_coding
ENSG00000118217.6	0.568548	1.71338e-33	7.70267e-32	0.591224	0	0	ATF6	protein_coding
ENSG00000147140.17	0.568437	1.77464e-33	7.97193e-32	0.567862	0	0	NONO	protein_coding
ENSG00000007202.15	0.568243	1.88655e-33	8.46808e-32	0.584396	1.01202e-35	1.62264e-34	KIAA0100	protein_coding
ENSG00000138375.13	0.56819	1.91781e-33	8.60179e-32	0.575706	0	0	SMARCAL1	protein_coding
ENSG00000148843.15	0.568187	1.91977e-33	8.60396e-32	0.566854	2.91799e-33	4.58391e-32	PDCD11	protein_coding
ENSG00000151779.13	0.56817	1.92989e-33	8.64264e-32	0.594849	0	0	NBAS	protein_coding
ENSG00000171103.11	0.568085	1.9824e-33	8.87099e-32	0.558801	0	0	TRMT61B	protein_coding
ENSG00000096717.12	0.568071	1.99135e-33	8.90416e-32	0.572085	0	0	SIRT1	protein_coding
ENSG00000135241.17	0.568042	2.0094e-33	8.97799e-32	0.582607	0	0	PNPLA8	protein_coding
ENSG00000182903.16	0.568014	2.0271e-33	9.05014e-32	0.558171	4.25682e-32	6.61745e-31	ZNF721	protein_coding
ENSG00000155903.13	0.568005	2.03322e-33	9.07049e-32	0.539367	0	0	RASA2	protein_coding
ENSG00000170584.11	0.567749	2.20331e-33	9.82175e-32	0.538042	1.58533e-29	2.39913e-28	NUDCD2	protein_coding
ENSG00000174579.4	0.567735	2.21294e-33	9.85716e-32	0.552006	0	0	MSL2	protein_coding
ENSG00000100813.14	0.56767	2.25867e-33	1.00532e-31	0.575678	0	0	ACIN1	protein_coding
ENSG00000011258.16	0.567643	2.27809e-33	1.01318e-31	0.580074	0	0	MBTD1	protein_coding
ENSG00000198874.13	0.567601	2.30821e-33	1.0258e-31	0.590323	0	0	TYW1	protein_coding
ENSG00000158711.14	0.567553	2.34321e-33	1.04055e-31	0.53485	3.90912e-29	5.8913e-28	ELK4	protein_coding
ENSG00000107566.14	0.567522	2.36639e-33	1.05005e-31	0.58676	0	0	ERLIN1	protein_coding
ENSG00000138760.10	0.567516	2.37076e-33	1.05119e-31	0.558736	0	0	SCARB2	protein_coding
ENSG00000052841.15	0.567425	2.43968e-33	1.08092e-31	0.598205	0	0	TTC17	protein_coding
ENSG00000164329.13	0.567418	2.44484e-33	1.08239e-31	0.566583	0	0	TENT2	protein_coding
ENSG00000171634.18	0.567289	2.54569e-33	1.12618e-31	0.567659	0	0	BPTF	protein_coding
ENSG00000181450.18	0.567286	2.54841e-33	1.12652e-31	0.582028	2.2179e-35	3.53759e-34	ZNF678	protein_coding
ENSG00000138434.17	0.567232	2.5917e-33	1.14479e-31	0.552895	0	0	ITPRID2	protein_coding
ENSG00000004700.16	0.567205	2.61391e-33	1.15373e-31	0.586689	0	0	RECQL	protein_coding
ENSG00000144048.10	0.567155	2.65533e-33	1.17112e-31	0.554413	1.32553e-31	2.04315e-30	DUSP11	protein_coding
ENSG00000066777.9	0.566936	2.84396e-33	1.25337e-31	0.580406	0	0	ARFGEF1	protein_coding
ENSG00000076108.12	0.56692	2.85763e-33	1.25844e-31	0.583606	0	0	BAZ2A	protein_coding
ENSG00000066739.12	0.566803	2.965e-33	1.30412e-31	0.581184	0	0	ATG2B	protein_coding
ENSG00000173852.15	0.566802	2.96584e-33	1.30412e-31	0.564109	0	0	DPY19L1	protein_coding
ENSG00000176208.9	0.566765	3.00028e-33	1.31826e-31	0.558113	4.33261e-32	6.73168e-31	ATAD5	protein_coding
ENSG00000163608.15	0.566583	3.17607e-33	1.39445e-31	0.570979	0	0	NEPRO	protein_coding
ENSG00000163743.13	0.566515	3.24473e-33	1.42352e-31	0.59075	0	0	RCHY1	protein_coding
ENSG00000014919.13	0.566402	3.3607e-33	1.47329e-31	0.578225	7.71685e-35	1.22514e-33	COX15	protein_coding
ENSG00000125703.15	0.5663	3.47019e-33	1.52015e-31	0.561052	0	0	ATG4C	protein_coding
ENSG00000106460.19	0.566174	3.60911e-33	1.57981e-31	0.566439	0	0	TMEM106B	protein_coding
ENSG00000117593.12	0.566151	3.63558e-33	1.5902e-31	0.584263	0	0	DARS2	protein_coding
ENSG00000136451.9	0.566147	3.63972e-33	1.59082e-31	0.5482	0	0	VEZF1	protein_coding
ENSG00000115568.16	0.566136	3.65265e-33	1.59527e-31	0.586519	4.98108e-36	8.01295e-35	ZNF142	protein_coding
ENSG00000110756.18	0.566058	3.74242e-33	1.63325e-31	0.574604	2.49228e-34	3.94174e-33	HPS5	protein_coding
ENSG00000087269.16	0.565981	3.83354e-33	1.67177e-31	0.566497	0	0	NOP14	protein_coding
ENSG00000119787.14	0.565937	3.88657e-33	1.69363e-31	0.570276	0	0	ATL2	protein_coding
ENSG00000122435.10	0.565833	4.01477e-33	1.7479e-31	0.558407	0	0	TRMT13	protein_coding
ENSG00000169018.6	0.565831	4.01712e-33	1.7479e-31	0.581828	0	0	FEM1B	protein_coding
ENSG00000170027.7	0.565523	4.42319e-33	1.92273e-31	0.56734	0	0	YWHAG	protein_coding
ENSG00000162623.16	0.565521	4.42553e-33	1.92273e-31	0.591809	0	0	TYW3	protein_coding
ENSG00000075303.13	0.565517	4.43133e-33	1.92381e-31	0.593846	0	0	SLC25A40	protein_coding
ENSG00000137275.15	0.565508	4.44395e-33	1.92785e-31	0.568619	0	0	RIPK1	protein_coding
ENSG00000149262.17	0.565496	4.4603e-33	1.9335e-31	0.64418	0	0	INTS4	protein_coding
ENSG00000114491.14	0.565451	4.52348e-33	1.95944e-31	0.574365	0	0	UMPS	protein_coding
ENSG00000172766.19	0.565346	4.67396e-33	2.02311e-31	0.559608	0	0	NAA16	protein_coding
ENSG00000144381.18	0.565291	4.75483e-33	2.05659e-31	0.551809	0	0	HSPD1	protein_coding
ENSG00000174371.17	0.565247	4.82002e-33	2.08324e-31	0.590974	0	0	EXO1	protein_coding
ENSG00000182400.15	0.56523	4.84592e-33	2.09288e-31	0.582938	0	0	TRAPPC6B	protein_coding
ENSG00000013503.10	0.565227	4.85116e-33	2.09359e-31	0.591814	8.30563e-37	1.34428e-35	POLR3B	protein_coding
ENSG00000153339.15	0.565163	4.94736e-33	2.13352e-31	0.592456	0	0	TRAPPC8	protein_coding
ENSG00000204713.11	0.565034	5.15131e-33	2.21983e-31	0.568247	0	0	TRIM27	protein_coding
ENSG00000014123.10	0.564603	5.88993e-33	2.53624e-31	0.555666	9.09076e-32	1.40458e-30	UFL1	protein_coding
ENSG00000105948.13	0.564582	5.92876e-33	2.55064e-31	0.553624	1.67953e-31	2.58538e-30	TTC26	protein_coding
ENSG00000152520.14	0.56458	5.93213e-33	2.55064e-31	0.557113	5.8701e-32	9.10107e-31	PAN3	protein_coding
ENSG00000110218.9	0.564496	6.08873e-33	2.61604e-31	0.558998	0	0	PANX1	protein_coding
ENSG00000023516.9	0.564352	6.36815e-33	2.73408e-31	0.572694	0	0	AKAP11	protein_coding
ENSG00000102893.16	0.564342	6.38831e-33	2.74071e-31	0.573913	0	0	PHKB	protein_coding
ENSG00000166164.16	0.56433	6.41238e-33	2.74901e-31	0.570631	0	0	BRD7	protein_coding
ENSG00000097046.13	0.56431	6.45161e-33	2.76379e-31	0.559394	0	0	CDC7	protein_coding
ENSG00000161542.17	0.564104	6.8776e-33	2.94412e-31	0.58353	1.34973e-35	2.15995e-34	PRPSAP1	protein_coding
ENSG00000103222.20	0.564075	6.93905e-33	2.96824e-31	0.562422	1.1576e-32	1.80824e-31	ABCC1	protein_coding
ENSG00000080815.19	0.564065	6.96202e-33	2.97588e-31	0.58036	3.841e-35	6.11137e-34	PSEN1	protein_coding
ENSG00000149480.7	0.564035	7.02564e-33	3.00087e-31	0.590302	0	0	MTA2	protein_coding
ENSG00000160294.11	0.563968	7.17374e-33	3.06188e-31	0.562467	0	0	MCM3AP	protein_coding
ENSG00000112365.5	0.563864	7.4087e-33	3.15985e-31	0.576259	1.4611e-34	2.31462e-33	ZBTB24	protein_coding
ENSG00000111785.21	0.563804	7.54861e-33	3.21717e-31	0.554866	1.15689e-31	1.78557e-30	RIC8B	protein_coding
ENSG00000103995.14	0.563778	7.6095e-33	3.24075e-31	0.561954	0	0	CEP152	protein_coding
ENSG00000198689.13	0.563745	7.68666e-33	3.27121e-31	0.606244	5.30673e-39	8.71256e-38	SLC9A6	protein_coding
ENSG00000257103.8	0.563732	7.71841e-33	3.28233e-31	0.587634	3.42501e-36	5.51431e-35	LSM14A	protein_coding
ENSG00000169714.17	0.563491	8.31601e-33	3.53388e-31	0.536193	0	0	CNBP	protein_coding
ENSG00000177084.18	0.563459	8.39923e-33	3.56664e-31	0.577323	0	0	POLE	protein_coding
ENSG00000129128.13	0.563427	8.48264e-33	3.59943e-31	0.58375	0	0	SPCS3	protein_coding
ENSG00000123213.23	0.563412	8.5239e-33	3.61431e-31	0.574251	0	0	NLN	protein_coding
ENSG00000143674.11	0.563315	8.78376e-33	3.72178e-31	0.583899	1.19413e-35	1.91304e-34	MAP3K21	protein_coding
ENSG00000167196.14	0.563286	8.86208e-33	3.75224e-31	0.571157	0	0	FBXO22	protein_coding
ENSG00000029725.17	0.563271	8.90268e-33	3.76669e-31	0.557551	5.13962e-32	7.97915e-31	RABEP1	protein_coding
ENSG00000095787.23	0.563228	9.02143e-33	3.81416e-31	0.551826	0	0	WAC	protein_coding
ENSG00000138182.15	0.563152	9.23817e-33	3.90296e-31	0.552638	0	0	KIF20B	protein_coding
ENSG00000183495.14	0.562983	9.73327e-33	4.10915e-31	0.570589	0	0	EP400	protein_coding
ENSG00000089916.18	0.562907	9.96585e-33	4.20429e-31	0.569378	0	0	GPATCH2L	protein_coding
ENSG00000167881.15	0.562887	1.00248e-32	4.22417e-31	0.574405	0	0	SRP68	protein_coding
ENSG00000023041.11	0.562887	1.00275e-32	4.22417e-31	0.552734	0	0	ZDHHC6	protein_coding
ENSG00000138688.15	0.562852	1.01341e-32	4.26601e-31	0.555673	9.073e-32	1.40221e-30	KIAA1109	protein_coding
ENSG00000053770.12	0.562752	1.0454e-32	4.3975e-31	0.585586	6.80653e-36	1.09404e-34	AP5M1	protein_coding
ENSG00000085365.18	0.562649	1.07898e-32	4.53545e-31	0.572094	0	0	SCAMP1	protein_coding
ENSG00000105968.19	0.562557	1.11033e-32	4.66388e-31	0.539194	0	0	H2AZ2	protein_coding
ENSG00000162601.11	0.562523	1.12181e-32	4.7087e-31	0.553122	0	0	MYSM1	protein_coding
ENSG00000129534.14	0.562491	1.13297e-32	4.7521e-31	0.567991	0	0	MIS18BP1	protein_coding
ENSG00000278259.4	0.562472	1.13985e-32	4.77751e-31	0.575404	0	0	MYO19	protein_coding
ENSG00000059588.10	0.562418	1.15877e-32	4.85333e-31	0.54287	3.97376e-30	6.04821e-29	TARBP1	protein_coding
ENSG00000188215.10	0.562395	1.16712e-32	4.88479e-31	0.560748	1.93751e-32	3.02084e-31	DCUN1D3	protein_coding
ENSG00000163808.17	0.56235	1.18352e-32	4.94985e-31	0.555293	0	0	KIF15	protein_coding
ENSG00000119446.14	0.562324	1.19287e-32	4.9854e-31	0.586702	0	0	RBM18	protein_coding
ENSG00000107815.10	0.562274	1.21163e-32	5.06016e-31	0.564391	0	0	TWNK	protein_coding
ENSG00000162923.17	0.56227	1.21293e-32	5.06194e-31	0.571289	0	0	WDR26	protein_coding
ENSG00000198056.15	0.562227	1.22918e-32	5.12609e-31	0.559866	2.53867e-32	3.95284e-31	PRIM1	protein_coding
ENSG00000197102.12	0.562196	1.24111e-32	5.17216e-31	0.565772	0	0	DYNC1H1	protein_coding
ENSG00000101596.16	0.562186	1.24469e-32	5.18334e-31	0.550386	0	0	SMCHD1	protein_coding
ENSG00000175104.15	0.562085	1.28439e-32	5.34488e-31	0.606775	4.38596e-39	7.20694e-38	TRAF6	protein_coding
ENSG00000145833.16	0.562064	1.29262e-32	5.37528e-31	0.543843	0	0	DDX46	protein_coding
ENSG00000108559.12	0.562039	1.30247e-32	5.41235e-31	0.55738	0	0	NUP88	protein_coding
ENSG00000113593.12	0.561977	1.32765e-32	5.51307e-31	0.56242	0	0	PPWD1	protein_coding
ENSG00000140396.13	0.561912	1.35474e-32	5.62152e-31	0.591871	8.14617e-37	1.3192e-35	NCOA2	protein_coding
ENSG00000184708.18	0.561846	1.38218e-32	5.72935e-31	0.553007	2.02038e-31	3.10595e-30	EIF4ENIF1	protein_coding
ENSG00000143398.20	0.561845	1.38269e-32	5.72935e-31	0.57813	0	0	PIP5K1A	protein_coding
ENSG00000134318.14	0.561839	1.38531e-32	5.73614e-31	0.559177	0	0	ROCK2	protein_coding
ENSG00000174373.16	0.561717	1.43859e-32	5.9525e-31	0.556512	7.04089e-32	1.09018e-30	RALGAPA1	protein_coding
ENSG00000161800.13	0.561396	1.58761e-32	6.56444e-31	0.575224	0	0	RACGAP1	protein_coding
ENSG00000163535.18	0.561302	1.63427e-32	6.74902e-31	0.556161	0	0	SGO2	protein_coding
ENSG00000104343.21	0.561301	1.63457e-32	6.74902e-31	0.569573	0	0	UBE2W	protein_coding
ENSG00000179021.10	0.561247	1.6619e-32	6.85704e-31	0.558187	0	0	C3orf38	protein_coding
ENSG00000175931.13	0.561136	1.71996e-32	7.09154e-31	0.56829	0	0	UBE2O	protein_coding
ENSG00000186230.7	0.561099	1.73934e-32	7.1664e-31	0.568576	1.69865e-33	2.67348e-32	ZNF749	protein_coding
ENSG00000164961.16	0.561058	1.76153e-32	7.25266e-31	0.590204	0	0	WASHC5	protein_coding
ENSG00000134717.18	0.561017	1.78401e-32	7.34005e-31	0.53354	0	0	BTF3L4	protein_coding
ENSG00000144635.9	0.560963	1.81381e-32	7.45654e-31	0.567884	0	0	DYNC1LI1	protein_coding
ENSG00000165661.17	0.560961	1.81489e-32	7.45654e-31	0.588134	0	0	QSOX2	protein_coding
ENSG00000170854.18	0.560881	1.86014e-32	7.63707e-31	0.606426	0	0	RIOX2	protein_coding
ENSG00000086589.12	0.560868	1.86757e-32	7.66217e-31	0.601246	0	0	RBM22	protein_coding
ENSG00000107854.6	0.560764	1.92786e-32	7.90395e-31	0.555951	8.34158e-32	1.2902e-30	TNKS2	protein_coding
ENSG00000087365.16	0.560665	1.98737e-32	8.1422e-31	0.582634	1.81593e-35	2.90041e-34	SF3B2	protein_coding
ENSG00000040275.17	0.560627	2.01045e-32	8.23097e-31	0.543913	2.93845e-30	4.47829e-29	SPDL1	protein_coding
ENSG00000143799.14	0.560572	2.04471e-32	8.36535e-31	0.553637	0	0	PARP1	protein_coding
ENSG00000162885.14	0.560326	2.2049e-32	9.01439e-31	0.550821	0	0	B3GALNT2	protein_coding
ENSG00000110395.7	0.560318	2.21036e-32	9.03038e-31	0.582931	0	0	CBL	protein_coding
ENSG00000017260.20	0.560281	2.23567e-32	9.12297e-31	0.551435	0	0	ATP2C1	protein_coding
ENSG00000156970.13	0.56028	2.23616e-32	9.12297e-31	0.580166	0	0	BUB1B	protein_coding
ENSG00000139613.12	0.560233	2.269e-32	9.25049e-31	0.578837	0	0	SMARCC2	protein_coding
ENSG00000024048.11	0.560151	2.32623e-32	9.47714e-31	0.622892	0	0	UBR2	protein_coding
ENSG00000025156.13	0.560137	2.33618e-32	9.51105e-31	0.557648	0	0	HSF2	protein_coding
ENSG00000125447.18	0.560121	2.34759e-32	9.55082e-31	0.565913	0	0	GGA3	protein_coding
ENSG00000144554.12	0.559949	2.47506e-32	1.00624e-30	0.556437	0	0	FANCD2	protein_coding
ENSG00000138709.19	0.559922	2.4956e-32	1.01388e-30	0.538949	1.22449e-29	1.85596e-28	LARP1B	protein_coding
ENSG00000146223.16	0.559813	2.58035e-32	1.04758e-30	0.599152	0	0	RPL7L1	protein_coding
ENSG00000148840.11	0.559769	2.61469e-32	1.06078e-30	0.554244	0	0	PPRC1	protein_coding
ENSG00000118655.7	0.559587	2.76469e-32	1.12085e-30	0.550301	4.51984e-31	6.93559e-30	DCLRE1B	protein_coding
ENSG00000121741.16	0.559527	2.81547e-32	1.14065e-30	0.576168	0	0	ZMYM2	protein_coding
ENSG00000151849.15	0.559325	2.99525e-32	1.21264e-30	0.562584	1.10093e-32	1.72017e-31	CENPJ	protein_coding
ENSG00000142892.15	0.559249	3.06487e-32	1.23996e-30	0.577796	0	0	PIGK	protein_coding
ENSG00000104442.10	0.559244	3.06998e-32	1.24117e-30	0.558398	0	0	ARMC1	protein_coding
ENSG00000155313.15	0.55914	3.16885e-32	1.28025e-30	0.542381	4.57662e-30	6.96215e-29	USP25	protein_coding
ENSG00000155906.19	0.55913	3.17861e-32	1.2833e-30	0.564878	0	0	RMND1	protein_coding
ENSG00000113569.16	0.55906	3.24694e-32	1.30998e-30	0.576737	0	0	NUP155	protein_coding
ENSG00000011304.22	0.558999	3.30871e-32	1.33398e-30	0.556722	0	0	PTBP1	protein_coding
ENSG00000179562.3	0.558994	3.31359e-32	1.33502e-30	0.555309	0	0	GCC1	protein_coding
ENSG00000083535.16	0.558991	3.31652e-32	1.33522e-30	0.57851	0	0	PIBF1	protein_coding
ENSG00000134313.16	0.558989	3.31868e-32	1.33522e-30	0.550838	0	0	KIDINS220	protein_coding
ENSG00000164306.11	0.558958	3.35006e-32	1.34692e-30	0.542871	0	0	PRIMPOL	protein_coding
ENSG00000108666.10	0.558848	3.46371e-32	1.39165e-30	0.575664	1.7708e-34	2.80218e-33	C17orf75	protein_coding
ENSG00000198839.10	0.558717	3.60518e-32	1.44749e-30	0.549907	5.07835e-31	7.78234e-30	ZNF277	protein_coding
ENSG00000089022.14	0.558712	3.61108e-32	1.44886e-30	0.57774	0	0	MAPKAPK5	protein_coding
ENSG00000175110.12	0.558692	3.63336e-32	1.4568e-30	0.568437	0	0	MRPS22	protein_coding
ENSG00000103160.12	0.558639	3.69156e-32	1.47911e-30	0.602786	1.82392e-38	2.98273e-37	HSDL1	protein_coding
ENSG00000160218.13	0.558599	3.73752e-32	1.4965e-30	0.567542	0	0	TRAPPC10	protein_coding
ENSG00000224531.6	0.55858	3.75917e-32	1.50414e-30	0.571275	0	0	SMIM13	protein_coding
ENSG00000140395.9	0.558556	3.78681e-32	1.51415e-30	0.556254	0	0	WDR61	protein_coding
ENSG00000152795.17	0.55854	3.80478e-32	1.52029e-30	0.502901	0	0	HNRNPDL	protein_coding
ENSG00000143379.12	0.558383	3.99091e-32	1.59357e-30	0.575819	0	0	SETDB1	protein_coding
ENSG00000168566.13	0.558348	4.03425e-32	1.60977e-30	0.566755	0	0	SNRNP48	protein_coding
ENSG00000092203.15	0.558317	4.07231e-32	1.62385e-30	0.581197	0	0	TOX4	protein_coding
ENSG00000112282.18	0.558226	4.18708e-32	1.66847e-30	0.571445	0	0	MED23	protein_coding
ENSG00000106052.13	0.558013	4.46694e-32	1.77877e-30	0.570033	0	0	TAX1BP1	protein_coding
ENSG00000136536.15	0.55791	4.60907e-32	1.83411e-30	0.568463	0	0	MARCHF7	protein_coding
ENSG00000160679.13	0.557906	4.61477e-32	1.83513e-30	0.547752	9.58587e-31	1.46629e-29	CHTOP	protein_coding
ENSG00000186298.12	0.557892	4.6337e-32	1.8414e-30	0.55852	0	0	PPP1CC	protein_coding
ENSG00000141384.13	0.557746	4.84367e-32	1.92353e-30	0.573933	3.09193e-34	4.88616e-33	TAF4B	protein_coding
ENSG00000107669.18	0.557673	4.95314e-32	1.96566e-30	0.600851	0	0	ATE1	protein_coding
ENSG00000164815.11	0.557561	5.12474e-32	2.03237e-30	0.563348	0	0	ORC5	protein_coding
ENSG00000155330.10	0.557543	5.15241e-32	2.04195e-30	0.53366	0	0	C16orf87	protein_coding
ENSG00000174010.9	0.557412	5.36139e-32	2.12333e-30	0.580936	0	0	KLHL15	protein_coding
ENSG00000162971.11	0.557344	5.47373e-32	2.16635e-30	0.540843	7.12251e-30	1.08181e-28	TYW5	protein_coding
ENSG00000136925.15	0.557335	5.48874e-32	2.17081e-30	0.563621	0	0	TSTD2	protein_coding
ENSG00000125149.12	0.557319	5.51542e-32	2.17988e-30	0.591977	7.85725e-37	1.27277e-35	C16orf70	protein_coding
ENSG00000147548.17	0.557262	5.61055e-32	2.21458e-30	0.576795	0	0	NSD3	protein_coding
ENSG00000073969.18	0.557262	5.61081e-32	2.21458e-30	0.614702	0	0	NSF	protein_coding
ENSG00000136699.19	0.557182	5.74933e-32	2.26661e-30	0.53443	0	0	SMPD4	protein_coding
ENSG00000172840.7	0.557181	5.75043e-32	2.26661e-30	0.57809	8.06542e-35	1.28013e-33	PDP2	protein_coding
ENSG00000169905.13	0.55714	5.82244e-32	2.29344e-30	0.557208	0	0	TOR1AIP2	protein_coding
ENSG00000104375.17	0.557087	5.9169e-32	2.32908e-30	0.533816	0	0	STK3	protein_coding
ENSG00000108588.14	0.557007	6.06243e-32	2.38475e-30	0.574385	0	0	CCDC47	protein_coding
ENSG00000102699.6	0.556884	6.29205e-32	2.4734e-30	0.580033	0	0	PARP4	protein_coding
ENSG00000156931.16	0.556801	6.45246e-32	2.53475e-30	0.561996	0	0	VPS8	protein_coding
ENSG00000168795.5	0.556688	6.67571e-32	2.62068e-30	0.588775	2.33126e-36	3.76272e-35	ZBTB5	protein_coding
ENSG00000040341.18	0.556646	6.76214e-32	2.65282e-30	0.569871	0	0	STAU2	protein_coding
ENSG00000183337.17	0.556616	6.82396e-32	2.67527e-30	0.57959	4.94234e-35	7.86156e-34	BCOR	protein_coding
ENSG00000171469.11	0.55661	6.83678e-32	2.67849e-30	0.556442	0	0	ZNF561	protein_coding
ENSG00000168152.13	0.556561	6.93777e-32	2.71623e-30	0.547361	1.0752e-30	1.64381e-29	THAP9	protein_coding
ENSG00000005436.14	0.556555	6.9515e-32	2.71977e-30	0.538343	0	0	GCFC2	protein_coding
ENSG00000114999.8	0.556525	7.01387e-32	2.74233e-30	0.556561	6.93728e-32	1.07442e-30	TTL	protein_coding
ENSG00000063046.18	0.556517	7.03063e-32	2.74704e-30	0.556553	0	0	EIF4B	protein_coding
ENSG00000177873.14	0.556501	7.0646e-32	2.75846e-30	0.562092	1.28152e-32	2.00073e-31	ZNF619	protein_coding
ENSG00000159086.15	0.556495	7.0779e-32	2.7618e-30	0.532465	0	0	PAXBP1	protein_coding
ENSG00000137776.17	0.556439	7.19792e-32	2.80675e-30	0.542905	0	0	SLTM	protein_coding
ENSG00000169016.17	0.556407	7.26862e-32	2.83081e-30	0.539942	9.22121e-30	1.39839e-28	E2F6	protein_coding
ENSG00000064102.15	0.556407	7.26933e-32	2.83081e-30	0.607782	0	0	INTS13	protein_coding
ENSG00000188647.13	0.556234	7.65825e-32	2.98027e-30	0.558267	0	0	PTAR1	protein_coding
ENSG00000143815.15	0.556196	7.74844e-32	3.01335e-30	0.536845	0	0	LBR	protein_coding
ENSG00000157540.22	0.556065	8.05922e-32	3.13212e-30	0.574015	0	0	DYRK1A	protein_coding
ENSG00000124459.12	0.556063	8.0657e-32	3.13255e-30	0.549637	0	0	ZNF45	protein_coding
ENSG00000124207.17	0.556015	8.18255e-32	3.17558e-30	0.53929	0	0	CSE1L	protein_coding
ENSG00000153975.10	0.556013	8.18741e-32	3.17558e-30	0.563038	0	0	ZUP1	protein_coding
ENSG00000102595.20	0.555978	8.27598e-32	3.2078e-30	0.566663	3.09713e-33	4.86138e-32	UGGT2	protein_coding
ENSG00000088035.18	0.555911	8.44474e-32	3.27103e-30	0.568262	0	0	ALG6	protein_coding
ENSG00000185009.13	0.555881	8.52024e-32	3.29808e-30	0.595703	0	0	AP3M1	protein_coding
ENSG00000163507.14	0.555847	8.60923e-32	3.33031e-30	0.531879	8.97852e-29	1.34615e-27	CIP2A	protein_coding
ENSG00000138459.9	0.555591	9.29971e-32	3.59503e-30	0.569988	0	0	SLC35A5	protein_coding
ENSG00000172888.12	0.555484	9.60448e-32	3.71038e-30	0.542711	0	0	ZNF621	protein_coding
ENSG00000100462.16	0.555472	9.64073e-32	3.72191e-30	0.551104	0	0	PRMT5	protein_coding
ENSG00000085433.16	0.555378	9.91523e-32	3.82535e-30	0.562406	0	0	WDR47	protein_coding
ENSG00000284024.4	0.55533	1.00607e-31	3.87888e-30	0.554543	0	0	AC069544.2	protein_coding
ENSG00000141956.14	0.555299	1.01563e-31	3.91316e-30	0.584868	8.64844e-36	1.3878e-34	PRDM15	protein_coding
ENSG00000165526.9	0.555269	1.02465e-31	3.9453e-30	0.57102	0	0	RPUSD4	protein_coding
ENSG00000130826.18	0.555186	1.05059e-31	4.0425e-30	0.563923	0	0	DKC1	protein_coding
ENSG00000198551.10	0.555164	1.05785e-31	4.06775e-30	0.541961	0	0	ZNF627	protein_coding
ENSG00000143748.18	0.555119	1.07197e-31	4.11934e-30	0.548206	0	0	NVL	protein_coding
ENSG00000120942.14	0.555102	1.07762e-31	4.13832e-30	0.550187	4.67447e-31	7.17096e-30	UBIAD1	protein_coding
ENSG00000140471.17	0.55502	1.10441e-31	4.2384e-30	0.556837	6.38258e-32	9.893e-31	LINS1	protein_coding
ENSG00000115520.8	0.555016	1.10583e-31	4.24107e-30	0.561055	0	0	COQ10B	protein_coding
ENSG00000140750.17	0.554956	1.12608e-31	4.31588e-30	0.539265	0	0	ARHGAP17	protein_coding
ENSG00000100147.14	0.554944	1.13022e-31	4.3289e-30	0.560697	1.96812e-32	3.06774e-31	CCDC134	protein_coding
ENSG00000162851.8	0.554852	1.16181e-31	4.44697e-30	0.550586	0	0	TFB2M	protein_coding
ENSG00000111445.14	0.554725	1.20712e-31	4.61735e-30	0.559864	0	0	RFC5	protein_coding
ENSG00000146574.16	0.554611	1.24917e-31	4.77506e-30	0.549202	0	0	CCZ1B	protein_coding
ENSG00000102908.22	0.554574	1.26314e-31	4.82529e-30	0.564796	0	0	NFAT5	protein_coding
ENSG00000138381.10	0.554523	1.28263e-31	4.89655e-30	0.534269	0	0	ASNSD1	protein_coding
ENSG00000165997.5	0.554471	1.30282e-31	4.97034e-30	0.561503	0	0	ARL5B	protein_coding
ENSG00000108091.11	0.554461	1.30675e-31	4.98208e-30	0.566712	3.05004e-33	4.78877e-32	CCDC6	protein_coding
ENSG00000121486.12	0.554458	1.30797e-31	4.98345e-30	0.564395	0	0	TRMT1L	protein_coding
ENSG00000175387.16	0.554354	1.34936e-31	5.13781e-30	0.559787	2.60033e-32	4.04775e-31	SMAD2	protein_coding
ENSG00000095319.14	0.554296	1.37329e-31	5.22549e-30	0.577403	0	0	NUP188	protein_coding
ENSG00000163807.6	0.554268	1.38471e-31	5.26553e-30	0.535734	3.04739e-29	4.60095e-28	KIAA1143	protein_coding
ENSG00000101367.9	0.554234	1.399e-31	5.31638e-30	0.537571	0	0	MAPRE1	protein_coding
ENSG00000137513.10	0.554158	1.43113e-31	5.43495e-30	0.599664	0	0	NARS2	protein_coding
ENSG00000205659.11	0.554128	1.4441e-31	5.48063e-30	0.53744	1.88107e-29	2.84447e-28	LIN52	protein_coding
ENSG00000162702.8	0.55376	1.61277e-31	6.11674e-30	0.53694	0	0	ZNF281	protein_coding
ENSG00000047188.16	0.55369	1.6468e-31	6.24175e-30	0.556698	0	0	YTHDC2	protein_coding
ENSG00000138594.14	0.553655	1.66418e-31	6.30352e-30	0.595036	0	0	TMOD3	protein_coding
ENSG00000126777.18	0.55364	1.67159e-31	6.32746e-30	0.53918	0	0	KTN1	protein_coding
ENSG00000197429.11	0.553597	1.69343e-31	6.406e-30	0.550873	0	0	IPP	protein_coding
ENSG00000109189.13	0.553586	1.69891e-31	6.42255e-30	0.573501	3.55077e-34	5.60822e-33	USP46	protein_coding
ENSG00000172113.9	0.553573	1.70537e-31	6.44277e-30	0.55336	1.81779e-31	2.79598e-30	NME6	protein_coding
ENSG00000180776.16	0.553565	1.70945e-31	6.454e-30	0.557726	4.8745e-32	7.56959e-31	ZDHHC20	protein_coding
ENSG00000146457.16	0.553456	1.76619e-31	6.6639e-30	0.552475	0	0	WTAP	protein_coding
ENSG00000122126.17	0.553363	1.81619e-31	6.84812e-30	0.56135	1.61014e-32	2.51244e-31	OCRL	protein_coding
ENSG00000180398.13	0.553243	1.88275e-31	7.09449e-30	0.541263	6.31304e-30	9.59615e-29	MCFD2	protein_coding
ENSG00000110066.15	0.55296	2.04897e-31	7.71586e-30	0.573326	0	0	KMT5B	protein_coding
ENSG00000108433.17	0.552951	2.05446e-31	7.73151e-30	0.597579	0	0	GOSR2	protein_coding
ENSG00000137996.13	0.55287	2.10459e-31	7.91505e-30	0.570869	8.22218e-34	1.29548e-32	RTCA	protein_coding
ENSG00000114346.14	0.552789	2.15647e-31	8.10319e-30	0.567084	0	0	ECT2	protein_coding
ENSG00000049167.15	0.552787	2.1574e-31	8.10319e-30	0.578294	7.54697e-35	1.19883e-33	ERCC8	protein_coding
ENSG00000175376.9	0.552784	2.15911e-31	8.10441e-30	0.566011	3.79783e-33	5.9532e-32	EIF1AD	protein_coding
ENSG00000114062.22	0.552768	2.16978e-31	8.1392e-30	0.540234	0	0	UBE3A	protein_coding
ENSG00000169032.10	0.552752	2.18032e-31	8.17345e-30	0.563711	0	0	MAP2K1	protein_coding
ENSG00000166226.13	0.552745	2.18459e-31	8.18418e-30	0.601763	0	0	CCT2	protein_coding
ENSG00000086758.16	0.552645	2.25074e-31	8.42118e-30	0.56581	0	0	HUWE1	protein_coding
ENSG00000123505.19	0.552615	2.27103e-31	8.49162e-30	0.57205	0	0	AMD1	protein_coding
ENSG00000112118.20	0.552558	2.31004e-31	8.63198e-30	0.532426	0	0	MCM3	protein_coding
ENSG00000062725.10	0.552528	2.33124e-31	8.70559e-30	0.557142	5.8181e-32	9.02285e-31	APPBP2	protein_coding
ENSG00000114120.14	0.552342	2.46366e-31	9.19419e-30	0.54252	0	0	SLC25A36	protein_coding
ENSG00000173611.18	0.552319	2.4808e-31	9.25224e-30	0.531544	9.85631e-29	1.47548e-27	SCAI	protein_coding
ENSG00000123473.16	0.552258	2.52611e-31	9.41518e-30	0.563456	0	0	STIL	protein_coding
ENSG00000184517.12	0.552217	2.55764e-31	9.52661e-30	0.532271	8.05019e-29	1.2079e-27	ZFP1	protein_coding
ENSG00000082996.20	0.552145	2.61304e-31	9.72674e-30	0.561321	0	0	RNF13	protein_coding
ENSG00000166860.3	0.551977	2.74732e-31	1.022e-29	0.573616	3.42282e-34	5.4076e-33	ZBTB39	protein_coding
ENSG00000136144.12	0.551923	2.79135e-31	1.03772e-29	0.575293	0	0	RCBTB1	protein_coding
ENSG00000125249.7	0.551905	2.8069e-31	1.04283e-29	0.590329	1.37734e-36	2.22553e-35	RAP2A	protein_coding
ENSG00000118579.13	0.551792	2.90304e-31	1.07786e-29	0.541341	0	0	MED28	protein_coding
ENSG00000102384.13	0.551762	2.92899e-31	1.08681e-29	0.543475	3.33588e-30	5.08133e-29	CENPI	protein_coding
ENSG00000074054.20	0.551715	2.96974e-31	1.10123e-29	0.531071	0	0	CLASP1	protein_coding
ENSG00000104824.17	0.55169	2.99244e-31	1.10894e-29	0.524259	0	0	HNRNPL	protein_coding
ENSG00000074603.19	0.551646	3.0313e-31	1.12262e-29	0.539278	0	0	DPP8	protein_coding
ENSG00000066855.16	0.551623	3.0522e-31	1.12964e-29	0.54561	0	0	MTFR1	protein_coding
ENSG00000158290.18	0.551565	3.1055e-31	1.14864e-29	0.582478	0	0	CUL4B	protein_coding
ENSG00000130559.19	0.551554	3.11597e-31	1.15178e-29	0.577053	0	0	CAMSAP1	protein_coding
ENSG00000163904.13	0.55153	3.13788e-31	1.15914e-29	0.551687	0	0	SENP2	protein_coding
ENSG00000120837.8	0.551411	3.2512e-31	1.20024e-29	0.521021	1.75019e-27	2.56915e-26	NFYB	protein_coding
ENSG00000117906.14	0.551354	3.30712e-31	1.22011e-29	0.53837	0	0	RCN2	protein_coding
ENSG00000137842.7	0.551308	3.35219e-31	1.23596e-29	0.548308	0	0	TMEM62	protein_coding
ENSG00000178177.16	0.551237	3.42406e-31	1.26166e-29	0.564445	6.18626e-33	9.6815e-32	LCORL	protein_coding
ENSG00000170871.12	0.551134	3.5296e-31	1.29972e-29	0.550175	4.69071e-31	7.19399e-30	KIAA0232	protein_coding
ENSG00000179051.14	0.551127	3.53759e-31	1.30184e-29	0.526363	0	0	RCC2	protein_coding
ENSG00000109445.11	0.551046	3.62369e-31	1.33268e-29	0.544832	0	0	ZNF330	protein_coding
ENSG00000136485.15	0.551023	3.64881e-31	1.34108e-29	0.568311	0	0	DCAF7	protein_coding
ENSG00000103549.22	0.550915	3.76705e-31	1.38366e-29	0.535124	0	0	RNF40	protein_coding
ENSG00000135900.4	0.550907	3.77584e-31	1.38602e-29	0.552843	0	0	MRPL44	protein_coding
ENSG00000119689.15	0.550903	3.78022e-31	1.38675e-29	0.556991	0	0	DLST	protein_coding
ENSG00000083168.11	0.550873	3.8146e-31	1.39848e-29	0.557325	0	0	KAT6A	protein_coding
ENSG00000183474.16	0.550719	3.99278e-31	1.46288e-29	0.567283	2.55031e-33	4.00956e-32	GTF2H2C	protein_coding
ENSG00000141446.11	0.550711	4.00244e-31	1.4655e-29	0.577256	0	0	ESCO1	protein_coding
ENSG00000112855.17	0.550706	4.00838e-31	1.46675e-29	0.577214	1.07215e-34	1.69939e-33	HARS2	protein_coding
ENSG00000196943.14	0.550648	4.07836e-31	1.49049e-29	0.546659	0	0	NOP9	protein_coding
ENSG00000149554.13	0.550648	4.07838e-31	1.49049e-29	0.546797	1.26812e-30	1.93773e-29	CHEK1	protein_coding
ENSG00000130856.17	0.550625	4.10542e-31	1.49943e-29	0.545755	1.7196e-30	2.62485e-29	ZNF236	protein_coding
ENSG00000127334.11	0.550601	4.13449e-31	1.5091e-29	0.586422	5.14654e-36	8.27683e-35	DYRK2	protein_coding
ENSG00000112159.12	0.550581	4.16014e-31	1.51751e-29	0.569146	0	0	MDN1	protein_coding
ENSG00000065427.15	0.550557	4.18937e-31	1.52722e-29	0.534419	0	0	KARS1	protein_coding
ENSG00000070785.17	0.550342	4.46468e-31	1.62656e-29	0.556672	6.70967e-32	1.03945e-30	EIF2B3	protein_coding
ENSG00000119509.13	0.550317	4.49818e-31	1.63774e-29	0.55273	0	0	INVS	protein_coding
ENSG00000140743.8	0.550266	4.56662e-31	1.66162e-29	0.55542	0	0	CDR2	protein_coding
ENSG00000133704.10	0.550204	4.65183e-31	1.69157e-29	0.607631	3.22126e-39	5.3021e-38	IPO8	protein_coding
ENSG00000100380.14	0.550192	4.66732e-31	1.69614e-29	0.541268	0	0	ST13	protein_coding
ENSG00000162852.14	0.550173	4.694e-31	1.70477e-29	0.560408	0	0	CNST	protein_coding
ENSG00000023734.11	0.550169	4.69944e-31	1.70515e-29	0.576621	0	0	STRAP	protein_coding
ENSG00000165792.18	0.550168	4.7009e-31	1.70515e-29	0.561666	0	0	METTL17	protein_coding
ENSG00000278540.5	0.550149	4.72807e-31	1.71394e-29	0.572663	0	0	ACACA	protein_coding
ENSG00000167193.8	0.550003	4.93618e-31	1.78781e-29	0.548801	0	0	CRK	protein_coding
ENSG00000103707.10	0.550002	4.93799e-31	1.78781e-29	0.543663	0	0	MTFMT	protein_coding
ENSG00000048649.13	0.54997	4.98448e-31	1.80352e-29	0.545697	1.74897e-30	2.66898e-29	RSF1	protein_coding
ENSG00000072274.13	0.549895	5.0963e-31	1.84283e-29	0.565004	0	0	TFRC	protein_coding
ENSG00000185722.18	0.549865	5.14148e-31	1.85802e-29	0.57108	0	0	ANKFY1	protein_coding
ENSG00000132286.12	0.549776	5.27891e-31	1.9065e-29	0.547644	0	0	TIMM10B	protein_coding
ENSG00000127481.15	0.549659	5.46525e-31	1.97257e-29	0.554502	0	0	UBR4	protein_coding
ENSG00000146085.8	0.549558	5.6303e-31	2.03089e-29	0.58636	0	0	MMUT	protein_coding
ENSG00000181929.13	0.549547	5.64941e-31	2.03651e-29	0.557262	0	0	PRKAG1	protein_coding
ENSG00000164902.14	0.54948	5.76236e-31	2.07595e-29	0.547325	0	0	PHAX	protein_coding
ENSG00000174106.3	0.549477	5.7664e-31	2.07612e-29	0.625902	3.53433e-42	5.9246e-41	LEMD3	protein_coding
ENSG00000185414.20	0.549394	5.90966e-31	2.12638e-29	0.541334	0	0	MRPL30	protein_coding
ENSG00000061987.16	0.54939	5.91644e-31	2.12751e-29	0.556167	0	0	MON2	protein_coding
ENSG00000134294.14	0.549353	5.98183e-31	2.14837e-29	0.554445	0	0	SLC38A2	protein_coding
ENSG00000140830.9	0.549335	6.01411e-31	2.15863e-29	0.566359	0	0	TXNL4B	protein_coding
ENSG00000109805.10	0.549257	6.15398e-31	2.20747e-29	0.566501	3.25901e-33	5.1141e-32	NCAPG	protein_coding
ENSG00000116497.18	0.549117	6.41302e-31	2.29897e-29	0.516194	6.33636e-27	9.25232e-26	S100PBP	protein_coding
ENSG00000092108.22	0.549003	6.63232e-31	2.37612e-29	0.566913	2.86379e-33	4.49998e-32	SCFD1	protein_coding
ENSG00000130309.11	0.548999	6.63991e-31	2.37738e-29	0.549809	5.22729e-31	8.00637e-30	COLGALT1	protein_coding
ENSG00000141568.21	0.548973	6.69246e-31	2.39473e-29	0.559843	0	0	FOXK2	protein_coding
ENSG00000143324.14	0.548897	6.84302e-31	2.4471e-29	0.552378	0	0	XPR1	protein_coding
ENSG00000197782.14	0.548887	6.86357e-31	2.45294e-29	0.554486	1.29678e-31	1.99937e-30	ZNF780A	protein_coding
ENSG00000122203.15	0.54887	6.89796e-31	2.46371e-29	0.543705	0	0	KIAA1191	protein_coding
ENSG00000151665.13	0.548846	6.94775e-31	2.47998e-29	0.559984	2.4484e-32	3.81431e-31	PIGF	protein_coding
ENSG00000113161.16	0.548777	7.09048e-31	2.52937e-29	0.563898	0	0	HMGCR	protein_coding
ENSG00000172728.16	0.548472	7.75705e-31	2.76377e-29	0.559946	2.47738e-32	3.85844e-31	FUT10	protein_coding
ENSG00000174842.17	0.548456	7.7928e-31	2.77481e-29	0.569587	0	0	GLMN	protein_coding
ENSG00000174839.13	0.548451	7.80553e-31	2.77764e-29	0.514963	0	0	DENND6A	protein_coding
ENSG00000188312.14	0.548402	7.91726e-31	2.81568e-29	0.554398	1.3317e-31	2.05211e-30	CENPP	protein_coding
ENSG00000184432.11	0.548385	7.95869e-31	2.82869e-29	0.582286	0	0	COPB2	protein_coding
ENSG00000059573.9	0.54834	8.06477e-31	2.86464e-29	0.560174	0	0	ALDH18A1	protein_coding
ENSG00000183309.12	0.548319	8.11467e-31	2.87948e-29	0.541512	0	0	ZNF623	protein_coding
ENSG00000124214.20	0.548318	8.11643e-31	2.87948e-29	0.538604	0	0	STAU1	protein_coding
ENSG00000151414.15	0.548305	8.14677e-31	2.88848e-29	0.531554	0	0	NEK7	protein_coding
ENSG00000197563.11	0.548164	8.49255e-31	3.00925e-29	0.579406	0	0	PIGN	protein_coding
ENSG00000005889.16	0.548082	8.70052e-31	3.08106e-29	0.531828	0	0	ZFX	protein_coding
ENSG00000197969.14	0.548059	8.75871e-31	3.09978e-29	0.545297	0	0	VPS13A	protein_coding
ENSG00000109787.13	0.547996	8.92281e-31	3.15594e-29	0.586033	0	0	KLF3	protein_coding
ENSG00000137692.12	0.547964	9.00573e-31	3.18334e-29	0.553403	1.79472e-31	2.76123e-30	DCUN1D5	protein_coding
ENSG00000084774.14	0.547888	9.20978e-31	3.25349e-29	0.547846	0	0	CAD	protein_coding
ENSG00000171865.10	0.547855	9.30074e-31	3.28363e-29	0.509759	0	0	RNASEH1	protein_coding
ENSG00000127311.10	0.547802	9.44609e-31	3.33292e-29	0.559488	2.84937e-32	4.43423e-31	HELB	protein_coding
ENSG00000140455.17	0.54779	9.47992e-31	3.34284e-29	0.564233	6.6082e-33	1.03335e-31	USP3	protein_coding
ENSG00000198522.14	0.54774	9.61856e-31	3.38967e-29	0.552554	2.31292e-31	3.5538e-30	GPN1	protein_coding
ENSG00000114867.22	0.547673	9.80919e-31	3.45476e-29	0.556393	7.29949e-32	1.12992e-30	EIF4G1	protein_coding
ENSG00000198752.11	0.547657	9.85579e-31	3.46907e-29	0.561254	0	0	CDC42BPB	protein_coding
ENSG00000101654.18	0.547552	1.01653e-30	3.57584e-29	0.57055	0	0	RNMT	protein_coding
ENSG00000178105.11	0.547383	1.06818e-30	3.75528e-29	0.564152	0	0	DDX10	protein_coding
ENSG00000132155.13	0.547347	1.07961e-30	3.79318e-29	0.565815	0	0	RAF1	protein_coding
ENSG00000182220.15	0.547236	1.11515e-30	3.91567e-29	0.547929	0	0	ATP6AP2	protein_coding
ENSG00000173744.18	0.547215	1.12198e-30	3.93726e-29	0.563392	0	0	AGFG1	protein_coding
ENSG00000132153.15	0.547127	1.15153e-30	4.03856e-29	0.529313	0	0	DHX30	protein_coding
ENSG00000087095.13	0.547077	1.16846e-30	4.09544e-29	0.544604	0	0	NLK	protein_coding
ENSG00000091039.17	0.547006	1.19292e-30	4.17867e-29	0.57319	0	0	OSBPL8	protein_coding
ENSG00000095261.14	0.54699	1.19843e-30	4.19545e-29	0.565632	0	0	PSMD5	protein_coding
ENSG00000213390.11	0.546937	1.21747e-30	4.25955e-29	0.543938	2.91681e-30	4.44648e-29	ARHGAP19	protein_coding
ENSG00000197323.12	0.546791	1.27042e-30	4.43944e-29	0.533855	5.16929e-29	7.77437e-28	TRIM33	protein_coding
ENSG00000168036.18	0.546781	1.27407e-30	4.44953e-29	0.568342	0	0	CTNNB1	protein_coding
ENSG00000156853.13	0.546736	1.29125e-30	4.50685e-29	0.529741	0	0	ZNF689	protein_coding
ENSG00000119321.9	0.546718	1.29782e-30	4.52601e-29	0.551278	0	0	FKBP15	protein_coding
ENSG00000148634.16	0.546717	1.2983e-30	4.52601e-29	0.540844	7.12031e-30	1.08176e-28	HERC4	protein_coding
ENSG00000126216.15	0.546673	1.31498e-30	4.58142e-29	0.564637	5.82751e-33	9.1225e-32	TUBGCP3	protein_coding
ENSG00000185219.17	0.54656	1.35937e-30	4.73326e-29	0.530367	1.36655e-28	2.04046e-27	ZNF445	protein_coding
ENSG00000167978.17	0.546546	1.3648e-30	4.74929e-29	0.558531	0	0	SRRM2	protein_coding
ENSG00000162980.17	0.546532	1.37048e-30	4.76622e-29	0.523734	0	0	ARL5A	protein_coding
ENSG00000108312.15	0.546515	1.37738e-30	4.78736e-29	0.527841	0	0	UBTF	protein_coding
ENSG00000151466.12	0.54642	1.41605e-30	4.91882e-29	0.518213	0	0	SCLT1	protein_coding
ENSG00000166734.20	0.546411	1.41982e-30	4.92897e-29	0.534148	0	0	GOLM2	protein_coding
ENSG00000158169.13	0.546314	1.46073e-30	5.06797e-29	0.558256	0	0	FANCC	protein_coding
ENSG00000095574.12	0.546292	1.47012e-30	5.09754e-29	0.567547	0	0	IKZF5	protein_coding
ENSG00000172469.16	0.546246	1.49021e-30	5.16227e-29	0.549089	0	0	MANEA	protein_coding
ENSG00000155827.12	0.546245	1.49057e-30	5.16227e-29	0.550138	0	0	RNF20	protein_coding
ENSG00000120008.16	0.54624	1.49259e-30	5.16621e-29	0.577047	0	0	WDR11	protein_coding
ENSG00000175305.17	0.546237	1.49414e-30	5.16851e-29	0.556219	7.69334e-32	1.19057e-30	CCNE2	protein_coding
ENSG00000124767.7	0.546221	1.5008e-30	5.18847e-29	0.55616	0	0	GLO1	protein_coding
ENSG00000180628.15	0.546206	1.50771e-30	5.20926e-29	0.560193	0	0	PCGF5	protein_coding
ENSG00000196323.14	0.546154	1.53065e-30	5.28539e-29	0.544234	0	0	ZBTB44	protein_coding
ENSG00000125812.16	0.546129	1.54181e-30	5.32076e-29	0.574497	0	0	GZF1	protein_coding
ENSG00000054523.18	0.546103	1.55362e-30	5.35835e-29	0.548431	0	0	KIF1B	protein_coding
ENSG00000137494.14	0.546099	1.55523e-30	5.36072e-29	0.551467	0	0	ANKRD42	protein_coding
ENSG00000139826.6	0.546068	1.56967e-30	5.40727e-29	0.565636	0	0	ABHD13	protein_coding
ENSG00000101574.15	0.545992	1.60499e-30	5.52569e-29	0.542035	0	0	METTL4	protein_coding
ENSG00000102580.15	0.545985	1.60815e-30	5.53329e-29	0.570892	0	0	DNAJC3	protein_coding
ENSG00000092208.17	0.545973	1.61392e-30	5.54987e-29	0.524074	0	0	GEMIN2	protein_coding
ENSG00000172292.15	0.545952	1.62383e-30	5.58064e-29	0.587601	0	0	CERS6	protein_coding
ENSG00000185164.14	0.545889	1.65392e-30	5.6807e-29	0.554715	0	0	NOMO2	protein_coding
ENSG00000089775.12	0.545828	1.68336e-30	5.77843e-29	0.531639	9.60009e-29	1.4375e-27	ZBTB25	protein_coding
ENSG00000115750.17	0.545774	1.71016e-30	5.86694e-29	0.522794	1.08545e-27	1.59942e-26	TAF1B	protein_coding
ENSG00000104093.14	0.545724	1.73532e-30	5.94976e-29	0.553199	1.9073e-31	2.93288e-30	DMXL2	protein_coding
ENSG00000131626.19	0.545709	1.7428e-30	5.97187e-29	0.615756	0	0	PPFIA1	protein_coding
ENSG00000213516.10	0.545696	1.74948e-30	5.99124e-29	0.546221	0	0	RBMXL1	protein_coding
ENSG00000135597.19	0.545667	1.76421e-30	6.03815e-29	0.566929	2.85004e-33	4.47958e-32	REPS1	protein_coding
ENSG00000156374.16	0.545639	1.77906e-30	6.08538e-29	0.504682	0	0	PCGF6	protein_coding
ENSG00000135250.17	0.545582	1.80887e-30	6.18374e-29	0.569202	0	0	SRPK2	protein_coding
ENSG00000183340.7	0.545512	1.84623e-30	6.30774e-29	0.546284	0	0	JRKL	protein_coding
ENSG00000075151.21	0.545428	1.89184e-30	6.45977e-29	0.552563	0	0	EIF4G3	protein_coding
ENSG00000100109.17	0.545423	1.89447e-30	6.46497e-29	0.555194	1.04827e-31	1.61878e-30	TFIP11	protein_coding
ENSG00000114520.11	0.545407	1.90348e-30	6.4919e-29	0.521464	0	0	SNX4	protein_coding
ENSG00000185753.13	0.545378	1.91959e-30	6.54302e-29	0.550938	0	0	CXorf38	protein_coding
ENSG00000161547.17	0.545364	1.92725e-30	6.56528e-29	0.514807	0	0	SRSF2	protein_coding
ENSG00000183520.12	0.545146	2.05363e-30	6.99171e-29	0.527141	0	0	UTP11	protein_coding
ENSG00000078674.18	0.544997	2.14465e-30	7.29668e-29	0.562122	0	0	PCM1	protein_coding
ENSG00000138386.17	0.544995	2.14571e-30	7.29668e-29	0.54072	0	0	NAB1	protein_coding
ENSG00000128513.16	0.544978	2.15651e-30	7.32911e-29	0.53966	0	0	POT1	protein_coding
ENSG00000141076.18	0.544855	2.23539e-30	7.59275e-29	0.542033	0	0	UTP4	protein_coding
ENSG00000166479.10	0.544602	2.40565e-30	8.16629e-29	0.553355	0	0	TMX3	protein_coding
ENSG00000099381.18	0.544597	2.40939e-30	8.17424e-29	0.532545	0	0	SETD1A	protein_coding
ENSG00000138758.12	0.544443	2.51971e-30	8.54354e-29	0.536606	0	0	SEPTIN11	protein_coding
ENSG00000196792.12	0.544391	2.5578e-30	8.66763e-29	0.549971	4.98284e-31	7.638e-30	STRN3	protein_coding
ENSG00000143569.19	0.544279	2.64205e-30	8.94794e-29	0.558985	0	0	UBAP2L	protein_coding
ENSG00000121988.18	0.544188	2.7127e-30	9.18187e-29	0.533802	5.24758e-29	7.88803e-28	ZRANB3	protein_coding
ENSG00000198408.14	0.544163	2.73288e-30	9.2448e-29	0.541159	0	0	OGA	protein_coding
ENSG00000117748.10	0.544158	2.73665e-30	9.25215e-29	0.535301	0	0	RPA2	protein_coding
ENSG00000144468.17	0.544131	2.75869e-30	9.32127e-29	0.556843	0	0	RHBDD1	protein_coding
ENSG00000168439.17	0.543864	2.98021e-30	1.00639e-28	0.561781	0	0	STIP1	protein_coding
ENSG00000008282.9	0.543696	3.12898e-30	1.05602e-28	0.539825	0	0	SYPL1	protein_coding
ENSG00000038358.15	0.543676	3.14705e-30	1.0615e-28	0.554999	0	0	EDC4	protein_coding
ENSG00000146872.18	0.543645	3.17544e-30	1.07046e-28	0.5851	0	0	TLK2	protein_coding
ENSG00000188419.14	0.543518	3.29435e-30	1.1099e-28	0.566267	0	0	CHM	protein_coding
ENSG00000138138.13	0.543514	3.29862e-30	1.1107e-28	0.612527	0	0	ATAD1	protein_coding
ENSG00000116120.11	0.543453	3.35739e-30	1.12983e-28	0.554489	0	0	FARSB	protein_coding
ENSG00000170759.11	0.543429	3.38091e-30	1.13709e-28	0.544755	0	0	KIF5B	protein_coding
ENSG00000166167.18	0.543422	3.38698e-30	1.13847e-28	0.554562	1.26752e-31	1.95528e-30	BTRC	protein_coding
ENSG00000197386.12	0.543322	3.48646e-30	1.17123e-28	0.540929	0	0	HTT	protein_coding
ENSG00000146858.8	0.543301	3.50792e-30	1.17776e-28	0.559009	0	0	ZC3HAV1L	protein_coding
ENSG00000083223.18	0.543277	3.53308e-30	1.18553e-28	0.571297	0	0	TUT7	protein_coding
ENSG00000174227.16	0.543263	3.54669e-30	1.18941e-28	0.53819	1.52011e-29	2.30103e-28	PIGG	protein_coding
ENSG00000126883.17	0.543182	3.63054e-30	1.21683e-28	0.556068	8.0523e-32	1.24579e-30	NUP214	protein_coding
ENSG00000178917.16	0.543159	3.65475e-30	1.22423e-28	0.552444	0	0	ZNF852	protein_coding
ENSG00000104356.11	0.54311	3.70777e-30	1.24128e-28	0.552706	2.21021e-31	3.39688e-30	POP1	protein_coding
ENSG00000139618.16	0.543107	3.71014e-30	1.24136e-28	0.537775	1.71032e-29	2.58694e-28	BRCA2	protein_coding
ENSG00000177425.11	0.542991	3.83706e-30	1.28309e-28	0.552026	0	0	PAWR	protein_coding
ENSG00000133606.11	0.542956	3.87584e-30	1.29531e-28	0.553071	0	0	MKRN1	protein_coding
ENSG00000158158.12	0.542937	3.89794e-30	1.30195e-28	0.554267	0	0	CNNM4	protein_coding
ENSG00000096746.17	0.542851	3.9955e-30	1.33377e-28	0.521138	1.696e-27	2.49023e-26	HNRNPH3	protein_coding
ENSG00000198252.12	0.542745	4.1198e-30	1.37448e-28	0.534311	0	0	STYX	protein_coding
ENSG00000108773.11	0.542718	4.15192e-30	1.3844e-28	0.55096	0	0	KAT2A	protein_coding
ENSG00000155097.12	0.542687	4.189e-30	1.39597e-28	0.570538	0	0	ATP6V1C1	protein_coding
ENSG00000172171.11	0.542649	4.23592e-30	1.4108e-28	0.545198	0	0	TEFM	protein_coding
ENSG00000131467.11	0.542625	4.26505e-30	1.41968e-28	0.560556	0	0	PSME3	protein_coding
ENSG00000138658.16	0.542597	4.30006e-30	1.43052e-28	0.527942	2.66903e-28	3.96797e-27	ZGRF1	protein_coding
ENSG00000102870.6	0.542565	4.33945e-30	1.4428e-28	0.533735	5.34587e-29	8.03371e-28	ZNF629	protein_coding
ENSG00000006744.19	0.542508	4.41113e-30	1.4658e-28	0.542241	0	0	ELAC2	protein_coding
ENSG00000070018.9	0.542418	4.52776e-30	1.50369e-28	0.553361	0	0	LRP6	protein_coding
ENSG00000170946.15	0.54239	4.56431e-30	1.51497e-28	0.536396	0	0	DNAJC24	protein_coding
ENSG00000109171.15	0.542338	4.63386e-30	1.53718e-28	0.539496	0	0	SLAIN2	protein_coding
ENSG00000063601.17	0.542281	4.71073e-30	1.56178e-28	0.588473	2.58188e-36	4.16376e-35	MTMR1	protein_coding
ENSG00000156273.16	0.542237	4.77018e-30	1.58059e-28	0.522202	1.27359e-27	1.87427e-26	BACH1	protein_coding
ENSG00000146476.11	0.542218	4.79577e-30	1.58817e-28	0.532515	0	0	ARMT1	protein_coding
ENSG00000101266.19	0.542199	4.82226e-30	1.59603e-28	0.550447	0	0	CSNK2A1	protein_coding
ENSG00000136940.14	0.542189	4.83708e-30	1.60003e-28	0.55889	0	0	PDCL	protein_coding
ENSG00000184677.18	0.542033	5.0596e-30	1.67269e-28	0.553888	1.55169e-31	2.38922e-30	ZBTB40	protein_coding
ENSG00000100629.17	0.542018	5.08057e-30	1.67866e-28	0.540907	0	0	CEP128	protein_coding
ENSG00000196950.14	0.541982	5.13406e-30	1.69537e-28	0.537183	2.02323e-29	3.05865e-28	SLC39A10	protein_coding
ENSG00000106299.8	0.541971	5.15077e-30	1.69993e-28	0.575876	0	0	WASL	protein_coding
ENSG00000163939.18	0.541931	5.20937e-30	1.7183e-28	0.57793	0	0	PBRM1	protein_coding
ENSG00000148399.13	0.54188	5.2867e-30	1.74281e-28	0.555014	0	0	DPH7	protein_coding
ENSG00000134852.15	0.541839	5.34993e-30	1.76266e-28	0.537436	0	0	CLOCK	protein_coding
ENSG00000089818.18	0.541808	5.39834e-30	1.7776e-28	0.571017	7.84384e-34	1.2362e-32	NECAP1	protein_coding
ENSG00000130299.17	0.541767	5.46232e-30	1.79765e-28	0.550319	0	0	GTPBP3	protein_coding
ENSG00000009307.16	0.541727	5.52473e-30	1.81717e-28	0.558474	0	0	CSDE1	protein_coding
ENSG00000103035.11	0.541598	5.73379e-30	1.88487e-28	0.541776	0	0	PSMD7	protein_coding
ENSG00000118193.12	0.541556	5.80293e-30	1.90652e-28	0.54889	0	0	KIF14	protein_coding
ENSG00000123374.11	0.541497	5.90341e-30	1.93843e-28	0.548627	0	0	CDK2	protein_coding
ENSG00000165689.17	0.541488	5.91843e-30	1.94227e-28	0.547061	0	0	ENTR1	protein_coding
ENSG00000010292.13	0.541398	6.07317e-30	1.99193e-28	0.544632	0	0	NCAPD2	protein_coding
ENSG00000121058.5	0.541325	6.20186e-30	2.03299e-28	0.558056	4.40913e-32	6.84874e-31	COIL	protein_coding
ENSG00000121957.15	0.541164	6.49595e-30	2.1282e-28	0.560953	0	0	GPSM2	protein_coding
ENSG00000164190.19	0.541142	6.53795e-30	2.14076e-28	0.549281	0	0	NIPBL	protein_coding
ENSG00000151148.14	0.541137	6.54697e-30	2.1425e-28	0.557544	5.15152e-32	7.9955e-31	UBE3B	protein_coding
ENSG00000165288.11	0.541095	6.62554e-30	2.167e-28	0.575605	0	0	BRWD3	protein_coding
ENSG00000163002.13	0.541049	6.71334e-30	2.19448e-28	0.526013	4.52749e-28	6.70009e-27	NUP35	protein_coding
ENSG00000126581.13	0.540998	6.81361e-30	2.22601e-28	0.572077	0	0	BECN1	protein_coding
ENSG00000170445.16	0.54098	6.84877e-30	2.23624e-28	0.551915	2.79822e-31	4.29607e-30	HARS1	protein_coding
ENSG00000136108.15	0.540944	6.91899e-30	2.2579e-28	0.543644	0	0	CKAP2	protein_coding
ENSG00000165244.7	0.540898	7.01144e-30	2.28679e-28	0.52463	0	0	ZNF367	protein_coding
ENSG00000143924.19	0.540874	7.06099e-30	2.30166e-28	0.539677	0	0	EML4	protein_coding
ENSG00000166012.17	0.540793	7.22506e-30	2.35383e-28	0.523745	8.39322e-28	1.23925e-26	TAF1D	protein_coding
ENSG00000156256.15	0.54079	7.2324e-30	2.3549e-28	0.506877	0	0	USP16	protein_coding
ENSG00000090470.15	0.540597	7.64501e-30	2.48785e-28	0.521271	1.63644e-27	2.40399e-26	PDCD7	protein_coding
ENSG00000198826.11	0.540579	7.684e-30	2.49915e-28	0.553985	0	0	ARHGAP11A	protein_coding
ENSG00000075568.17	0.540546	7.75563e-30	2.52103e-28	0.547643	0	0	TMEM131	protein_coding
ENSG00000113318.11	0.540473	7.91982e-30	2.57297e-28	0.557569	0	0	MSH3	protein_coding
ENSG00000131473.17	0.540433	8.01217e-30	2.60152e-28	0.608832	0	0	ACLY	protein_coding
ENSG00000155189.12	0.540332	8.24723e-30	2.67635e-28	0.550596	0	0	AGPAT5	protein_coding
ENSG00000105819.14	0.540329	8.25513e-30	2.67742e-28	0.562867	0	0	PMPCB	protein_coding
ENSG00000115306.16	0.540297	8.32993e-30	2.70018e-28	0.573166	0	0	SPTBN1	protein_coding
ENSG00000136986.10	0.540271	8.39348e-30	2.71926e-28	0.544943	0	0	DERL1	protein_coding
ENSG00000166887.16	0.540212	8.53529e-30	2.76367e-28	0.523024	1.02013e-27	1.50431e-26	VPS39	protein_coding
ENSG00000144535.20	0.540208	8.54508e-30	2.7653e-28	0.543456	3.35467e-30	5.10862e-29	DIS3L2	protein_coding
ENSG00000129003.19	0.540033	8.98521e-30	2.90612e-28	0.522355	0	0	VPS13C	protein_coding
ENSG00000007168.14	0.540017	9.02459e-30	2.91723e-28	0.545442	0	0	PAFAH1B1	protein_coding
ENSG00000169762.17	0.539866	9.42487e-30	3.04493e-28	0.545048	0	0	TAPT1	protein_coding
ENSG00000196290.16	0.539836	9.50558e-30	3.0693e-28	0.526556	0	0	NIF3L1	protein_coding
ENSG00000070476.15	0.539827	9.53001e-30	3.07549e-28	0.556571	0	0	ZXDC	protein_coding
ENSG00000102218.6	0.53976	9.71363e-30	3.13301e-28	0.553615	0	0	RP2	protein_coding
ENSG00000168288.13	0.539722	9.82008e-30	3.16559e-28	0.53636	0	0	MMADHC	protein_coding
ENSG00000140326.13	0.539547	1.03243e-29	3.32627e-28	0.531782	9.22411e-29	1.38262e-27	CDAN1	protein_coding
ENSG00000196417.13	0.539541	1.034e-29	3.32949e-28	0.566031	3.77414e-33	5.91767e-32	ZNF765	protein_coding
ENSG00000153310.19	0.539508	1.0438e-29	3.35919e-28	0.550151	0	0	CYRIB	protein_coding
ENSG00000154743.18	0.539393	1.07894e-29	3.47037e-28	0.541994	0	0	TSEN2	protein_coding
ENSG00000197299.12	0.539256	1.12186e-29	3.60642e-28	0.542848	0	0	BLM	protein_coding
ENSG00000177125.5	0.539209	1.13687e-29	3.65266e-28	0.555563	9.37973e-32	1.44884e-30	ZBTB34	protein_coding
ENSG00000187735.14	0.539198	1.14056e-29	3.66251e-28	0.522049	0	0	TCEA1	protein_coding
ENSG00000112592.14	0.539177	1.14749e-29	3.68273e-28	0.55548	0	0	TBP	protein_coding
ENSG00000173889.16	0.53915	1.15615e-29	3.70846e-28	0.527689	0	0	PHC3	protein_coding
ENSG00000102172.16	0.539118	1.16686e-29	3.74075e-28	0.515026	0	0	SMS	protein_coding
ENSG00000139323.14	0.53903	1.19666e-29	3.83419e-28	0.534818	0	0	POC1B	protein_coding
ENSG00000116679.16	0.538911	1.23782e-29	3.9639e-28	0.565141	0	0	IVNS1ABP	protein_coding
ENSG00000157869.16	0.538823	1.26918e-29	4.06208e-28	0.521965	1.35787e-27	1.99627e-26	RAB28	protein_coding
ENSG00000159202.18	0.538786	1.28277e-29	4.10333e-28	0.54648	0	0	UBE2Z	protein_coding
ENSG00000186532.12	0.53873	1.30354e-29	4.16745e-28	0.530146	1.45313e-28	2.16808e-27	SMYD4	protein_coding
ENSG00000164053.21	0.538716	1.3086e-29	4.18135e-28	0.529416	1.77806e-28	2.65015e-27	ATRIP	protein_coding
ENSG00000161996.19	0.538494	1.39406e-29	4.45198e-28	0.559319	0	0	WDR90	protein_coding
ENSG00000142731.11	0.538483	1.39854e-29	4.46384e-28	0.549836	5.18699e-31	7.94674e-30	PLK4	protein_coding
ENSG00000115183.15	0.538443	1.41421e-29	4.51137e-28	0.521296	0	0	TANC1	protein_coding
ENSG00000102158.20	0.538377	1.44117e-29	4.59484e-28	0.582656	0	0	MAGT1	protein_coding
ENSG00000065613.15	0.538375	1.44221e-29	4.59566e-28	0.530529	0	0	SLK	protein_coding
ENSG00000188725.8	0.538331	1.46023e-29	4.65054e-28	0.542312	0	0	SMIM15	protein_coding
ENSG00000172493.22	0.538267	1.48721e-29	4.73387e-28	0.546272	0	0	AFF1	protein_coding
ENSG00000111602.12	0.538159	1.53348e-29	4.87848e-28	0.542566	0	0	TIMELESS	protein_coding
ENSG00000265808.4	0.538145	1.53954e-29	4.8951e-28	0.545632	0	0	SEC22B	protein_coding
ENSG00000155229.21	0.537923	1.63971e-29	5.21072e-28	0.538565	0	0	MMS19	protein_coding
ENSG00000109332.20	0.537909	1.64641e-29	5.22917e-28	0.540251	0	0	UBE2D3	protein_coding
ENSG00000117155.17	0.537906	1.64775e-29	5.22936e-28	0.527955	2.65953e-28	3.95486e-27	SSX2IP	protein_coding
ENSG00000147649.10	0.537905	1.64826e-29	5.22936e-28	0.525379	0	0	MTDH	protein_coding
ENSG00000116001.17	0.537815	1.6909e-29	5.36169e-28	0.490553	0	0	TIA1	protein_coding
ENSG00000083857.14	0.537718	1.73822e-29	5.50477e-28	0.55235	0	0	FAT1	protein_coding
ENSG00000156471.13	0.537717	1.73886e-29	5.50477e-28	0.537127	0	0	PTDSS1	protein_coding
ENSG00000101811.14	0.537689	1.75249e-29	5.54493e-28	0.540029	8.9938e-30	1.36426e-28	CSTF2	protein_coding
ENSG00000178425.14	0.537669	1.76272e-29	5.57425e-28	0.550763	0	0	NT5DC1	protein_coding
ENSG00000104231.11	0.537659	1.76776e-29	5.58716e-28	0.54972	5.36766e-31	8.21922e-30	ZFAND1	protein_coding
ENSG00000094975.14	0.537655	1.76966e-29	5.59014e-28	0.57927	0	0	SUCO	protein_coding
ENSG00000151247.12	0.537648	1.77306e-29	5.59784e-28	0.527176	3.29351e-28	4.88265e-27	EIF4E	protein_coding
ENSG00000165185.15	0.537577	1.80932e-29	5.70921e-28	0.562928	0	0	KIAA1958	protein_coding
ENSG00000197601.13	0.537459	1.8707e-29	5.89969e-28	0.554657	0	0	FAR1	protein_coding
ENSG00000165118.15	0.537356	1.92622e-29	6.07151e-28	0.499498	0	0	C9orf64	protein_coding
ENSG00000067365.15	0.537304	1.95467e-29	6.15783e-28	0.502075	2.43067e-25	3.47261e-24	METTL22	protein_coding
ENSG00000124571.18	0.537042	2.10569e-29	6.62804e-28	0.593711	0	0	XPO5	protein_coding
ENSG00000071537.14	0.537041	2.1062e-29	6.62804e-28	0.588063	0	0	SEL1L	protein_coding
ENSG00000136868.11	0.536872	2.20975e-29	6.95015e-28	0.564806	0	0	SLC31A1	protein_coding
ENSG00000170191.5	0.536793	2.25912e-29	7.1016e-28	0.577432	9.98844e-35	1.58406e-33	NANP	protein_coding
ENSG00000152219.5	0.536762	2.2794e-29	7.16146e-28	0.530369	1.36591e-28	2.04004e-27	ARL14EP	protein_coding
ENSG00000091009.8	0.536734	2.29724e-29	7.21362e-28	0.503212	1.82316e-25	2.60981e-24	RBM27	protein_coding
ENSG00000174485.16	0.536596	2.38882e-29	7.49716e-28	0.55392	0	0	DENND4A	protein_coding
ENSG00000163389.12	0.536464	2.47955e-29	7.77772e-28	0.527243	3.23326e-28	4.797e-27	POGLUT1	protein_coding
ENSG00000113810.16	0.536393	2.52994e-29	7.93149e-28	0.534078	0	0	SMC4	protein_coding
ENSG00000010017.13	0.5363	2.59739e-29	8.13857e-28	0.550342	0	0	RANBP9	protein_coding
ENSG00000103091.15	0.536255	2.63086e-29	8.23901e-28	0.538364	1.44651e-29	2.19077e-28	WDR59	protein_coding
ENSG00000180228.14	0.53625	2.6346e-29	8.2463e-28	0.505311	1.06953e-25	1.53629e-24	PRKRA	protein_coding
ENSG00000122565.19	0.536223	2.65494e-29	8.30551e-28	0.503346	0	0	CBX3	protein_coding
ENSG00000198740.9	0.536062	2.77844e-29	8.68718e-28	0.554326	0	0	ZNF652	protein_coding
ENSG00000180357.9	0.536018	2.81331e-29	8.79149e-28	0.537916	1.64292e-29	2.48565e-28	ZNF609	protein_coding
ENSG00000177485.7	0.535907	2.90227e-29	9.0646e-28	0.565954	0	0	ZBTB33	protein_coding
ENSG00000100519.12	0.535886	2.92008e-29	9.11534e-28	0.551878	2.8293e-31	4.34264e-30	PSMC6	protein_coding
ENSG00000139726.11	0.535881	2.92377e-29	9.12198e-28	0.533859	0	0	DENR	protein_coding
ENSG00000089154.11	0.535729	3.05186e-29	9.51651e-28	0.545026	0	0	GCN1	protein_coding
ENSG00000110435.12	0.535712	3.06667e-29	9.55757e-28	0.583214	1.49852e-35	2.39672e-34	PDHX	protein_coding
ENSG00000163755.9	0.535697	3.07939e-29	9.59207e-28	0.537234	0	0	HPS3	protein_coding
ENSG00000143079.15	0.53568	3.09419e-29	9.63303e-28	0.543521	3.29162e-30	5.01522e-29	CTTNBP2NL	protein_coding
ENSG00000170633.16	0.535655	3.11617e-29	9.69628e-28	0.538726	1.30494e-29	1.97738e-28	RNF34	protein_coding
ENSG00000119541.10	0.535618	3.14907e-29	9.79339e-28	0.539994	0	0	VPS4B	protein_coding
ENSG00000134970.14	0.535537	3.22197e-29	1.00148e-27	0.55131	0	0	TMED7	protein_coding
ENSG00000159023.22	0.53542	3.32957e-29	1.03437e-27	0.549304	6.06898e-31	9.29066e-30	EPB41	protein_coding
ENSG00000121390.19	0.535137	3.60641e-29	1.11978e-27	0.517108	0	0	PSPC1	protein_coding
ENSG00000121897.15	0.535113	3.63064e-29	1.1267e-27	0.520663	1.92698e-27	2.82724e-26	LIAS	protein_coding
ENSG00000116580.18	0.535089	3.65536e-29	1.13377e-27	0.532239	8.12261e-29	1.21845e-27	GON4L	protein_coding
ENSG00000148358.20	0.535045	3.70055e-29	1.14717e-27	0.532226	0	0	GPR107	protein_coding
ENSG00000132640.15	0.535043	3.70317e-29	1.14737e-27	0.543373	0	0	BTBD3	protein_coding
ENSG00000141380.14	0.53502	3.72647e-29	1.15398e-27	0.553442	0	0	SS18	protein_coding
ENSG00000130741.11	0.535015	3.7326e-29	1.15526e-27	0.541072	0	0	EIF2S3	protein_coding
ENSG00000103365.15	0.535007	3.74002e-29	1.15694e-27	0.532003	0	0	GGA2	protein_coding
ENSG00000215717.7	0.534991	3.75704e-29	1.16159e-27	0.546844	1.25092e-30	1.91195e-29	TMEM167B	protein_coding
ENSG00000198160.15	0.534971	3.77905e-29	1.16778e-27	0.527342	3.14686e-28	4.67118e-27	MIER1	protein_coding
ENSG00000170677.6	0.534968	3.78133e-29	1.16786e-27	0.525643	0	0	SOCS6	protein_coding
ENSG00000145919.11	0.534917	3.83633e-29	1.18422e-27	0.508077	5.26442e-26	7.60317e-25	BOD1	protein_coding
ENSG00000152359.15	0.534836	3.92435e-29	1.21075e-27	0.531734	0	0	POC5	protein_coding
ENSG00000204256.14	0.534689	4.09019e-29	1.26124e-27	0.567794	0	0	BRD2	protein_coding
ENSG00000203965.13	0.534666	4.11751e-29	1.269e-27	0.510769	2.62479e-26	3.80787e-25	EFCAB7	protein_coding
ENSG00000143442.22	0.534628	4.16171e-29	1.28194e-27	0.523642	8.62996e-28	1.27388e-26	POGZ	protein_coding
ENSG00000185220.12	0.534524	4.28449e-29	1.31906e-27	0.532335	7.90797e-29	1.18687e-27	PGBD2	protein_coding
ENSG00000057663.16	0.534474	4.34557e-29	1.33716e-27	0.591247	0	0	ATG5	protein_coding
ENSG00000011426.11	0.534452	4.37215e-29	1.34463e-27	0.559238	0	0	ANLN	protein_coding
ENSG00000154814.14	0.534267	4.60535e-29	1.4156e-27	0.537422	0	0	OXNAD1	protein_coding
ENSG00000155506.18	0.534239	4.64146e-29	1.42595e-27	0.546827	0	0	LARP1	protein_coding
ENSG00000118197.14	0.534181	4.71848e-29	1.44884e-27	0.528892	0	0	DDX59	protein_coding
ENSG00000171466.10	0.534163	4.74118e-29	1.45505e-27	0.535527	3.23075e-29	4.874e-28	ZNF562	protein_coding
ENSG00000066135.13	0.534137	4.77661e-29	1.46515e-27	0.551402	0	0	KDM4A	protein_coding
ENSG00000088876.13	0.534044	4.9032e-29	1.50318e-27	0.554249	1.39251e-31	2.14526e-30	ZNF343	protein_coding
ENSG00000171988.19	0.534035	4.91455e-29	1.50587e-27	0.523729	0	0	JMJD1C	protein_coding
ENSG00000108039.18	0.53403	4.92214e-29	1.5074e-27	0.530863	0	0	XPNPEP1	protein_coding
ENSG00000166801.16	0.533921	5.07449e-29	1.55324e-27	0.539126	0	0	FAM111A	protein_coding
ENSG00000119401.11	0.533861	5.16021e-29	1.57865e-27	0.556579	0	0	TRIM32	protein_coding
ENSG00000133028.12	0.533847	5.18119e-29	1.58424e-27	0.534398	4.43913e-29	6.68661e-28	SCO1	protein_coding
ENSG00000137876.11	0.533822	5.21787e-29	1.59461e-27	0.536015	0	0	RSL24D1	protein_coding
ENSG00000117868.17	0.533794	5.25849e-29	1.60618e-27	0.541788	0	0	ESYT2	protein_coding
ENSG00000126945.9	0.533731	5.35239e-29	1.63401e-27	0.55339	0	0	HNRNPH2	protein_coding
ENSG00000144445.17	0.533622	5.51855e-29	1.68385e-27	0.504632	0	0	KANSL1L	protein_coding
ENSG00000152242.11	0.533608	5.53958e-29	1.68938e-27	0.578214	0	0	C18orf25	protein_coding
ENSG00000136935.14	0.533454	5.78386e-29	1.76296e-27	0.536079	0	0	GOLGA1	protein_coding
ENSG00000143499.14	0.533446	5.79723e-29	1.76611e-27	0.517379	0	0	SMYD2	protein_coding
ENSG00000077232.18	0.533443	5.80225e-29	1.76671e-27	0.524071	0	0	DNAJC10	protein_coding
ENSG00000079332.15	0.533433	5.81896e-29	1.77087e-27	0.527106	0	0	SAR1A	protein_coding
ENSG00000149100.13	0.533367	5.92605e-29	1.80252e-27	0.567263	0	0	EIF3M	protein_coding
ENSG00000095485.18	0.533301	6.03738e-29	1.83543e-27	0.531121	1.10866e-28	1.6588e-27	CWF19L1	protein_coding
ENSG00000133226.17	0.533279	6.0744e-29	1.84572e-27	0.509403	0	0	SRRM1	protein_coding
ENSG00000132275.11	0.533036	6.50128e-29	1.9744e-27	0.536497	0	0	RRP8	protein_coding
ENSG00000112062.11	0.532836	6.8748e-29	2.08565e-27	0.567579	0	0	MAPK14	protein_coding
ENSG00000174574.16	0.532793	6.95937e-29	2.11021e-27	0.583466	0	0	AKIRIN1	protein_coding
ENSG00000110931.19	0.532749	7.04519e-29	2.13512e-27	0.53329	0	0	CAMKK2	protein_coding
ENSG00000180530.11	0.532637	7.26954e-29	2.20197e-27	0.544117	0	0	NRIP1	protein_coding
ENSG00000117523.16	0.53262	7.30314e-29	2.211e-27	0.524806	0	0	PRRC2C	protein_coding
ENSG00000164466.13	0.532539	7.4693e-29	2.26012e-27	0.565083	0	0	SFXN1	protein_coding
ENSG00000187742.15	0.532285	8.01926e-29	2.42527e-27	0.558152	4.28253e-32	6.65564e-31	SECISBP2	protein_coding
ENSG00000173674.11	0.53227	8.05234e-29	2.43401e-27	0.522294	0	0	EIF1AX	protein_coding
ENSG00000136636.13	0.532071	8.51139e-29	2.57144e-27	0.531642	0	0	KCTD3	protein_coding
ENSG00000150753.12	0.531927	8.86076e-29	2.67506e-27	0.525563	0	0	CCT5	protein_coding
ENSG00000160299.17	0.531926	8.86355e-29	2.67506e-27	0.526206	4.29565e-28	6.35861e-27	PCNT	protein_coding
ENSG00000157538.14	0.531825	9.11477e-29	2.74945e-27	0.533397	0	0	VPS26C	protein_coding
ENSG00000157107.14	0.531819	9.13077e-29	2.75285e-27	0.560143	0	0	FCHO2	protein_coding
ENSG00000141385.10	0.531741	9.33216e-29	2.81211e-27	0.530351	0	0	AFG3L2	protein_coding
ENSG00000224470.8	0.531686	9.47448e-29	2.85352e-27	0.540523	7.80816e-30	1.18533e-28	ATXN1L	protein_coding
ENSG00000117724.13	0.531673	9.50981e-29	2.86268e-27	0.537502	0	0	CENPF	protein_coding
ENSG00000101624.11	0.531664	9.53295e-29	2.86816e-27	0.566755	3.00956e-33	4.72648e-32	CEP76	protein_coding
ENSG00000103319.12	0.531645	9.58344e-29	2.88186e-27	0.546697	0	0	EEF2K	protein_coding
ENSG00000164402.14	0.531601	9.70256e-29	2.91618e-27	0.548365	0	0	SEPTIN8	protein_coding
ENSG00000138160.7	0.531491	1.00035e-28	3.00507e-27	0.537518	0	0	KIF11	protein_coding
ENSG00000100104.13	0.531347	1.04122e-28	3.12624e-27	0.528625	0	0	SRRD	protein_coding
ENSG00000167904.15	0.531314	1.05084e-28	3.1535e-27	0.537888	0	0	TMEM68	protein_coding
ENSG00000185716.12	0.531264	1.06541e-28	3.19557e-27	0.511052	0	0	MOSMO	protein_coding
ENSG00000100941.9	0.531254	1.06844e-28	3.20302e-27	0.50306	0	0	PNN	protein_coding
ENSG00000079134.12	0.53123	1.07548e-28	3.22245e-27	0.509971	0	0	THOC1	protein_coding
ENSG00000181163.14	0.531163	1.09569e-28	3.28131e-27	0.512875	0	0	NPM1	protein_coding
ENSG00000133641.18	0.531141	1.1025e-28	3.30001e-27	0.568994	1.48849e-33	2.34398e-32	C12orf29	protein_coding
ENSG00000156232.7	0.531122	1.10846e-28	3.31616e-27	0.539032	0	0	WHAMM	protein_coding
ENSG00000143727.16	0.531074	1.12316e-28	3.35839e-27	0.519305	0	0	ACP1	protein_coding
ENSG00000124275.15	0.531072	1.12404e-28	3.35932e-27	0.543964	2.89534e-30	4.4149e-29	MTRR	protein_coding
ENSG00000136861.18	0.531061	1.12717e-28	3.36695e-27	0.524056	7.71249e-28	1.13961e-26	CDK5RAP2	protein_coding
ENSG00000134758.14	0.530982	1.1522e-28	3.43995e-27	0.535812	0	0	RNF138	protein_coding
ENSG00000215251.4	0.530966	1.15756e-28	3.45416e-27	0.547242	0	0	FASTKD5	protein_coding
ENSG00000171467.16	0.530924	1.17105e-28	3.49185e-27	0.58174	0	0	ZNF318	protein_coding
ENSG00000148835.11	0.530923	1.17139e-28	3.49185e-27	0.510101	0	0	TAF5	protein_coding
ENSG00000085999.13	0.530893	1.18129e-28	3.51957e-27	0.530199	1.43182e-28	2.13683e-27	RAD54L	protein_coding
ENSG00000137177.20	0.530811	1.20842e-28	3.59856e-27	0.516372	0	0	KIF13A	protein_coding
ENSG00000116273.6	0.530776	1.22011e-28	3.62966e-27	0.511988	1.91141e-26	2.77571e-25	PHF13	protein_coding
ENSG00000111670.16	0.530713	1.24181e-28	3.69231e-27	0.545757	0	0	GNPTAB	protein_coding
ENSG00000130024.15	0.530707	1.24356e-28	3.69564e-27	0.518585	0	0	PHF10	protein_coding
ENSG00000139372.15	0.530256	1.40921e-28	4.18579e-27	0.5653	4.74191e-33	7.42509e-32	TDG	protein_coding
ENSG00000197077.13	0.530185	1.43748e-28	4.26713e-27	0.550582	0	0	KIAA1671	protein_coding
ENSG00000175792.12	0.530183	1.43806e-28	4.26713e-27	0.513603	0	0	RUVBL1	protein_coding
ENSG00000108406.10	0.53013	1.45934e-28	4.32806e-27	0.51838	0	0	DHX40	protein_coding
ENSG00000049245.13	0.530006	1.51031e-28	4.47696e-27	0.524184	0	0	VAMP3	protein_coding
ENSG00000132676.16	0.529922	1.54587e-28	4.58002e-27	0.530457	0	0	DAP3	protein_coding
ENSG00000116688.18	0.529783	1.60669e-28	4.7578e-27	0.53454	0	0	MFN2	protein_coding
ENSG00000163607.17	0.52974	1.62564e-28	4.81148e-27	0.545811	1.69176e-30	2.58303e-29	GTPBP8	protein_coding
ENSG00000198420.10	0.529639	1.67163e-28	4.94505e-27	0.510577	0	0	TCAF1	protein_coding
ENSG00000115091.12	0.52952	1.72786e-28	5.10881e-27	0.558399	0	0	ACTR3	protein_coding
ENSG00000060339.14	0.529491	1.74142e-28	5.14628e-27	0.498152	6.50015e-25	9.2344e-24	CCAR1	protein_coding
ENSG00000147050.16	0.529393	1.78938e-28	5.28533e-27	0.521292	1.62724e-27	2.39108e-26	KDM6A	protein_coding
ENSG00000139154.16	0.529285	1.84353e-28	5.44253e-27	0.552347	0	0	AEBP2	protein_coding
ENSG00000135677.11	0.529155	1.91108e-28	5.63909e-27	0.540283	0	0	GNS	protein_coding
ENSG00000133812.16	0.529146	1.91577e-28	5.65008e-27	0.530028	1.50105e-28	2.23843e-27	SBF2	protein_coding
ENSG00000164828.18	0.529055	1.96426e-28	5.79013e-27	0.549416	0	0	SUN1	protein_coding
ENSG00000085788.14	0.52901	1.98889e-28	5.85976e-27	0.527114	0	0	DDHD2	protein_coding
ENSG00000111911.7	0.528995	1.99732e-28	5.88163e-27	0.523136	9.89824e-28	1.45998e-26	HINT3	protein_coding
ENSG00000141084.11	0.528983	2.00349e-28	5.89659e-27	0.553898	1.54746e-31	2.38333e-30	RANBP10	protein_coding
ENSG00000172466.16	0.528982	2.00442e-28	5.89659e-27	0.554502	0	0	ZNF24	protein_coding
ENSG00000140262.18	0.52892	2.03884e-28	5.9948e-27	0.532152	0	0	TCF12	protein_coding
ENSG00000115207.13	0.528896	2.05232e-28	6.03141e-27	0.541601	0	0	GTF3C2	protein_coding
ENSG00000101138.12	0.528836	2.08657e-28	6.12895e-27	0.562063	0	0	CSTF1	protein_coding
ENSG00000167699.13	0.528813	2.10012e-28	6.16566e-27	0.510136	0	0	GLOD4	protein_coding
ENSG00000117036.12	0.528778	2.12019e-28	6.22143e-27	0.546711	0	0	ETV3	protein_coding
ENSG00000055208.19	0.528703	2.16427e-28	6.34757e-27	0.531641	9.59553e-29	1.43718e-27	TAB2	protein_coding
ENSG00000165506.15	0.52863	2.20826e-28	6.47334e-27	0.536079	2.76464e-29	4.17622e-28	DNAAF2	protein_coding
ENSG00000070495.15	0.528519	2.27736e-28	6.67255e-27	0.526648	3.80578e-28	5.63922e-27	JMJD6	protein_coding
ENSG00000178295.15	0.528421	2.33948e-28	6.85109e-27	0.532866	0	0	GEN1	protein_coding
ENSG00000115145.10	0.528412	2.34509e-28	6.86407e-27	0.554157	0	0	STAM2	protein_coding
ENSG00000118600.12	0.52841	2.34654e-28	6.86487e-27	0.546541	0	0	RXYLT1	protein_coding
ENSG00000112640.16	0.528407	2.34818e-28	6.86622e-27	0.564995	0	0	PPP2R5D	protein_coding
ENSG00000181090.21	0.528357	2.38066e-28	6.9577e-27	0.52275	0	0	EHMT1	protein_coding
ENSG00000129460.16	0.528348	2.38708e-28	6.97295e-27	0.550573	0	0	NGDN	protein_coding
ENSG00000163635.20	0.528254	2.44971e-28	7.15232e-27	0.516459	5.90728e-27	8.63011e-26	ATXN7	protein_coding
ENSG00000113712.19	0.528125	2.53782e-28	7.40586e-27	0.558651	0	0	CSNK1A1	protein_coding
ENSG00000072756.17	0.527976	2.64415e-28	7.71227e-27	0.530992	1.14929e-28	1.71915e-27	TRNT1	protein_coding
ENSG00000168826.16	0.527956	2.65868e-28	7.75079e-27	0.502938	1.9543e-25	2.79547e-24	ZBTB49	protein_coding
ENSG00000156599.11	0.5279	2.69995e-28	7.86715e-27	0.56718	0	0	ZDHHC5	protein_coding
ENSG00000100353.18	0.527873	2.71986e-28	7.92122e-27	0.543702	0	0	EIF3D	protein_coding
ENSG00000158435.8	0.527741	2.82071e-28	8.21079e-27	0.523507	0	0	CNOT11	protein_coding
ENSG00000196214.11	0.527694	2.85702e-28	8.30818e-27	0.519689	2.50112e-27	3.66684e-26	ZNF766	protein_coding
ENSG00000156958.15	0.52759	2.94006e-28	8.54542e-27	0.53666	2.34629e-29	3.54611e-28	GALK2	protein_coding
ENSG00000078369.18	0.527573	2.95322e-28	8.57936e-27	0.514726	0	0	GNB1	protein_coding
ENSG00000119392.15	0.527504	3.01012e-28	8.74031e-27	0.553483	0	0	GLE1	protein_coding
ENSG00000079974.18	0.527484	3.02647e-28	8.78341e-27	0.515537	7.53541e-27	1.09839e-25	RABL2B	protein_coding
ENSG00000141543.12	0.52748	3.0299e-28	8.78899e-27	0.524036	0	0	EIF4A3	protein_coding
ENSG00000169641.13	0.527459	3.04735e-28	8.8352e-27	0.528316	0	0	LUZP1	protein_coding
ENSG00000120254.16	0.527426	3.07478e-28	8.91028e-27	0.521919	0	0	MTHFD1L	protein_coding
ENSG00000060688.13	0.527338	3.15027e-28	9.12449e-27	0.504496	0	0	SNRNP40	protein_coding
ENSG00000172167.8	0.527323	3.16342e-28	9.15803e-27	0.504786	0	0	MTBP	protein_coding
ENSG00000177302.15	0.527293	3.18918e-28	9.22801e-27	0.540227	8.49964e-30	1.28997e-28	TOP3A	protein_coding
ENSG00000008405.12	0.527273	3.20686e-28	9.27458e-27	0.550106	0	0	CRY1	protein_coding
ENSG00000175455.16	0.527243	3.23311e-28	9.34584e-27	0.515227	8.17909e-27	1.19132e-25	CCDC14	protein_coding
[truncated: 17,963 more rows]

## Sheet: top35
Positive	Negative
NOC3L	MT-CO3
ZBTB11	MT-ND3
AQR	BLOC1S1
TNPO1	MT-CO1
ANAPC1	MT-ND6
WDR36	MT-ATP6
RBM12	NDUFA3
POLR2B	MT-CO2
PUM2	RABAC1
ICE2	PTGDS
BAG5	DYNLRB1
XPO1	MT-ND1
RPE	MTRNR2L8
GTF2A1	SELENOM
CTCF	CLEC3B
CTDSPL2	HSPB2
DHX15	MTRNR2L10
AHCTF1	MTRNR2L12
CPSF2	LTC4S
BFAR	MT-CYB
HNRNPR	PSENEN
MRPL19	MTRNR2L6
SMG1	C12orf57
NUP160	LTB
DHX9	HCST
ZC3H7A	CAVIN3
PDS5A	MTRNR2L11
ERI2	RAMP1
PALB2	CCDC107
RSL1D1	MTLN
THUMPD1	RNASEK-C17orf49
USP7	INKA1
CEP20	TPSB2
GSPT1	HBA1
PARN	C16orf89

## Sheet: string
PARN
GSPT1
CEP20
USP7
THUMPD1
RSL1D1
PALB2
ERI2
PDS5A
ZC3H7A
DHX9
NUP160
SMG1
MRPL19
HNRNPR
BFAR
CPSF2
AHCTF1
DHX15
CTDSPL2
CTCF
GTF2A1
RPE
XPO1
BAG5
ICE2
PUM2
POLR2B
RBM12
WDR36
ANAPC1
TNPO1
AQR
ZBTB11
NOC3L
FAF2
RFC1
TENT4B
UTP15
SPTY2D1
NUDT21
CCP110
BCLAF1
ZFP91
CEBPZ
LRRC40
NUP153
QTRT2
CCNT1
CDC27
ZCCHC4
MOB1A
NFATC2IP
SF3B1
INTS2
ZZZ3
PPAT
UBFD1
ZNF146
SUPT16H
FUBP1
CAPRIN1
IARS2
ZNF800
RIF1
DCAF17
NFXL1
CNOT6
PUM1
CBLL1
NUP98
SRSF1
BMS1
XPO6
HEATR1
TOPBP1
ZC3H14
NEDD1
IREB2
HNRNPU
CDC73
TMEM184C
PARG
TUBGCP4
DDX3X
CDC23
HNRNPLL
NUP58
TRIM37
RBBP5
GMPS
TBL1XR1
FBXO28
PDXDC1
GEMIN5
XPO4
LIN54
USP24
SMARCA5
CKAP5

## Sheet: GO & KEGG
PARN
GSPT1
CEP20
USP7
THUMPD1
RSL1D1
PALB2
ERI2
PDS5A
ZC3H7A
DHX9
NUP160
SMG1
MRPL19
HNRNPR
BFAR
CPSF2
AHCTF1
DHX15
CTDSPL2
CTCF
GTF2A1
RPE
XPO1
BAG5
ICE2
PUM2
POLR2B
RBM12
WDR36
ANAPC1
TNPO1
AQR
ZBTB11
NOC3L
FAF2
RFC1
TENT4B
UTP15
SPTY2D1
NUDT21
CCP110
BCLAF1
ZFP91
CEBPZ
LRRC40
NUP153
QTRT2
CCNT1
CDC27
ZCCHC4
MOB1A
NFATC2IP
SF3B1
INTS2
ZZZ3
PPAT
UBFD1
ZNF146
SUPT16H
FUBP1
CAPRIN1
IARS2
ZNF800
RIF1
DCAF17
NFXL1
CNOT6
PUM1
CBLL1
NUP98
SRSF1
BMS1
XPO6
HEATR1
TOPBP1
ZC3H14
NEDD1
IREB2
HNRNPU
CDC73
TMEM184C
PARG
TUBGCP4
DDX3X
CDC23
HNRNPLL
NUP58
TRIM37
RBBP5
GMPS
TBL1XR1
FBXO28
PDXDC1
GEMIN5
XPO4
LIN54
USP24
SMARCA5
CKAP5
USP1
PPP4R3A
RSPRY1
RLF
API5
ORC4
ALMS1
FOXN2
FASTKD2
PSME4
SLC30A9
LRPPRC
GPBP1L1
PCNP
PAPOLG
UTP20
ZNF644
PRR14L
HNRNPK
CLPX
USP37
RPAP3
UBQLN1
MRPL42
NUP205
TRUB1
DCAF1
WDR43
TEX10
CAND1
BLOC1S6
MTIF2
ABCE1
TPR
OPA1
NUP133
TARDBP
PRPF40A
NOL11
RBBP4
USP10
UHMK1
SPAST
ZSCAN29
EIF4G2
R3HDM1
PNPT1
TUBGCP5
UBE2K
SNRNP200
ADNP
URB2
DCTN5
COPS2
HAUS3
G3BP1
SELENOI
DESI2
ZBTB41
DCLRE1A
GFM1
CUL3
RLIM
GTF3C3
WDR12
GSTCD
RANBP2
NCBP1
ZNF770
FBXO11
METAP1
AP1AR
PRPF38A
NAA50
MSH2
NAA15
TTF2
WDR3
POLR1B
PRPF4B
LARP4
DDX21
PPP4R3B
EXOC5
THUMPD3
TRIP12
UBR3
EARS2
CHUK
RAD21
KPNB1
ALKBH8
C16orf72
ILF3
MCMBP
ZNF143
CCDC117
IPO11
C1orf109
EPRS1
KHDRBS1
THAP6
UBE3C
PIK3R4
FAM91A1
TTC5
SRFBP1
POLR3E
SCAF11
ZFYVE16
SNW1
DCUN1D1
ZNF451
ERCC4
DDX42
G3BP2
LRRC58
YTHDC1
NEK4
SRBD1
ASXL2
ZNF638
MTREX
INO80
CFAP97
USP31
PTCD3
MSH6
SRSF3
SERBP1
TTC27
TMED5
INTS14
TRPM7
UBR1
ARPP19
PAPOLA
SRSF10
NDC1
RBAK
ADAM10
AASDHPPT
G2E3
EMC1
SDAD1
ADSS2
NAA30
MAT2A
XRCC5
PTPN11
ICE1
ITCH
COG5
OTUD4
RFWD3
SLC39A9
STARD7
CREB1
GMFB
MAPK1
OXSR1
SACM1L
IMMT
DNAJA2
LMBR1
PRMT3
ZNF148
USP47
TMEM33
NOP58
PIK3C2A
TCERG1
MTMR4
MIER3
RFX7
PRDM10
TASOR2
ZFR
USP33
NBN
TAF5L
SMG7
PWWP2A
IARS1
SEC24B
FANCM
LARS1
GOSR1
ACTR2
COPB1
NOLC1
MED14
NPAT
DDX20
NXF1
DDX23
KLHL28
ZNF267
STAG1
CIAO1
