# Supplementary material for: Clinical significance and functional characterization of RRN3 in gastric cancer: insights from pan-cancer analysis and experimental validation
Source: Front Oncol. 2026 May 22;16:1832473. doi: 10.3389/fonc.2026.1832473 (PMC13213868; doi:10.3389/fonc.2026.1832473)
Supplement: Supplementary file 1 [file DataSheet1.zip › Supplementary table 1.xlsx]

## Sheet: Cerebral cortex
GTEX-X4EP-0011-R3A-SM-3P626	60-69 years, female	30.4
GTEX-13OW5-0011-R3a-SM-5L3I5	60-69 years, male	18.1
GTEX-QDT8-0011-R3A-SM-32PKR	30-39 years, female	17.4
GTEX-1B996-0011-R3b-SM-9QEGY	60-69 years, male	17.4
GTEX-1JJEA-0011-R3b-SM-EXUTD	60-69 years, male	16.9
GTEX-14JIY-0011-R3a-SM-5YYAQ	60-69 years, male	16.7
GTEX-13JVG-0011-R3b-SM-5LZXF	60-69 years, male	16
GTEX-13N2G-0011-R3b-SM-5MR5G	60-69 years, male	15.4
GTEX-1JMOU-0011-R3a-SM-EYYXN	60-69 years, female	15
GTEX-13SLW-0011-R3b-SM-5SI6Y	70-79 years, male	14.9
GTEX-1GN73-0011-R3b-SM-9QEIL	60-69 years, male	14.9
GTEX-15CHQ-0011-R3b-SM-686ZY	60-69 years, male	14.8
GTEX-15DCD-0011-R3b-SM-D4P1P	70-79 years, female	14.8
GTEX-13RTL-0011-R3a-SM-5P9JP	40-49 years, male	14.2
GTEX-WZTO-0011-R3B-SM-3NMC6	40-49 years, male	14.2
GTEX-NL3H-0011-R3a-SM-2I3GL	60-69 years, male	14.1
GTEX-11WQK-0011-R3b-SM-DO93K	50-59 years, male	14.1
GTEX-X585-0011-R3B-SM-46MVG	50-59 years, male	13.9
GTEX-1I1GS-0011-R3b-SM-CYPS7	60-69 years, male	13.9
GTEX-13X6K-0011-R3b-SM-5PNUD	60-69 years, female	13.8
GTEX-1F48J-0011-R3b-SM-9OSVY	50-59 years, female	13.8
GTEX-13FHO-0011-R3b-SM-5K7YA	60-69 years, male	13.6
GTEX-13N1W-0011-R3a-SM-5MR5E	70-79 years, male	13.5
GTEX-PWO3-0011-R3A-SM-2I5EX	60-69 years, female	13.5
GTEX-QVUS-0011-R3A-SM-3GAFD	60-69 years, female	13.5
GTEX-X4XX-0011-R3B-SM-46MWK	60-69 years, male	13.5
GTEX-1A3MX-0011-R3b-SM-79OOW	60-69 years, male	13.4
GTEX-1HUB1-0011-R3b-SM-CKZOX	60-69 years, male	13.4
GTEX-15EO6-0011-R3b-SM-7KUDY	50-59 years, male	13.3
GTEX-ZF28-0011-R3a-SM-4WWDA	60-69 years, male	13.3
GTEX-1IKJJ-0011-R3b-SM-C1YRW	60-69 years, male	13.2
GTEX-13S7M-0011-R3a-SM-5PNX2	60-69 years, female	13.1
GTEX-1445S-0011-R3a-SM-5P9HY	60-69 years, male	13.1
GTEX-1H23P-0011-R3b-SM-CL54S	60-69 years, male	13.1
GTEX-1H3O1-0011-R3a-SM-ACKVD	60-69 years, male	13.1
GTEX-P44H-0011-R3A-SM-D3L8E	40-49 years, male	13.1
GTEX-1H1ZS-0011-R3b-SM-CE6RS	70-79 years, male	13
GTEX-1HCU6-0011-R3a-SM-ARU75	60-69 years, female	13
GTEX-1J1OQ-0011-R3b-SM-D4P2B	40-49 years, female	12.9
GTEX-11UD1-0011-R3a-SM-5BC6S	40-49 years, female	12.8
GTEX-13IVO-0011-R3b-SM-5IJBJ	70-79 years, male	12.8
GTEX-PVOW-0011-R3A-SM-32PKX	40-49 years, male	12.8
GTEX-13RTJ-0011-R3a-SM-5PNX7	60-69 years, male	12.7
GTEX-UTHO-0011-R3A-SM-3GIK8	60-69 years, male	12.7
GTEX-N7MS-0011-R3a-SM-33HC6	60-69 years, male	12.6
GTEX-14C39-0011-R3b-SM-5YYA3	40-49 years, male	12.5
GTEX-1J8Q2-0011-R3b-SM-ACKVG	60-69 years, male	12.5
GTEX-11ZVC-0011-R3a-SM-5BC6V	50-59 years, female	12.4
GTEX-15ER7-0011-R3a-SM-6LPIK	20-29 years, female	12.3
GTEX-Y8DK-0011-R3A-SM-4RTW5	60-69 years, male	12.3
GTEX-1I1GV-0011-R3a-SM-CL557	60-69 years, male	12.3
GTEX-1J8EW-0011-R3a-SM-ARU8A	60-69 years, female	12.3
GTEX-145LS-0011-R3a-SM-5S2VJ	60-69 years, female	12.2
GTEX-14PQA-0011-R3b-SM-69LQO	50-59 years, female	12.2
GTEX-1HGF4-0011-R3b-SM-CL54W	60-69 years, male	12.2
GTEX-T2IS-0011-R3A-SM-32QPB	20-29 years, female	12.1
GTEX-XLM4-0011-R3B-SM-4AT6E	60-69 years, male	12.1
GTEX-1IDJH-0011-R3a-SM-CJI42	70-79 years, male	12.1
GTEX-13PVQ-0011-R3b-SM-5O9D6	50-59 years, male	12
GTEX-148VJ-0011-R3b-SM-69LQJ	70-79 years, male	12
GTEX-17EVP-0011-R3a-SM-7EPI9	40-49 years, male	12
GTEX-11DZ1-0011-R3a-SM-DNZYY	50-59 years, male	12
GTEX-13PLJ-0011-R3a-SM-5O9DT	60-69 years, female	11.9
GTEX-14BIM-0011-R3b-SM-5S2RL	60-69 years, female	11.9
GTEX-1CB4H-0011-R3b-SM-9OSVI	60-69 years, female	11.9
GTEX-144GL-0011-R3a-SM-5P9HP	50-59 years, male	11.8
GTEX-14LZ3-0011-R3a-SM-664NQ	60-69 years, female	11.8
GTEX-YJ89-0011-R3b-SM-4V6EF	60-69 years, male	11.8
GTEX-14PJO-0011-R3a-SM-6AJBY	60-69 years, male	11.7
GTEX-12WSM-0011-R3b-SM-5LZWI	60-69 years, male	11.6
GTEX-14PN4-0011-R3b-SM-686ZU	50-59 years, male	11.6
GTEX-16XZZ-0011-R3a-SM-7IGLH	60-69 years, male	11.6
GTEX-17F97-0011-R3b-SM-7LT9E	50-59 years, male	11.6
GTEX-1GMR8-0011-R3b-SM-9QEIG	50-59 years, female	11.6
GTEX-1H2FU-0011-R3b-SM-CKZP4	60-69 years, female	11.5
GTEX-11ZTS-0011-R3a-SM-5BC78	60-69 years, female	11.4
GTEX-13CZV-0011-R3a-SM-5KM27	60-69 years, male	11.4
GTEX-13X6J-0011-R3b-SM-5P9K5	50-59 years, male	11.4
GTEX-ZAB4-0011-R3a-SM-4RGNQ	40-49 years, male	11.4
GTEX-ZDXO-0011-R3a-SM-4WKFS	60-69 years, male	11.4
GTEX-11WQC-0011-R3a-SM-DO11T	60-69 years, male	11.4
GTEX-12ZZX-0011-R3b-SM-5EGLH	40-49 years, female	11.3
GTEX-13CIG-0011-R3b-SM-5K7XF	50-59 years, male	11.3
GTEX-13NYS-0011-R3b-SM-5MR41	60-69 years, male	11.3
GTEX-YFC4-0011-R3a-SM-4RGLP	40-49 years, female	11.3
GTEX-1I1GR-0011-R3a-SM-CM2T4	60-69 years, male	11.3
GTEX-15G19-0011-R3a-SM-6LPIG	60-69 years, male	11.2
GTEX-1BAJH-0011-R3a-SM-7IGNU	70-79 years, male	11.2
GTEX-13112-0011-R3b-SM-5HL9L	50-59 years, male	11.1
GTEX-14LLW-0011-R3b-SM-62LFW	70-79 years, female	11.1
GTEX-Q2AG-0011-R3A-SM-2HMJ9	40-49 years, female	11.1
GTEX-131YS-0011-R3b-SM-5DUXB	60-69 years, female	11
GTEX-1F6I4-0011-R3a-SM-9QEH9	60-69 years, male	11
GTEX-1IKK5-0011-R3b-SM-C1YRY	60-69 years, male	11
GTEX-11GSO-0011-R3b-SM-57WB2	60-69 years, male	10.9
GTEX-139T8-0011-R3b-SM-5HL4R	60-69 years, male	10.9
GTEX-139TT-0011-R3b-SM-5K7VL	60-69 years, male	10.9
GTEX-13O3O-0011-R3b-SM-5KM3R	60-69 years, female	10.9
GTEX-13X6I-0011-R3b-SM-5P9HM	60-69 years, male	10.9
GTEX-RNOR-0011-R3A-SM-5SI8E	50-59 years, female	10.9
GTEX-RVPV-0011-R3A-SM-2TF63	60-69 years, male	10.9
GTEX-Z93S-0011-R3b-SM-4RGNH	50-59 years, male	10.9
GTEX-1KD4Q-0011-R3b-SM-EXOID	40-49 years, male	10.9
GTEX-P44G-0011-R3A-SM-2I3FC	30-39 years, male	10.8
GTEX-11DXW-0011-R3b-SM-DNZZE	40-49 years, male	10.8
GTEX-13NYB-0011-R3b-SM-A9SM4	40-49 years, male	10.8
GTEX-1477Z-0011-R3b-SM-5PNX9	60-69 years, male	10.7
GTEX-15SHU-0011-R3a-SM-7IGPS	40-49 years, female	10.7
GTEX-1LVAO-0011-R3a-SM-EXOI7	60-69 years, male	10.7
GTEX-131XH-0011-R3b-SM-5DUWM	50-59 years, male	10.6
GTEX-1EN7A-0011-R3a-SM-9OSVT	40-49 years, male	10.6
GTEX-12ZZW-0011-R3a-SM-5DUWW	50-59 years, male	10.5
GTEX-13CF2-0011-R3b-SM-5LZZ6	60-69 years, male	10.5
GTEX-13FLV-0011-R3b-SM-5LZYP	50-59 years, male	10.5
GTEX-13O3Q-0011-R3a-SM-5P9H3	50-59 years, male	10.5
GTEX-13VXU-0011-R3b-SM-5O9CU	50-59 years, male	10.5
GTEX-14DAQ-0011-R3b-SM-5YYAJ	60-69 years, female	10.5
GTEX-N7MT-0011-R3a-SM-2I3GC	60-69 years, female	10.5
GTEX-NPJ8-0011-R3a-SM-2HMIW	40-49 years, male	10.5
GTEX-ZUA1-0011-R3a-SM-4YCEE	40-49 years, male	10.5
GTEX-ZVT3-0011-R3b-SM-51MTJ	60-69 years, female	10.5
GTEX-1CB4G-0011-R3a-SM-CE6QQ	60-69 years, male	10.5
GTEX-1EU9M-0011-R3a-SM-9QEHY	60-69 years, male	10.5
GTEX-13OVL-0011-R3b-SM-5L3I8	50-59 years, male	10.4
GTEX-13OW7-0011-R3a-SM-5O9DA	50-59 years, male	10.4
GTEX-14BIN-0011-R3b-SM-6AJBL	50-59 years, female	10.4
GTEX-17HII-0011-R3a-SM-7LT9D	50-59 years, male	10.4
GTEX-1B933-0011-R3b-SM-7P8PL	50-59 years, female	10.4
GTEX-1MCQQ-0011-R3a-SM-EXURW	60-69 years, male	10.4
GTEX-13OW8-0011-R3a-SM-5L3I4	60-69 years, male	10.3
GTEX-1HFI6-0011-R3b-SM-A9SKB	40-49 years, male	10.3
GTEX-1JMPZ-0011-R3a-SM-EYYWX	30-39 years, male	10.3
GTEX-14PJM-0011-R3b-SM-5ZZV9	50-59 years, female	10.2
GTEX-ZE9C-0011-R3a-SM-4WKGT	60-69 years, male	10.2
GTEX-1H3VE-0011-R3a-SM-CE6SK	40-49 years, male	10.2
GTEX-12WSD-0011-R3b-SM-5LZWN	60-69 years, female	10.1
GTEX-13QIC-0011-R3a-SM-5P9HT	60-69 years, female	10.1
GTEX-17EVQ-0011-R3b-SM-7LT9B	70-79 years, male	10.1
GTEX-1F52S-0011-R3a-SM-CKZNI	60-69 years, female	10.1
GTEX-15DYW-0011-R3b-SM-6LPIM	60-69 years, female	10
GTEX-1E1VI-0011-R3a-SM-9OSWH	50-59 years, male	10
GTEX-1EX96-0011-R3b-SM-ARZMH	50-59 years, male	10
GTEX-1GF9W-0011-R3b-SM-CJI2S	60-69 years, male	10
GTEX-1HR98-0011-R3b-SM-A9G1U	60-69 years, male	10
GTEX-13OVH-0011-R3a-SM-5KM49	70-79 years, male	9.9
GTEX-145MG-0011-R3b-SM-5SI67	50-59 years, male	9.9
GTEX-1EMGI-0011-R3b-SM-CE6R9	60-69 years, male	9.9
GTEX-1GZ4I-0011-R3b-SM-9OSWP	50-59 years, male	9.9
GTEX-1N2EE-0011-R3b-SM-EXURY	60-69 years, male	9.9
GTEX-1313W-0011-R3a-SM-5EGLI	50-59 years, female	9.8
GTEX-145LU-0011-R3a-SM-5P9K2	50-59 years, male	9.8
GTEX-1GTWX-0011-R3b-SM-CJI2Z	60-69 years, male	9.8
GTEX-145MH-0011-R3b-SM-5P9JQ	50-59 years, male	9.7
GTEX-14E7W-0011-R3b-SM-5YYB5	70-79 years, male	9.6
GTEX-14JG1-0011-R3a-SM-62LEC	40-49 years, male	9.6
GTEX-18A6Q-0011-R3a-SM-718A7	60-69 years, male	9.6
GTEX-1C6WA-0011-R3a-SM-9OSVP	60-69 years, male	9.5
GTEX-1GZ2Q-0011-R3a-SM-A96RP	40-49 years, male	9.5
GTEX-12ZZZ-0011-R3b-SM-5DUXK	60-69 years, male	9.4
GTEX-ZVZQ-0011-R3a-SM-57WC7	60-69 years, female	9.4
GTEX-11GSP-0011-R3a-SM-9QEGF	60-69 years, female	9.4
GTEX-1EH9U-0011-R3b-SM-CL534	60-69 years, male	9.4
GTEX-1HBPH-0011-R3a-SM-A96RY	40-49 years, female	9.4
GTEX-17HHY-0011-R3a-SM-7EWDK	50-59 years, male	9.2
GTEX-1HB9E-0011-R3a-SM-ARL7D	50-59 years, male	9.2
GTEX-WHSE-0011-R3A-SM-3P5ZM	20-29 years, male	9
GTEX-12WSF-0011-R3a-SM-5DUW7	70-79 years, male	8.9
GTEX-14BMV-0011-R3a-SM-5ZZU7	50-59 years, male	8.9
GTEX-1F75A-0011-R3b-SM-ARL8K	50-59 years, male	8.9
GTEX-12WSC-0011-R3a-SM-5P9F1	50-59 years, male	8.8
GTEX-XMD1-0011-R3B-SM-4AT5R	60-69 years, male	8.8
GTEX-16YQH-0011-R3a-SM-7EPGM	30-39 years, male	8.6
GTEX-1B8L1-0011-R3a-SM-7EPIO	60-69 years, male	8.6
GTEX-WL46-0011-R3A-SM-3TW8E	50-59 years, male	8.6
GTEX-X4XY-0011-R3B-SM-EXOHI	60-69 years, male	8.5
GTEX-1F7RK-0011-R3b-SM-9OSWJ	20-29 years, female	7.1
GTEX-1C6VQ-3026-SM-7IGPU	50-59 years, male	17.8
GTEX-1JMQL-2826-SM-ARU91	50-59 years, female	16.7
GTEX-11WQK-3026-SM-5EQL6	50-59 years, male	16.6
GTEX-13JVG-3126-SM-5L3FH	60-69 years, male	16.6
GTEX-1C6VS-3026-SM-79OLA	60-69 years, male	16.5
GTEX-1F75B-3026-SM-7PBZ7	50-59 years, male	15.7
GTEX-1F6RS-3126-SM-9MQK7	60-69 years, female	15.3
GTEX-UTHO-3026-SM-3GAFB	60-69 years, male	15.2
GTEX-1JJEA-2826-SM-ARU8R	60-69 years, male	15.2
GTEX-1HCU6-3126-SM-CL54L	60-69 years, female	15.1
GTEX-11OF3-2926-SM-5HL78	60-69 years, male	14.9
GTEX-NPJ7-2726-SM-2I3FT	60-69 years, female	14.9
GTEX-1PWST-3126-SM-EXUSE	70-79 years, male	14.9
GTEX-12WSH-3026-SM-5CVNI	50-59 years, male	14.8
GTEX-13NYC-2826-SM-5K7WR	60-69 years, male	14.7
GTEX-1F48J-2826-SM-7P8R4	50-59 years, female	14.7
GTEX-11O72-2926-SM-5BC4V	40-49 years, male	14.4
GTEX-14A5I-2926-SM-5Q5CQ	50-59 years, female	14.4
GTEX-ZF28-3026-SM-4WKHP	60-69 years, male	14.4
GTEX-WWYW-3126-SM-3NB39	50-59 years, female	14.3
GTEX-1LC47-2926-SM-CXZKC	60-69 years, male	14.3
GTEX-14JIY-2926-SM-69LPT	60-69 years, male	14.2
GTEX-1I1CD-3026-SM-B2LY2	60-69 years, female	14.1
GTEX-1JJE9-2926-SM-CY8HV	70-79 years, male	14
GTEX-132Q8-3026-SM-5PNVG	60-69 years, male	13.9
GTEX-13OVJ-2826-SM-5L3GW	50-59 years, female	13.8
GTEX-1IL2U-3026-SM-C1YSH	60-69 years, male	13.8
GTEX-1NV5F-3226-SM-EXUSL	60-69 years, female	13.8
GTEX-15G19-2926-SM-7KUFL	60-69 years, male	13.7
GTEX-1GN73-3126-SM-9KNTY	60-69 years, male	13.7
GTEX-1H3NZ-3026-SM-9JGHW	60-69 years, male	13.7
GTEX-1HSMO-3026-SM-A9G3F	60-69 years, male	13.7
GTEX-1IDFM-2826-SM-ACKWJ	60-69 years, male	13.7
GTEX-P44G-2426-SM-2I5ER	30-39 years, male	13.5
GTEX-1JMOU-2726-SM-CY8IO	60-69 years, female	13.4
GTEX-QDT8-2926-SM-32PKC	30-39 years, female	13.3
GTEX-X4XX-3026-SM-3NMB2	60-69 years, male	13.3
GTEX-13IVO-2926-SM-5L3CZ	70-79 years, male	13.2
GTEX-11DXW-1126-SM-5H12Q	40-49 years, male	13.1
GTEX-12ZZW-2926-SM-5LZUP	50-59 years, male	13.1
GTEX-13NYS-3126-SM-5KLYV	60-69 years, male	13.1
GTEX-OHPN-2526-SM-2I5H3	60-69 years, female	13.1
GTEX-OXRN-2426-SM-2I5EQ	50-59 years, male	13.1
GTEX-PWO3-0926-SM-2I5EY	60-69 years, female	13
GTEX-TSE9-3026-SM-3DB76	60-69 years, female	13
GTEX-WZTO-2926-SM-3NM9I	40-49 years, male	13
GTEX-1F88E-2826-SM-7RHHE	60-69 years, female	12.9
GTEX-1GF9W-2626-SM-7P8TA	60-69 years, male	12.9
GTEX-1H1ZS-3026-SM-9KNUJ	70-79 years, male	12.9
GTEX-1HUB1-2926-SM-ACKXA	60-69 years, male	12.9
GTEX-13PVQ-3026-SM-5SI93	50-59 years, male	12.8
GTEX-1445S-3026-SM-5O9BR	60-69 years, male	12.8
GTEX-PVOW-2526-SM-2XCF7	40-49 years, male	12.8
GTEX-ZYY3-3126-SM-5SI9L	60-69 years, female	12.8
GTEX-1GMR8-3026-SM-9KNVF	50-59 years, female	12.8
GTEX-1128S-2726-SM-5H12C	60-69 years, female	12.7
GTEX-144GL-3026-SM-5Q5CW	50-59 years, male	12.7
GTEX-1I19N-3026-SM-CL55E	70-79 years, male	12.7
GTEX-1117F-3226-SM-5N9CT	60-69 years, female	12.6
GTEX-15RJE-3026-SM-7KUM1	40-49 years, male	12.6
GTEX-1CAV2-2726-SM-7IGNN	40-49 years, female	12.6
GTEX-QMR6-1426-SM-32PLA	50-59 years, male	12.6
GTEX-ZAJG-3126-SM-5HL9J	50-59 years, female	12.6
GTEX-ZYFD-3026-SM-5E44C	50-59 years, male	12.6
GTEX-1GZ4I-3026-SM-9KNTX	50-59 years, male	12.6
GTEX-WVLH-3026-SM-3MJG9	50-59 years, male	12.5
GTEX-ZE9C-3026-SM-4WKHB	60-69 years, male	12.5
GTEX-ZZPT-3026-SM-5GZXH	50-59 years, male	12.5
GTEX-1GF9V-2926-SM-7PBXO	60-69 years, male	12.5
GTEX-1GN1V-3126-SM-7PBZG	60-69 years, male	12.5
GTEX-1J8Q2-3026-SM-CKZN8	60-69 years, male	12.5
GTEX-13FXS-3126-SM-5J2NN	50-59 years, male	12.4
GTEX-14BIL-3026-SM-7EWD4	50-59 years, male	12.4
GTEX-16GPK-3026-SM-79ON9	60-69 years, male	12.4
GTEX-183WM-2826-SM-731C2	70-79 years, female	12.4
GTEX-14LZ3-3026-SM-5ZZVU	60-69 years, female	12.3
GTEX-1A8G7-3126-SM-7IGP7	60-69 years, male	12.3
GTEX-1EN7A-3026-SM-7PBYT	40-49 years, male	12.3
GTEX-1HBPM-2926-SM-CL54E	60-69 years, female	12.3
GTEX-1I1HK-2826-SM-CKZPL	60-69 years, male	12.3
GTEX-11OC5-0726-SM-5P9JK	60-69 years, male	12.2
GTEX-131XW-3126-SM-5LZUC	50-59 years, female	12.2
GTEX-13O3O-3126-SM-5KM3H	60-69 years, female	12.2
GTEX-15SHU-3126-SM-6M46H	40-49 years, female	12.2
GTEX-131YS-3126-SM-5KLYT	60-69 years, female	12.1
GTEX-1H1DG-2926-SM-9WYU3	70-79 years, male	12.1
GTEX-1J1OQ-3226-SM-A9G2Q	40-49 years, female	12.1
GTEX-12ZZX-2926-SM-5GCOQ	40-49 years, female	12
GTEX-13FHO-3026-SM-5J1O9	60-69 years, male	12
GTEX-14DAQ-3126-SM-62LDS	60-69 years, female	11.9
GTEX-16XZZ-3026-SM-79OMJ	60-69 years, male	11.9
GTEX-18465-3026-SM-7LG6Y	50-59 years, male	11.9
GTEX-1B8SF-3126-SM-73KU1	60-69 years, male	11.9
GTEX-1F6I4-3126-SM-7P8SD	60-69 years, male	11.9
GTEX-1H2FU-3126-SM-9WYUJ	60-69 years, female	11.9
GTEX-1IDJH-3026-SM-CL53B	70-79 years, male	11.9
GTEX-1JJ6O-3126-SM-CNNP8	60-69 years, male	11.9
GTEX-12ZZZ-3026-SM-5BC67	60-69 years, male	11.8
GTEX-13X6K-2926-SM-5Q5D5	60-69 years, female	11.8
GTEX-1A8G6-2926-SM-731CK	60-69 years, male	11.8
GTEX-T2IS-3026-SM-32QPM	20-29 years, female	11.8
GTEX-1KD4Q-2926-SM-D3L9N	40-49 years, male	11.8
GTEX-RU72-3026-SM-CYPRV	50-59 years, female	11.8
GTEX-15UF6-3026-SM-7KUKL	70-79 years, female	11.7
GTEX-15DCD-2926-SM-7KULT	70-79 years, female	11.7
GTEX-1F75A-3026-SM-9KNU2	50-59 years, male	11.7
GTEX-1GZ2Q-3226-SM-9WG6L	40-49 years, male	11.7
GTEX-1H23P-2926-SM-9WYU8	60-69 years, male	11.7
GTEX-1H3VE-2726-SM-9WPP3	40-49 years, male	11.7
GTEX-1HBPH-3126-SM-9WYUV	40-49 years, female	11.7
GTEX-1HR98-3026-SM-CNPPK	60-69 years, male	11.7
GTEX-14C39-3126-SM-5ZZW6	40-49 years, male	11.6
GTEX-15EO6-3026-SM-7KUMA	50-59 years, male	11.6
GTEX-1B8SG-1726-SM-73KXK	50-59 years, male	11.6
GTEX-QVJO-1426-SM-2S1QY	60-69 years, female	11.6
GTEX-11TTK-2926-SM-5PNYP	60-69 years, female	11.5
GTEX-144FL-3026-SM-5O99C	50-59 years, male	11.5
GTEX-14C5O-3026-SM-5YYB2	60-69 years, male	11.5
GTEX-1EWIQ-3126-SM-7MXTI	70-79 years, female	11.5
GTEX-1GZHY-3126-SM-9QEHH	50-59 years, female	11.5
GTEX-1HGF4-3126-SM-CL54M	60-69 years, male	11.5
GTEX-1JMLX-2926-SM-CL54C	50-59 years, male	11.5
GTEX-1LKK1-3126-SM-EWRNY	50-59 years, female	11.5
GTEX-1OJC4-2826-SM-E6CQX	50-59 years, female	11.5
GTEX-14ASI-3026-SM-5S2PN	60-69 years, male	11.4
GTEX-17F97-3026-SM-79OKC	50-59 years, male	11.4
GTEX-ZVT3-3026-SM-5E43N	60-69 years, female	11.4
GTEX-1R9PO-2926-SM-EVYBR	60-69 years, female	11.4
GTEX-13QIC-2926-SM-5J2NF	60-69 years, female	11.3
GTEX-13S7M-3126-SM-5RQJQ	60-69 years, female	11.3
GTEX-147GR-3026-SM-5S2ML	60-69 years, male	11.3
GTEX-17HHY-3026-SM-79OKP	50-59 years, male	11.3
GTEX-NPJ8-1526-SM-2D7VU	40-49 years, male	11.3
GTEX-XLM4-3026-SM-4AT6L	60-69 years, male	11.3
GTEX-1F52S-3126-SM-7PC3M	60-69 years, female	11.3
GTEX-1M4P7-2726-SM-E9TJQ	60-69 years, male	11.3
GTEX-11NUK-2926-SM-5A5MD	50-59 years, male	11.2
GTEX-11PRG-2926-SM-5987A	50-59 years, male	11.2
GTEX-145MG-3026-SM-5RQJA	50-59 years, male	11.2
GTEX-145MH-3026-SM-5Q5DZ	50-59 years, male	11.2
GTEX-17EVQ-2826-SM-7IGQK	70-79 years, male	11.2
GTEX-Z93S-2926-SM-57WB9	50-59 years, male	11.2
GTEX-ZAK1-3026-SM-5S2MJ	50-59 years, female	11.2
GTEX-1HCVE-3026-SM-CL54G	50-59 years, male	11.2
GTEX-1HSKV-3026-SM-A96SL	60-69 years, male	11.2
GTEX-1HT8W-3026-SM-CGQEO	30-39 years, male	11.2
GTEX-1IY9M-3026-SM-A9G37	60-69 years, male	11.2
GTEX-11DXY-3226-SM-5GIDE	60-69 years, male	11.1
GTEX-11EI6-3026-SM-5GZZO	60-69 years, male	11.1
GTEX-11EMC-3226-SM-5EGKW	60-69 years, female	11.1
GTEX-14PJM-3126-SM-6EU2R	50-59 years, female	11.1
GTEX-17EVP-3026-SM-7IGQL	40-49 years, male	11.1
GTEX-1KWVE-2326-SM-D4P3N	30-39 years, male	11.1
GTEX-1R9K4-3126-SM-DTX9Y	60-69 years, male	11.1
GTEX-13FHP-3026-SM-5IJBS	50-59 years, male	11
GTEX-14BMV-3026-SM-5S2PQ	50-59 years, male	11
GTEX-16Z82-3026-SM-79ON3	60-69 years, male	11
GTEX-1IKK5-2926-SM-ARU7Q	60-69 years, male	11
GTEX-1N5O9-2926-SM-EXUSN	60-69 years, male	11
GTEX-12WSD-3126-SM-5HL7P	60-69 years, female	10.9
GTEX-1A3MX-3026-SM-731BF	60-69 years, male	10.9
GTEX-T5JC-2426-SM-3NMDB	20-29 years, male	10.9
GTEX-1RQEC-2926-SM-EVR5A	60-69 years, male	10.9
GTEX-1192X-3126-SM-5N9BY	50-59 years, male	10.8
GTEX-13PL6-3126-SM-5LUAR	40-49 years, female	10.8
GTEX-14JG1-3026-SM-5YYAA	40-49 years, male	10.8
GTEX-1E2YA-3026-SM-7IGO7	50-59 years, male	10.8
GTEX-ZDXO-2126-SM-4WKFI	60-69 years, male	10.8
GTEX-1E1VI-3026-SM-7RHHU	50-59 years, male	10.8
GTEX-1EX96-3026-SM-7RHH5	50-59 years, male	10.8
GTEX-1IKJJ-2926-SM-A9G2N	60-69 years, male	10.8
GTEX-1JMPZ-2726-SM-ARZNF	30-39 years, male	10.8
GTEX-14BIM-3026-SM-7EWCY	60-69 years, female	10.7
GTEX-14BIN-3226-SM-62LDR	50-59 years, female	10.7
GTEX-1EKGG-2926-SM-7EPIH	60-69 years, male	10.7
GTEX-X585-3026-SM-46MWF	50-59 years, male	10.7
GTEX-X4XY-3026-SM-EWRM9	60-69 years, male	10.7
GTEX-13OVH-3026-SM-5MR4N	70-79 years, male	10.6
GTEX-YJ89-3026-SM-5IFJI	60-69 years, male	10.6
GTEX-ZE7O-3126-SM-5HL5X	50-59 years, female	10.6
GTEX-1O9I2-3026-SM-E76PX	50-59 years, male	10.6
GTEX-145LS-3126-SM-5Q5BY	60-69 years, female	10.5
GTEX-15ER7-3126-SM-7KUGH	20-29 years, female	10.5
GTEX-1AX9I-3026-SM-73KUH	60-69 years, male	10.5
GTEX-1ICLZ-2826-SM-CL53U	60-69 years, male	10.5
GTEX-12ZZY-3026-SM-5GCOU	60-69 years, male	10.4
GTEX-17HII-3026-SM-7EWFM	50-59 years, male	10.4
GTEX-1CB4H-3126-SM-7IGN4	60-69 years, female	10.4
GTEX-ZUA1-3026-SM-59HJC	40-49 years, male	10.4
GTEX-1NV8Z-3126-SM-E76R3	60-69 years, male	10.4
GTEX-Y8DK-0826-SM-4TT3T	60-69 years, male	10.3
GTEX-1I1GV-3126-SM-A96SF	60-69 years, male	10.3
GTEX-13X6J-3026-SM-5Q5CU	50-59 years, male	10.2
GTEX-1HBPI-2826-SM-ARZNO	50-59 years, male	10.2
GTEX-1I1GQ-3026-SM-CL55K	50-59 years, male	10.2
GTEX-13O3Q-2926-SM-5KM45	50-59 years, male	10.1
GTEX-13OW7-3026-SM-5L3GY	50-59 years, male	10.1
GTEX-18A6Q-2926-SM-718AR	60-69 years, male	10.1
GTEX-WHSE-3026-SM-3P5ZH	20-29 years, male	10.1
GTEX-1I1GR-2926-SM-CNNQG	60-69 years, male	10.1
GTEX-139T8-1026-SM-5J2MC	60-69 years, male	10
GTEX-17JCI-3126-SM-7LTA2	60-69 years, female	10
GTEX-RNOR-2326-SM-2TF4I	50-59 years, female	10
GTEX-1LG7Y-3026-SM-D5OVI	50-59 years, male	10
GTEX-117XS-3026-SM-5N9CA	60-69 years, male	9.9
GTEX-11ZUS-2926-SM-5FQSL	30-39 years, male	9.9
GTEX-13FLW-1426-SM-5K7YE	50-59 years, male	9.9
GTEX-13NYB-3026-SM-5IJD7	40-49 years, male	9.9
GTEX-13OW6-3026-SM-5J2MI	50-59 years, male	9.9
GTEX-1GN2E-3026-SM-9WG6I	60-69 years, male	9.9
GTEX-1PPGY-3126-SM-EXUSR	60-69 years, male	9.9
GTEX-1QMI2-3126-SM-EXUT5	60-69 years, male	9.8
GTEX-12126-1026-SM-5P9JJ	20-29 years, male	9.7
GTEX-12WSF-3126-SM-6M478	70-79 years, male	9.7
GTEX-YFC4-3126-SM-5PNV6	40-49 years, female	9.7
GTEX-1IOXB-3126-SM-CKZO1	50-59 years, male	9.7
GTEX-N7MT-1126-SM-CYPQY	60-69 years, female	9.7
GTEX-111FC-3126-SM-5GZZ2	60-69 years, male	9.6
GTEX-11GSO-2926-SM-5HL73	60-69 years, male	9.6
GTEX-11GSP-3226-SM-5986O	60-69 years, female	9.6
GTEX-1399T-3026-SM-5KLZC	60-69 years, male	9.6
GTEX-13G51-3026-SM-5IJB8	60-69 years, male	9.6
GTEX-1GMRU-3026-SM-7P8TC	50-59 years, male	9.6
GTEX-13SLX-3126-SM-5S2Q5	50-59 years, female	9.5
GTEX-17MF6-2926-SM-7LTAW	40-49 years, male	9.5
GTEX-QVUS-2826-SM-3GADB	60-69 years, female	9.5
GTEX-1B933-3126-SM-7P8RL	50-59 years, female	9.5
GTEX-1HB9E-2926-SM-D4P3S	50-59 years, male	9.4
GTEX-11ONC-2926-SM-5P9JM	60-69 years, male	9.3
GTEX-1EMGI-3026-SM-7P8P6	60-69 years, male	9.3
GTEX-1JMQK-3026-SM-ARL95	60-69 years, male	9.3
GTEX-Y111-2726-SM-4TT3N	50-59 years, male	9.2
GTEX-11GS4-3126-SM-5A5LH	60-69 years, male	9.1
GTEX-1313W-3126-SM-5LZUI	50-59 years, female	9.1
GTEX-13OW8-2826-SM-5L3GC	60-69 years, male	9.1
GTEX-17HG3-2926-SM-79ON8	30-39 years, female	9.1
GTEX-145MF-2726-SM-5O995	50-59 years, male	9
GTEX-1C64N-3026-SM-7MGVU	50-59 years, male	9
GTEX-1N2DW-2826-SM-E9TK5	50-59 years, male	9
GTEX-T6MN-2626-SM-32PMQ	50-59 years, male	8.9
GTEX-12WSC-3026-SM-5GCNF	50-59 years, male	8.8
GTEX-13VXU-2926-SM-5LU5C	50-59 years, male	8.8
GTEX-16YQH-3026-SM-79OMM	30-39 years, male	8.8
GTEX-WL46-2926-SM-3LK82	50-59 years, male	8.8
GTEX-12WSA-2926-SM-5EQ4D	60-69 years, male	8.7
GTEX-1B8L1-3026-SM-7EPHK	60-69 years, male	8.6
GTEX-Q2AG-2926-SM-2HMJ3	40-49 years, female	8.6
GTEX-1QP6S-2926-SM-DTXF8	40-49 years, male	8.6
GTEX-1PIIG-2726-SM-E76PQ	30-39 years, male	8.5
GTEX-1H3O1-1726-SM-9WYSR	60-69 years, male	8.4
GTEX-1F7RK-1826-SM-7RHI4	20-29 years, female	8.3
GTEX-13JUV-2926-SM-5LZX7	40-49 years, female	8.1
GTEX-1C6WA-3026-SM-7P8RQ	60-69 years, male	7.9
GTEX-1HFI6-3026-SM-CNPPJ	40-49 years, male	7.6
GTEX-11NV4-2126-SM-5N9DS	60-69 years, male	7.1
GTEX-13N2G-0011-R10a-SM-5MR34	60-69 years, male	22.2
GTEX-1B996-0011-R10b-SM-CJI3T	60-69 years, male	22
GTEX-1CB4J-0011-R10a-SM-9WG63	60-69 years, male	21
GTEX-11TUW-0011-R10a-SM-DO924	60-69 years, male	18.5
GTEX-NPJ7-0011-R10A-SM-2I3E5	60-69 years, female	17.4
GTEX-1C6VQ-0011-R10b-SM-7P8Q1	50-59 years, male	17.1
GTEX-15G19-0011-R10b-SM-7KUG4	60-69 years, male	17
GTEX-QVUS-0011-R10A-SM-3GIK3	60-69 years, female	16.9
GTEX-QDT8-0011-R10A-SM-32PKG	30-39 years, female	16.8
GTEX-13OVJ-0011-R10b-SM-5L3HT	50-59 years, female	15.9
GTEX-14JIY-0011-R10a-SM-6AJAO	60-69 years, male	15.8
GTEX-P44H-0011-R10A-SM-2XCEK	40-49 years, male	15.8
GTEX-1LC47-0011-R10b-SM-EYYWE	60-69 years, male	15.7
GTEX-OXRN-0011-R10A-SM-2I5GC	50-59 years, male	15.4
GTEX-NL3H-0011-R10A-SM-2I3E9	60-69 years, male	15.2
GTEX-UTHO-0011-R10A-SM-3GIJQ	60-69 years, male	15
GTEX-1HSMO-0011-R10a-SM-CL54Y	60-69 years, male	14.8
GTEX-13JVG-0011-R10b-SM-5KM2P	60-69 years, male	14.7
GTEX-13SLW-0011-R10a-SM-5S2UI	70-79 years, male	14.7
GTEX-X4XX-0011-R10B-SM-46MWO	60-69 years, male	14.7
GTEX-ZF28-0011-R10a-SM-4WWEH	60-69 years, male	14.6
GTEX-1192X-0011-R10a-SM-DO941	50-59 years, male	14.6
GTEX-15DCD-0011-R10b-SM-6LPII	70-79 years, female	14.5
GTEX-14753-0011-R10b-SM-5S2WE	60-69 years, male	14.3
GTEX-1GF9W-0011-R10a-SM-9OSXH	60-69 years, male	14.3
GTEX-1GN73-0011-R10b-SM-CKZNR	60-69 years, male	14.3
GTEX-12WSH-0011-R10a-SM-5LZUS	50-59 years, male	14.2
GTEX-WWYW-0011-R10A-SM-3NB35	50-59 years, female	14.1
GTEX-11WQK-0011-R10a-SM-5BC6R	50-59 years, male	14
GTEX-X4EP-0011-R10B-SM-4QASJ	60-69 years, female	14
GTEX-1HCU6-0011-R10a-SM-CKZP8	60-69 years, female	14
GTEX-OXRO-0011-R10A-SM-2I5EH	60-69 years, female	13.9
GTEX-1H1ZS-0011-R10b-SM-A9SK9	70-79 years, male	13.8
GTEX-13QJC-0011-R10a-SM-5SI63	60-69 years, female	13.7
GTEX-1F48J-0011-R10a-SM-9QEIB	50-59 years, female	13.5
GTEX-13FHO-0011-R10b-SM-5J2MM	60-69 years, male	13.4
GTEX-1445S-0011-R10a-SM-5PNWB	60-69 years, male	13.4
GTEX-13S7M-0011-R10b-SM-5PNZB	60-69 years, female	13.3
GTEX-NPJ8-0011-R10A-SM-2YUMO	40-49 years, male	13.3
GTEX-QMR6-0011-R10A-SM-32PKO	50-59 years, male	13.2
GTEX-11DZ1-0011-R10b-SM-DO943	50-59 years, male	13.2
GTEX-132Q8-0011-R10b-SM-5DUWZ	60-69 years, male	13.1
GTEX-13X6K-0011-R10a-SM-5P9JR	60-69 years, female	13.1
GTEX-145MI-0011-R10a-SM-5PNZD	60-69 years, female	13.1
GTEX-X585-0011-R10A-SM-46MUY	50-59 years, male	13.1
GTEX-1F6IF-0011-R10a-SM-9QEIN	60-69 years, male	13.1
GTEX-14BIL-0011-R10a-SM-5SI75	50-59 years, male	13
GTEX-WZTO-0011-R10B-SM-4E3KB	40-49 years, male	13
GTEX-15DDE-0011-R10a-SM-7KUKW	50-59 years, female	13
GTEX-13CZV-0011-R10b-SM-5LZYD	60-69 years, male	12.9
GTEX-16XZZ-0011-R10b-SM-7LT91	60-69 years, male	12.9
GTEX-15UF6-0011-R10b-SM-9OSVF	70-79 years, female	12.9
GTEX-1J1OQ-0011-R10a-SM-A9G1Y	40-49 years, female	12.9
GTEX-12ZZW-0011-R10b-SM-5HL9X	50-59 years, male	12.8
GTEX-131YS-0011-R10b-SM-5EQ5N	60-69 years, female	12.8
GTEX-15CHQ-0011-R10b-SM-6AJBV	60-69 years, male	12.8
GTEX-QVJO-0011-R10A-SM-2S1QJ	60-69 years, female	12.8
GTEX-1CB4H-0011-R10b-SM-9QEH3	60-69 years, female	12.8
GTEX-145LS-0011-R10a-SM-5PNUQ	60-69 years, female	12.7
GTEX-145MG-0011-R10a-SM-5PNWG	50-59 years, male	12.7
GTEX-P44G-0011-R10A-SM-2I3FF	30-39 years, male	12.7
GTEX-1A3MX-0011-R10b-SM-7P8PG	60-69 years, male	12.7
GTEX-1HR9M-0011-R10a-SM-CM2SU	60-69 years, male	12.7
GTEX-147F4-0011-R10b-SM-5S2WC	50-59 years, male	12.6
GTEX-11PRG-0011-R10b-SM-DO93G	50-59 years, male	12.6
GTEX-ZVT3-0011-R10b-SM-57WB6	60-69 years, female	12.5
GTEX-12ZZX-0011-R10b-SM-5DUWK	40-49 years, female	12.4
GTEX-13X6I-0011-R10a-SM-5PNWI	60-69 years, male	12.4
GTEX-WVLH-0011-R10A-SM-3MJFM	50-59 years, male	12.4
GTEX-12ZZZ-0011-R10a-SM-5P9HC	60-69 years, male	12.3
GTEX-14PQA-0011-R10a-SM-6AJAA	50-59 years, female	12.3
GTEX-1H3VE-0011-R10b-SM-A9SKC	40-49 years, male	12.3
GTEX-11H98-0011-R10b-SM-5NQ98	50-59 years, male	12.1
GTEX-12126-0011-R10b-SM-5BC6T	20-29 years, male	12.1
GTEX-TSE9-0011-R10A-SM-3DB7O	60-69 years, female	12.1
GTEX-14E6D-0011-R10a-SM-5YY9C	50-59 years, male	12
GTEX-14PJO-0011-R10a-SM-686ZS	60-69 years, male	12
GTEX-T5JC-0011-R10A-SM-32PM2	20-29 years, male	12
GTEX-1HGF4-0011-R10b-SM-CE6S5	60-69 years, male	12
GTEX-11WQC-0011-R10a-SM-57WCT	60-69 years, male	11.9
GTEX-12ZZY-0011-R10b-SM-5HL7W	60-69 years, male	11.9
GTEX-13IVO-0011-R10a-SM-5LZY3	70-79 years, male	11.9
GTEX-1C6VR-0011-R10b-SM-7P8QA	60-69 years, male	11.9
GTEX-1F6I4-0011-R10b-SM-9OSWT	60-69 years, male	11.9
GTEX-1HBPM-0011-R10a-SM-CJI3Q	60-69 years, female	11.9
GTEX-1J8Q2-0011-R10b-SM-D4P2C	60-69 years, male	11.9
GTEX-12WSM-0011-R10a-SM-5DUWV	60-69 years, male	11.8
GTEX-139TS-0011-R10a-SM-5K7TU	60-69 years, male	11.8
GTEX-13N1W-0011-R10b-SM-5MR4H	70-79 years, male	11.8
GTEX-ZV68-0011-R10a-SM-51MT7	50-59 years, female	11.8
GTEX-1GMR8-0011-R10a-SM-CJI21	50-59 years, female	11.8
GTEX-1H23P-0011-R10a-SM-A96RS	60-69 years, male	11.8
GTEX-1HCVE-0011-R10a-SM-ARZLT	50-59 years, male	11.8
GTEX-17F97-0011-R10b-SM-793BB	50-59 years, male	11.7
GTEX-1ICLZ-0011-R10a-SM-A9SM2	60-69 years, male	11.7
GTEX-1IOXB-0011-R10a-SM-D3L8I	50-59 years, male	11.7
GTEX-131XW-0011-R10a-SM-5DUVA	50-59 years, female	11.6
GTEX-13NYS-0011-R10a-SM-5MR4S	60-69 years, male	11.6
GTEX-13NZA-0011-R10b-SM-5KM54	60-69 years, male	11.6
GTEX-14LZ3-0011-R10b-SM-6AJA9	60-69 years, female	11.6
GTEX-N7MT-0011-R10A-SM-2I3E1	60-69 years, female	11.6
GTEX-X261-0011-R10B-SM-4E3JT	50-59 years, male	11.6
GTEX-Y8DK-0011-R10A-SM-4SOK1	60-69 years, male	11.6
GTEX-11EI6-0011-R10a-SM-DO93R	60-69 years, male	11.6
GTEX-14C5O-0011-R10a-SM-6872F	60-69 years, male	11.5
GTEX-18464-0011-R10a-SM-72D6X	50-59 years, male	11.5
GTEX-XLM4-0011-R10A-SM-4AT5P	60-69 years, male	11.5
GTEX-11TTK-0011-R10b-SM-DO925	60-69 years, female	11.5
GTEX-1A8G6-0011-R10b-SM-7P8PB	60-69 years, male	11.5
GTEX-13QIC-0011-R10a-SM-5O9C7	60-69 years, female	11.4
GTEX-Q2AG-0011-R10A-SM-2HMLA	40-49 years, female	11.4
GTEX-11DXY-0011-R10b-SM-DO12C	60-69 years, male	11.4
GTEX-11ZTS-0011-R10a-SM-DO93S	60-69 years, female	11.4
GTEX-147GR-0011-R10b-SM-5S2UM	60-69 years, male	11.3
GTEX-17HG3-0011-R10b-SM-7LT97	30-39 years, female	11.3
GTEX-17HII-0011-R10a-SM-79OMY	50-59 years, male	11.3
GTEX-YJ89-0011-R10a-SM-4SOK9	60-69 years, male	11.3
GTEX-Z93S-0011-R10a-SM-4RGNM	50-59 years, male	11.3
GTEX-13FTZ-0011-R10b-SM-5KLZS	60-69 years, male	11.2
GTEX-13O3Q-0011-R10b-SM-5KM39	50-59 years, male	11.2
GTEX-1H1DG-0011-R10b-SM-CE6S7	70-79 years, male	11.2
GTEX-131XH-0011-R10a-SM-5EGLJ	50-59 years, male	11.1
GTEX-14ASI-0011-R10b-SM-5S2VZ	60-69 years, male	11.1
GTEX-YFC4-0011-R10a-SM-4SOK5	40-49 years, female	11.1
GTEX-1F75W-0011-R10b-SM-ARU7Z	60-69 years, male	11.1
GTEX-13FLV-0011-R10b-SM-5LZZ2	50-59 years, male	11
GTEX-ZXG5-0011-R10a-SM-57WDD	60-69 years, male	11
GTEX-ZDXO-0011-R10a-SM-4WWD8	60-69 years, male	10.9
GTEX-1GZ4I-0011-R10a-SM-9OSX3	50-59 years, male	10.9
GTEX-1HSKV-0011-R10b-SM-CMKH6	60-69 years, male	10.9
GTEX-13JUV-0011-R10b-SM-5LZXR	40-49 years, female	10.8
GTEX-14BIN-0011-R10a-SM-5S2UA	50-59 years, female	10.8
GTEX-14E7W-0011-R10a-SM-5YYAX	70-79 years, male	10.8
GTEX-17JCI-0011-R10b-SM-718A2	60-69 years, female	10.8
GTEX-N7MS-0011-R10A-SM-2HMJK	60-69 years, male	10.8
GTEX-S7SE-0011-R10A-SM-2XCDF	50-59 years, male	10.8
GTEX-ZAB4-0011-R10a-SM-4SOKH	40-49 years, male	10.8
GTEX-1CB4G-0011-R10a-SM-9QEHS	60-69 years, male	10.8
GTEX-1IDJH-0011-R10a-SM-ARZLK	70-79 years, male	10.8
GTEX-1IKK5-0011-R10b-SM-CE6SP	60-69 years, male	10.8
GTEX-18A6Q-0011-R10b-SM-72D7A	60-69 years, male	10.7
GTEX-ZVZQ-0011-R10b-SM-51MRT	60-69 years, female	10.7
GTEX-1B8SF-0011-R10b-SM-7P8SW	60-69 years, male	10.7
GTEX-1EMGI-0011-R10a-SM-9OSWY	60-69 years, male	10.7
GTEX-1I1HK-0011-R10b-SM-CJI3M	60-69 years, male	10.7
GTEX-145LU-0011-R10a-SM-5PNWJ	50-59 years, male	10.6
GTEX-13FLW-0011-R10b-SM-5LZZF	50-59 years, male	10.5
GTEX-13OVL-0011-R10a-SM-5L3GS	50-59 years, male	10.5
GTEX-145MH-0011-R10b-SM-5PNUK	50-59 years, male	10.5
GTEX-16NPV-0011-R10a-SM-79OKA	50-59 years, female	10.5
GTEX-11EMC-0011-R10a-SM-DNZZJ	60-69 years, female	10.5
GTEX-1GN2E-0011-R10a-SM-CE6RI	60-69 years, male	10.5
GTEX-17EVP-0011-R10a-SM-7IGLP	40-49 years, male	10.4
GTEX-1GN1V-0011-R10a-SM-CKZNU	60-69 years, male	10.4
GTEX-13OW8-0011-R10a-SM-5L3H6	60-69 years, male	10.3
GTEX-1477Z-0011-R10b-SM-5S2RF	60-69 years, male	10.3
GTEX-16YQH-0011-R10b-SM-7LT8U	30-39 years, male	10.3
GTEX-ZE7O-0011-R10a-SM-57WAZ	50-59 years, female	10.3
GTEX-1B8L1-0011-R10b-SM-7P8Q4	60-69 years, male	10.3
GTEX-WL46-0011-R10A-SM-3MJFQ	50-59 years, male	10.2
GTEX-13OW6-0011-R10a-SM-5L3HE	50-59 years, male	10.1
GTEX-13X6J-0011-R10b-SM-5PNWA	50-59 years, male	10.1
GTEX-OHPN-0011-R10A-SM-33HBU	60-69 years, female	10.1
GTEX-XMD1-0011-R10A-SM-4AT4A	60-69 years, male	10.1
GTEX-1F7RK-0011-R10b-SM-ARU7Y	20-29 years, female	10.1
GTEX-WHSE-0011-R10A-SM-EYYVG	20-29 years, male	10.1
GTEX-T6MN-0011-R10A-SM-32QP7	50-59 years, male	10
GTEX-ZUA1-0011-R10a-SM-51MT6	40-49 years, male	10
GTEX-1HBPI-0011-R10a-SM-A96RZ	50-59 years, male	10
GTEX-1EH9U-0011-R10a-SM-CJI2A	60-69 years, male	9.9
GTEX-1H3O1-0011-R10a-SM-CJI3O	60-69 years, male	9.9
GTEX-14PJM-0011-R10a-SM-686ZP	50-59 years, female	9.8
GTEX-1BAJH-0011-R10a-SM-7MXT9	70-79 years, male	9.8
GTEX-1GTWX-0011-R10b-SM-CJI2X	60-69 years, male	9.8
GTEX-12WSF-0011-R10a-SM-5LZVH	70-79 years, male	9.7
GTEX-NL4W-0011-R10A-SM-2I3DY	50-59 years, male	9.7
GTEX-1HFI6-0011-R10b-SM-ARZLO	40-49 years, male	9.7
GTEX-1313W-0011-R10b-SM-5DUXA	50-59 years, female	9.6
GTEX-13G51-0011-R10b-SM-5LZYF	60-69 years, male	9.6
GTEX-13RTJ-0011-R10b-SM-5O9CW	60-69 years, male	9.6
GTEX-11DYG-0011-R10b-SM-DNZZO	60-69 years, male	9.6
GTEX-1H1CY-0011-R10a-SM-CE6SD	60-69 years, female	9.6
GTEX-1I1CD-0011-R10b-SM-CJI3W	60-69 years, female	9.6
GTEX-16Z82-0011-R10a-SM-79OJX	60-69 years, male	9.5
GTEX-13FXS-0011-R10a-SM-5J2MA	50-59 years, male	9.4
GTEX-13O3O-0011-R10a-SM-5LUA9	60-69 years, female	9.4
GTEX-16GPK-0011-R10b-SM-7MKFG	60-69 years, male	9.4
GTEX-11GSP-0011-R10a-SM-5NQ7J	60-69 years, female	9.3
GTEX-1E1VI-0011-R10b-SM-ARU8F	50-59 years, male	9.3
GTEX-1HB9E-0011-R10a-SM-CJI3H	50-59 years, male	9.3
GTEX-14PN4-0011-R10b-SM-69LP2	50-59 years, male	9.2
GTEX-1GZ2Q-0011-R10b-SM-CE6RN	40-49 years, male	9.2
GTEX-1HBPH-0011-R10a-SM-CE6SI	40-49 years, female	9.2
GTEX-1I1GV-0011-R10a-SM-CE6S6	60-69 years, male	9.2
GTEX-PVOW-0011-R10A-SM-EXOHB	40-49 years, male	9.2
GTEX-12WSE-0011-R10b-SM-5P9JV	20-29 years, male	9.1
GTEX-13OW7-0011-R10a-SM-5L3H3	50-59 years, male	9.1
GTEX-13SLX-0011-R10a-SM-5P9HV	50-59 years, female	9
GTEX-1EX96-0011-R10b-SM-CE6QR	50-59 years, male	9
GTEX-12WSC-0011-R10a-SM-5GU57	50-59 years, male	8.9
GTEX-13NYB-0011-R10a-SM-5KM43	40-49 years, male	8.9
GTEX-1B933-0011-R10b-SM-9OSVN	50-59 years, female	8.9
GTEX-12WSA-0011-R10b-SM-5P9ET	60-69 years, male	8.6
GTEX-1GN1U-0011-R10b-SM-CKZNH	50-59 years, female	8.6
GTEX-1GF9V-0011-R10b-SM-CKZNP	60-69 years, male	8.1
GTEX-1GMRU-0011-R10b-SM-CJI2L	50-59 years, male	8.1
GTEX-1H4P4-0011-R10b-SM-CE6SG	50-59 years, male	7.8
GTEX-1IL2V-0011-R10a-SM-CL55A	70-79 years, male	7.7
GTEX-X4XY-0011-R10B-SM-46MWS	60-69 years, male	7.4

## Sheet: Cerebellum
GTEX-1JJEA-0011-R11a-SM-EXUTE	60-69 years, male	31
GTEX-P44H-0011-R11A-SM-2XCER	40-49 years, male	30.2
GTEX-QDT8-0011-R11A-SM-32PKD	30-39 years, female	29.7
GTEX-13JVG-0011-R11a-SM-5KM53	60-69 years, male	29.5
GTEX-NL3H-0011-R11A-SM-2I3E6	60-69 years, male	27.9
GTEX-1LSVX-0011-R11b-SM-EXOIA	60-69 years, male	27.9
GTEX-QMR6-0011-R11A-SM-32PKK	50-59 years, male	27.8
GTEX-UTHO-0011-R11A-SM-3GIJE	60-69 years, male	27.8
GTEX-X4EP-0011-R11B-SM-4QASK	60-69 years, female	26.1
GTEX-1HCU6-0011-R11b-SM-AHZ2F	60-69 years, female	26
GTEX-1IKOH-0011-R11a-SM-AHZ38	60-69 years, female	25.3
GTEX-1JMOU-0011-R11b-SM-EXUTA	60-69 years, female	25.2
GTEX-13SLW-0011-R11a-SM-5SI8Q	70-79 years, male	25.1
GTEX-TSE9-0011-R11A-SM-3DB7N	60-69 years, female	24.9
GTEX-132Q8-0011-R11b-SM-5DUW9	60-69 years, male	24.8
GTEX-12ZZX-0011-R11a-SM-5DUVJ	40-49 years, female	24.5
GTEX-NPJ7-0011-R11A-SM-2I3E8	60-69 years, female	24.5
GTEX-13QIC-0011-R11b-SM-5O9BU	60-69 years, female	24.4
GTEX-14C5O-0011-R11b-SM-6872H	60-69 years, male	24.4
GTEX-1I19N-0011-R11b-SM-ARU6Y	70-79 years, male	24.4
GTEX-11ZUS-0011-R11b-SM-5BC7B	30-39 years, male	24.3
GTEX-XMD1-0011-R11A-SM-4AT5J	60-69 years, male	24.3
GTEX-11H98-0011-R11b-SM-5NQ6U	50-59 years, male	24.2
GTEX-1I1HK-0011-R11a-SM-B2LVN	60-69 years, male	24.2
GTEX-12WSH-0011-R11a-SM-5LZVM	50-59 years, male	23.9
GTEX-1M4P7-0011-R11b-SM-EXOIK	60-69 years, male	23.9
GTEX-X4XX-0011-R11A-SM-46MWQ	60-69 years, male	23.8
GTEX-15G19-0011-R11b-SM-6LPIH	60-69 years, male	23.7
GTEX-WVLH-0011-R11A-SM-3MJFO	50-59 years, male	23.7
GTEX-ZDXO-0011-R11a-SM-4WWD9	60-69 years, male	23.7
GTEX-1H1ZS-0011-R11a-SM-C1YQM	70-79 years, male	23.7
GTEX-1H3NZ-0011-R11b-SM-CE6SF	60-69 years, male	23.7
GTEX-1F75W-0011-R11b-SM-AHZ34	60-69 years, male	23.6
GTEX-1R9K4-0011-R11a-SM-EZ6N9	60-69 years, male	23.5
GTEX-YFC4-0011-R11a-SM-4SOK6	40-49 years, female	23.4
GTEX-1N2DW-0011-R11b-SM-EXOIL	50-59 years, male	23.4
GTEX-13FHO-0011-R11b-SM-5LZYQ	60-69 years, male	23.2
GTEX-13FHP-0011-R11b-SM-5LZXP	50-59 years, male	23.2
GTEX-13S7M-0011-R11b-SM-5P9HU	60-69 years, female	23.2
GTEX-18464-0011-R11a-SM-72D76	50-59 years, male	23.1
GTEX-11PRG-0011-R11b-SM-DNZZY	50-59 years, male	23.1
GTEX-1F48J-0011-R11b-SM-9OSWV	50-59 years, female	23.1
GTEX-WZTO-0011-R11A-SM-4E3K9	40-49 years, male	23
GTEX-13CZV-0011-R11b-SM-5N9FN	60-69 years, male	22.9
GTEX-R55E-0011-R11A-SM-2TC6I	20-29 years, male	22.9
GTEX-1EKGG-0011-R11a-SM-9QEHZ	60-69 years, male	22.9
GTEX-YJ89-0011-R11a-SM-4SOKA	60-69 years, male	22.7
GTEX-ZVZQ-0011-R11a-SM-51MS6	60-69 years, female	22.7
GTEX-1JMQJ-0011-R11a-SM-EXOJY	50-59 years, male	22.7
GTEX-1LVAO-0011-R11b-SM-EXOI8	60-69 years, male	22.7
GTEX-17HG3-0011-R11b-SM-7KFT4	30-39 years, female	22.6
GTEX-Y8DK-0011-R11A-SM-4SOK2	60-69 years, male	22.6
GTEX-17HII-0011-R11b-SM-7KFSX	50-59 years, male	22.5
GTEX-1I1GS-0011-R11a-SM-C1YRU	60-69 years, male	22.5
GTEX-13X6K-0011-R11a-SM-5P9F5	60-69 years, female	22.4
GTEX-13OW7-0011-R11a-SM-5O9DY	50-59 years, male	22.3
GTEX-14DAQ-0011-R11a-SM-664NO	60-69 years, female	22.3
GTEX-11TTK-0011-R11b-SM-DO112	60-69 years, female	22.3
GTEX-1GN73-0011-R11b-SM-9OSX4	60-69 years, male	22.3
GTEX-13OVH-0011-R11b-SM-5KM4X	70-79 years, male	22.2
GTEX-T2IS-0011-R11A-SM-32QPC	20-29 years, female	22.2
GTEX-ZE9C-0011-R11a-SM-4WKGG	60-69 years, male	22.2
GTEX-1GZHY-0011-R11a-SM-C1YRQ	50-59 years, female	22.2
GTEX-15EO6-0011-R11b-SM-6M47M	50-59 years, male	22.1
GTEX-1HFI6-0011-R11b-SM-A96RU	40-49 years, male	22.1
GTEX-1IDJH-0011-R11b-SM-C1YRT	70-79 years, male	22.1
GTEX-1J8EW-0011-R11a-SM-AHZ37	60-69 years, female	22.1
GTEX-14ABY-0011-R11a-SM-5SI7C	50-59 years, male	22
GTEX-1F52S-0011-R11a-SM-CJI23	60-69 years, female	22
GTEX-1GZ4I-0011-R11b-SM-9OSWR	50-59 years, male	22
GTEX-12ZZZ-0011-R11a-SM-5EGLC	60-69 years, male	21.9
GTEX-13NZA-0011-R11b-SM-5KM4W	60-69 years, male	21.9
GTEX-13OVL-0011-R11b-SM-5L3G7	50-59 years, male	21.9
GTEX-13FTY-0011-R11a-SM-5IJEA	40-49 years, female	21.8
GTEX-13RTJ-0011-R11a-SM-5O9CK	60-69 years, male	21.8
GTEX-17F97-0011-R11b-SM-7KFRQ	50-59 years, male	21.8
GTEX-P44G-0011-R11A-SM-2I3FD	30-39 years, male	21.8
GTEX-ZAB4-0011-R11a-SM-4SOKI	40-49 years, male	21.8
GTEX-1IGQW-0011-R11a-SM-C1YRV	60-69 years, male	21.8
GTEX-1C64N-0011-R11b-SM-7P8Q6	50-59 years, male	21.7
GTEX-11WQC-0011-R11b-SM-57WD6	60-69 years, male	21.6
GTEX-1F75A-0011-R11a-SM-AHZ35	50-59 years, male	21.6
GTEX-1I1GQ-0011-R11b-SM-CKZPA	50-59 years, male	21.6
GTEX-1N2EE-0011-R11b-SM-EXOIJ	60-69 years, male	21.6
GTEX-1R9PO-0011-R11b-SM-EZ6NB	60-69 years, female	21.6
GTEX-1IKK5-0011-R11a-SM-C1YRX	60-69 years, male	21.5
GTEX-1J1OQ-0011-R11a-SM-A96S3	40-49 years, female	21.5
GTEX-131YS-0011-R11b-SM-5EGLM	60-69 years, female	21.4
GTEX-13CF2-0011-R11b-SM-5LZXO	60-69 years, male	21.4
GTEX-14BIN-0011-R11a-SM-5SI79	50-59 years, female	21.4
GTEX-1EMGI-0011-R11b-SM-9OSWX	60-69 years, male	21.4
GTEX-1IL2V-0011-R11a-SM-ARU6T	70-79 years, male	21.4
GTEX-T6MN-0011-R11A-SM-32QOX	50-59 years, male	21.3
GTEX-1GF9W-0011-R11b-SM-9OSXG	60-69 years, male	21.3
GTEX-1IL2U-0011-R11a-SM-CE6SO	60-69 years, male	21.3
GTEX-1399T-0011-R11a-SM-5J2O1	60-69 years, male	21.2
GTEX-15CHQ-0011-R11b-SM-686ZZ	60-69 years, male	21.2
GTEX-ZVT3-0011-R11b-SM-57WBI	60-69 years, female	21.2
GTEX-12126-0011-R11a-SM-5BC6X	20-29 years, male	21.1
GTEX-13O3Q-0011-R11b-SM-5KM2W	50-59 years, male	21.1
GTEX-1E1VI-0011-R11a-SM-9OSWI	50-59 years, male	21.1
GTEX-1H3O1-0011-R11a-SM-A96RV	60-69 years, male	21.1
GTEX-1HB9E-0011-R11b-SM-ARU79	50-59 years, male	21.1
GTEX-13FXS-0011-R11a-SM-5L3DM	50-59 years, male	21
GTEX-13NYB-0011-R11a-SM-5KM3Q	40-49 years, male	21
GTEX-X585-0011-R11B-SM-46MUZ	50-59 years, male	21
GTEX-ZE7O-0011-R11a-SM-57WBC	50-59 years, female	21
GTEX-11EI6-0011-R11a-SM-DO11V	60-69 years, male	21
GTEX-1F6I4-0011-R11b-SM-9OSWS	60-69 years, male	21
GTEX-RU72-0011-R11A-SM-CM2U1	50-59 years, female	21
GTEX-144GL-0011-R11b-SM-5P9F6	50-59 years, male	20.9
GTEX-1GMRU-0011-R11b-SM-C1YQ4	50-59 years, male	20.9
GTEX-14E6D-0011-R11b-SM-664NP	50-59 years, male	20.8
GTEX-N7MS-0011-R11A-SM-2HMJS	60-69 years, male	20.7
GTEX-1LG7Y-0011-R11a-SM-EXOIH	50-59 years, male	20.7
GTEX-11OF3-0011-R11a-SM-57WCR	60-69 years, male	20.6
GTEX-12WSC-0011-R11a-SM-5GU5J	50-59 years, male	20.6
GTEX-1B8SF-0011-R11a-SM-79OOP	60-69 years, male	20.6
GTEX-Q2AG-0011-R11A-SM-2HMKZ	40-49 years, female	20.6
GTEX-1H1CY-0011-R11a-SM-C1YQR	60-69 years, female	20.6
GTEX-11GSP-0011-R11b-SM-5NQ7V	60-69 years, female	20.5
GTEX-15DCD-0011-R11a-SM-D4P1R	70-79 years, female	20.5
GTEX-1B8SG-0011-R11a-SM-7P8PF	50-59 years, male	20.5
GTEX-1ICLZ-0011-R11a-SM-CJI3N	60-69 years, male	20.5
GTEX-11EMC-0011-R11b-SM-DNZZK	60-69 years, female	20.4
GTEX-1IY9M-0011-R11b-SM-A96TI	60-69 years, male	20.4
GTEX-1BAJH-0011-R11b-SM-7IGLM	70-79 years, male	20.3
GTEX-11DXY-0011-R11a-SM-DNZZN	60-69 years, male	20.3
GTEX-1CB4G-0011-R11a-SM-9OSWG	60-69 years, male	20.3
GTEX-1B8L1-0011-R11b-SM-793DJ	60-69 years, male	20.2
GTEX-S7SE-0011-R11A-SM-2XCDD	50-59 years, male	20.2
GTEX-ZUA1-0011-R11b-SM-51MTI	40-49 years, male	20.2
GTEX-1KD4Q-0011-R11b-SM-EXOIE	40-49 years, male	20.2
GTEX-15DYW-0011-R11a-SM-6LPIT	60-69 years, female	20.1
GTEX-NL4W-0011-R11A-SM-2I3DW	50-59 years, male	20.1
GTEX-1HGF4-0011-R11a-SM-C1YRR	60-69 years, male	20.1
GTEX-139TT-0011-R11b-SM-5LZV1	60-69 years, male	20
GTEX-13OW6-0011-R11a-SM-5L3H2	50-59 years, male	20
GTEX-145LU-0011-R11b-SM-5P9JX	50-59 years, male	20
GTEX-12WSD-0011-R11a-SM-9OSVC	60-69 years, female	20
GTEX-1HSKV-0011-R11b-SM-AHZ2E	60-69 years, male	20
GTEX-14PN4-0011-R11a-SM-686ZW	50-59 years, male	19.9
GTEX-183WM-0011-R11a-SM-718A5	70-79 years, female	19.9
GTEX-1JJ6O-0011-R11b-SM-EXUS2	60-69 years, male	19.9
GTEX-15ER7-0011-R11a-SM-6LPIL	20-29 years, female	19.8
GTEX-1GMR8-0011-R11b-SM-9OSX2	50-59 years, female	19.8
GTEX-12WSI-0011-R11b-SM-5P9EZ	50-59 years, male	19.7
GTEX-13SLX-0011-R11b-SM-5O9C8	50-59 years, female	19.7
GTEX-16Z82-0011-R11a-SM-79OKJ	60-69 years, male	19.7
GTEX-11ZTS-0011-R11a-SM-DO113	60-69 years, female	19.7
GTEX-1H1DG-0011-R11a-SM-C1YQK	70-79 years, male	19.7
GTEX-12WSF-0011-R11a-SM-5LZVT	70-79 years, male	19.6
GTEX-18A6Q-0011-R11a-SM-72D6H	60-69 years, male	19.6
GTEX-NPJ8-0011-R11A-SM-2YUMS	40-49 years, male	19.6
GTEX-11DZ1-0011-R11b-SM-DO11W	50-59 years, male	19.6
GTEX-1I1GR-0011-R11a-SM-CM2T5	60-69 years, male	19.6
GTEX-13VXU-0011-R11b-SM-5O9DJ	50-59 years, male	19.5
GTEX-145MH-0011-R11a-SM-5P9HQ	50-59 years, male	19.5
GTEX-17EVQ-0011-R11a-SM-7LT9C	70-79 years, male	19.5
GTEX-Z93S-0011-R11a-SM-4RGNN	50-59 years, male	19.5
GTEX-1H3VE-0011-R11b-SM-C1YRP	40-49 years, male	19.5
GTEX-12WSM-0011-R11a-SM-5DUX8	60-69 years, male	19.4
GTEX-131XW-0011-R11a-SM-5DUV9	50-59 years, female	19.4
GTEX-13PVQ-0011-R11a-SM-5O9DU	50-59 years, male	19.4
GTEX-WWYW-0011-R11A-SM-3NB38	50-59 years, female	19.4
GTEX-1F7RK-0011-R11b-SM-9QEI2	20-29 years, female	19.4
GTEX-13N2G-0011-R11a-SM-5MR3F	60-69 years, male	19.3
GTEX-1A3MX-0011-R11b-SM-7DUGP	60-69 years, male	19.3
GTEX-13PLJ-0011-R11b-SM-5O9BS	60-69 years, female	19.2
GTEX-18465-0011-R11a-SM-72D78	50-59 years, male	19.2
GTEX-13NYS-0011-R11b-SM-5MR4P	60-69 years, male	19.1
GTEX-1LKK1-0011-R11a-SM-EXOIG	50-59 years, female	19.1
GTEX-1313W-0011-R11a-SM-5DUXN	50-59 years, female	19
GTEX-13X6J-0011-R11a-SM-5P9HE	50-59 years, male	19
GTEX-T5JC-0011-R11A-SM-32PMB	20-29 years, male	19
GTEX-16GPK-0011-R11b-SM-7MKFF	60-69 years, male	18.9
GTEX-ZF28-0011-R11a-SM-4WWEI	60-69 years, male	18.9
GTEX-1H4P4-0011-R11b-SM-CE6S8	50-59 years, male	18.9
GTEX-1I1GV-0011-R11a-SM-CJI3Z	60-69 years, male	18.9
GTEX-1B933-0011-R11a-SM-7P8PM	50-59 years, female	18.8
GTEX-14ASI-0011-R11b-SM-6AJBJ	60-69 years, male	18.7
GTEX-17EVP-0011-R11a-SM-7EWDL	40-49 years, male	18.7
GTEX-X261-0011-R11A-SM-4E3JY	50-59 years, male	18.7
GTEX-1CAV2-0011-R11a-SM-ARU8D	40-49 years, female	18.7
GTEX-139UW-0011-R11a-SM-5IJGN	60-69 years, male	18.6
GTEX-13OW8-0011-R11a-SM-5L3GT	60-69 years, male	18.6
GTEX-16NPV-0011-R11a-SM-7IGMK	50-59 years, female	18.6
GTEX-1GTWX-0011-R11b-SM-C1YQJ	60-69 years, male	18.5
GTEX-131XH-0011-R11a-SM-5EGLN	50-59 years, male	18.4
GTEX-13JUV-0011-R11a-SM-5LZYH	40-49 years, female	18.4
GTEX-OHPN-0011-R11A-SM-2I5FM	60-69 years, female	18.4
GTEX-11DYG-0011-R11a-SM-DNZZP	60-69 years, male	18.4
GTEX-1IOXB-0011-R11a-SM-A9G1X	50-59 years, male	18.4
GTEX-13X6I-0011-R11a-SM-5P9HN	60-69 years, male	18.3
GTEX-13G51-0011-R11b-SM-5J2NE	60-69 years, male	18.2
GTEX-13OVJ-0011-R11a-SM-5P9H8	50-59 years, female	18.2
GTEX-14BIM-0011-R11b-SM-5S2RN	60-69 years, female	18.2
GTEX-13O3O-0011-R11b-SM-5KM4G	60-69 years, female	18
GTEX-1J8Q2-0011-R11a-SM-A9SKI	60-69 years, male	18
GTEX-1AX9I-0011-R11b-SM-7DHN4	60-69 years, male	17.9
GTEX-RVPV-0011-R11A-SM-2TF6F	60-69 years, male	17.8
GTEX-14C39-0011-R11b-SM-5YYAF	40-49 years, male	17.7
GTEX-16XZZ-0011-R11a-SM-7EPI3	60-69 years, male	17.7
GTEX-145MI-0011-R11a-SM-5P9JZ	60-69 years, female	17.5
GTEX-WL46-0011-R11A-SM-3MJFT	50-59 years, male	17.5
GTEX-1HBPI-0011-R11b-SM-CE6SH	50-59 years, male	17.5
GTEX-13OW5-0011-R11b-SM-5L3GG	60-69 years, male	17.4
GTEX-17JCI-0011-R11a-SM-7189Y	60-69 years, female	17.4
GTEX-1HUB1-0011-R11b-SM-CE6SC	60-69 years, male	17.4
GTEX-12WSE-0011-R11b-SM-5P9JW	20-29 years, male	17.3
GTEX-16YQH-0011-R11b-SM-7LT98	30-39 years, male	16.8
GTEX-14E7W-0011-R11a-SM-5ZZVA	70-79 years, male	16.7
GTEX-WHSE-0011-R11A-SM-3P5YY	20-29 years, male	16.5
GTEX-13FLV-0011-R11a-SM-5LZZ7	50-59 years, male	15
GTEX-N7MT-0011-R11A-SM-2I3DZ	60-69 years, female	12.1
GTEX-1JJEA-2926-SM-C1YSK	60-69 years, male	26.1
GTEX-14JIY-2326-SM-6AJAJ	60-69 years, male	25.2
GTEX-13JVG-3226-SM-5IJGJ	60-69 years, male	24.6
GTEX-P44H-2426-SM-2XCEJ	40-49 years, male	24.6
GTEX-QDT8-3026-SM-32PKB	30-39 years, female	24.6
GTEX-1PWST-3026-SM-EAZ3H	70-79 years, male	24.5
GTEX-1H3NZ-2926-SM-9WPQ8	60-69 years, male	24.1
GTEX-1LSVX-2826-SM-EVR58	60-69 years, male	23.9
GTEX-QMR6-1326-SM-32PLB	50-59 years, male	23.8
GTEX-NPJ7-2826-SM-2I3FU	60-69 years, female	22.9
GTEX-132Q8-2926-SM-5IFFP	60-69 years, male	22.8
GTEX-147F4-3026-SM-5Q5BJ	50-59 years, male	22.5
GTEX-13S7M-3026-SM-5S2QQ	60-69 years, female	22.2
GTEX-1CB4H-3026-SM-79OLX	60-69 years, female	22.2
GTEX-1GN73-3026-SM-7MXV8	60-69 years, male	22.2
GTEX-ZAJG-3026-SM-5HL92	50-59 years, female	22.1
GTEX-1B996-2926-SM-7MXUH	60-69 years, male	22.1
GTEX-11PRG-2826-SM-5BC54	50-59 years, male	22
GTEX-17EVQ-2726-SM-7EWDT	70-79 years, male	21.9
GTEX-WZTO-2826-SM-3NM8P	40-49 years, male	21.8
GTEX-1I1HK-2726-SM-AHZ2M	60-69 years, male	21.8
GTEX-TSE9-2926-SM-3DB77	60-69 years, female	21.7
GTEX-ZZPT-2926-SM-5EQ5S	50-59 years, male	21.7
GTEX-1RNSC-3126-SM-EVR4V	60-69 years, male	21.7
GTEX-11NV4-2226-SM-5BC4T	60-69 years, male	21.6
GTEX-1IKOH-2826-SM-CNNRC	60-69 years, female	21.6
GTEX-1JMOU-2826-SM-EV79R	60-69 years, female	21.6
GTEX-12ZZX-2826-SM-5BC6K	40-49 years, female	21.5
GTEX-15EO6-2926-SM-6M48D	50-59 years, male	21.4
GTEX-1F52S-3026-SM-7P8PV	60-69 years, female	21.3
GTEX-QVUS-2926-SM-3GIJB	60-69 years, female	21
GTEX-1J1OQ-3126-SM-D4P2O	40-49 years, female	21
GTEX-1LG7Y-3126-SM-EV7AS	50-59 years, male	21
GTEX-11OC5-0626-SM-5HL6M	60-69 years, male	20.9
GTEX-12WSH-3126-SM-5LZW8	50-59 years, male	20.9
GTEX-PWO3-1026-SM-2I5F2	60-69 years, female	20.9
GTEX-QVJO-1325-SM-2S1QX	60-69 years, female	20.9
GTEX-1RDX4-3226-SM-DPS14	50-59 years, female	20.9
GTEX-1JMQK-2926-SM-D4P2T	60-69 years, male	20.8
GTEX-15G19-2826-SM-6M48K	60-69 years, male	20.7
GTEX-14C5O-2926-SM-5RQI1	60-69 years, male	20.6
GTEX-14JFF-2826-SM-6871Q	60-69 years, male	20.5
GTEX-P44G-2526-SM-2I5EK	30-39 years, male	20.5
GTEX-1P4AB-3026-SM-EXOJS	50-59 years, male	20.4
GTEX-T2IS-2926-SM-32QPO	20-29 years, female	20.3
GTEX-1IY9M-3126-SM-AHZ3A	60-69 years, male	20.3
GTEX-13QIC-3026-SM-5LU58	60-69 years, female	20.2
GTEX-X4EP-3026-SM-3P5YP	60-69 years, female	20.2
GTEX-14A5I-2826-SM-5SIBF	50-59 years, female	20.1
GTEX-14DAQ-3026-SM-5S2QZ	60-69 years, female	20.1
GTEX-13X6K-2826-SM-5O9DS	60-69 years, female	20
GTEX-14BIN-3326-SM-5Q5E6	50-59 years, female	20
GTEX-XLM4-2926-SM-4AT59	60-69 years, male	19.8
GTEX-1HSMO-2926-SM-C1YR5	60-69 years, male	19.8
GTEX-11EI6-2926-SM-5985U	60-69 years, male	19.7
GTEX-1EU9M-2926-SM-793DF	60-69 years, male	19.7
GTEX-X4XX-2926-SM-3NMB1	60-69 years, male	19.7
GTEX-ZF28-2926-SM-4WKG1	60-69 years, male	19.7
GTEX-1JMLX-3026-SM-EV79Q	50-59 years, male	19.7
GTEX-1KANB-3226-SM-D4P3G	50-59 years, male	19.7
GTEX-1R9PO-2826-SM-E6CPV	60-69 years, female	19.7
GTEX-13CF2-3026-SM-5IFFX	60-69 years, male	19.5
GTEX-14ASI-2926-SM-5Q5DG	60-69 years, male	19.5
GTEX-1A8G6-3126-SM-731D8	60-69 years, male	19.5
GTEX-1H4P4-2726-SM-9JGGB	50-59 years, male	19.5
GTEX-1I1CD-2926-SM-A96SJ	60-69 years, female	19.5
GTEX-1IL2V-3026-SM-CYPSA	70-79 years, male	19.4
GTEX-1A8G7-3026-SM-73KTT	60-69 years, male	19.3
GTEX-1POEN-2726-SM-E9U6B	30-39 years, female	19.3
GTEX-1128S-2826-SM-5N9DI	60-69 years, female	19.2
GTEX-13FHP-2926-SM-5IJG9	50-59 years, male	19.2
GTEX-145MG-3126-SM-5Q5D3	50-59 years, male	19.2
GTEX-1F48J-2726-SM-7P8PW	50-59 years, female	19.2
GTEX-11DXW-1026-SM-5H11K	40-49 years, male	19.1
GTEX-13SLX-3226-SM-5YYA6	50-59 years, female	19.1
GTEX-145LS-3026-SM-5O99S	60-69 years, female	19.1
GTEX-1GZ4I-2926-SM-9JGGO	50-59 years, male	19.1
GTEX-1H1ZS-2926-SM-9WPP2	70-79 years, male	19.1
GTEX-1269C-3126-SM-5EGI6	60-69 years, female	19
GTEX-139TS-3126-SM-5LZWX	60-69 years, male	19
GTEX-13NYB-3226-SM-5J2ND	40-49 years, male	19
GTEX-14E6D-2926-SM-664OP	50-59 years, male	19
GTEX-WL46-2826-SM-3LK81	50-59 years, male	19
GTEX-Z93S-2826-SM-57WBL	50-59 years, male	19
GTEX-1GZ2Q-3026-SM-9JGG3	40-49 years, male	19
GTEX-1GZHY-3026-SM-7MXVA	50-59 years, female	19
GTEX-12WSD-3026-SM-5LZU7	60-69 years, female	18.9
GTEX-14C39-3026-SM-5S2QE	40-49 years, male	18.9
GTEX-1I1GV-3026-SM-CNNR9	60-69 years, male	18.9
GTEX-1JJE9-3026-SM-CNNPA	70-79 years, male	18.9
GTEX-1QP6S-3026-SM-EAZ4N	40-49 years, male	18.9
GTEX-14PJM-3026-SM-6LLHM	50-59 years, female	18.8
GTEX-17HHY-2926-SM-79OJW	50-59 years, male	18.8
GTEX-YJ89-2926-SM-5P9IT	60-69 years, male	18.8
GTEX-1H1CY-3026-SM-9OSW7	60-69 years, female	18.8
GTEX-1H1DG-2826-SM-9JGHB	70-79 years, male	18.8
GTEX-17EVP-2926-SM-793BU	40-49 years, male	18.7
GTEX-PVOW-2626-SM-32PL8	40-49 years, male	18.7
GTEX-1F6IF-3026-SM-7P8QN	60-69 years, male	18.7
GTEX-1F75W-3126-SM-7P8SJ	60-69 years, male	18.7
GTEX-1MJK2-3026-SM-EV7A5	50-59 years, male	18.7
GTEX-183WM-2726-SM-7KFRF	70-79 years, female	18.6
GTEX-1C64N-3126-SM-79OO3	50-59 years, male	18.6
GTEX-1F6I4-3026-SM-7P8SI	60-69 years, male	18.6
GTEX-1F75A-2926-SM-7MXVN	50-59 years, male	18.6
GTEX-1C6WA-3326-SM-7MKGN	60-69 years, male	18.5
GTEX-1EKGG-3126-SM-9WPO5	60-69 years, male	18.4
GTEX-13X6J-2926-SM-7EPGP	50-59 years, male	18.3
GTEX-145MH-2926-SM-5Q5D2	50-59 years, male	18.3
GTEX-1B8SF-3026-SM-731DX	60-69 years, male	18.3
GTEX-ZYY3-3026-SM-5GIEJ	60-69 years, female	18.3
GTEX-1B8L1-3226-SM-7P8OX	60-69 years, male	18.3
GTEX-1H3O1-1826-SM-A96TO	60-69 years, male	18.3
GTEX-1KD4Q-3026-SM-EV7A7	40-49 years, male	18.3
GTEX-ZDXO-2926-SM-4WKFM	60-69 years, male	18.2
GTEX-ZVT3-2926-SM-5GU6M	60-69 years, female	18.2
GTEX-1R46S-3126-SM-DPRZ9	60-69 years, female	18.2
GTEX-13OVH-2926-SM-5IJFH	70-79 years, male	18.1
GTEX-14PJO-2926-SM-686ZI	60-69 years, male	18.1
GTEX-RU72-2926-SM-2TF66	50-59 years, female	18.1
GTEX-1EX96-3126-SM-9JGGC	50-59 years, male	18.1
GTEX-1GF9V-3026-SM-7P8R8	60-69 years, male	18.1
GTEX-11GSP-3126-SM-5A5LL	60-69 years, female	18
GTEX-12WSC-2926-SM-5BC5Z	50-59 years, male	18
GTEX-ZYFD-2926-SM-5GID9	50-59 years, male	18
GTEX-1IDJH-3126-SM-C1YQS	70-79 years, male	18
GTEX-14ABY-3026-SM-664NE	50-59 years, male	17.9
GTEX-11ZVC-3026-SM-59HJM	50-59 years, female	17.8
GTEX-12ZZY-2926-SM-5DUXO	60-69 years, male	17.8
GTEX-UTHO-2926-SM-3P5Z9	60-69 years, male	17.8
GTEX-1JMQJ-3126-SM-EV79G	50-59 years, male	17.8
GTEX-1QEPI-3026-SM-EXOIW	60-69 years, female	17.8
GTEX-14BIM-3126-SM-5Q5C7	60-69 years, female	17.7
GTEX-1B8SG-1926-SM-73KUB	50-59 years, male	17.7
GTEX-1KWVE-2226-SM-CXZKN	30-39 years, male	17.7
GTEX-N7MT-1226-SM-DKPOK	60-69 years, female	17.7
GTEX-13FHO-2926-SM-5L3ES	60-69 years, male	17.6
GTEX-13O3Q-3026-SM-5IJGD	50-59 years, male	17.6
GTEX-147GR-3126-SM-5S2PM	60-69 years, male	17.6
GTEX-RNOR-2226-SM-2TF5O	50-59 years, female	17.6
GTEX-X261-3126-SM-4PQZC	50-59 years, male	17.6
GTEX-1192X-3226-SM-5987D	50-59 years, male	17.5
GTEX-11O72-2826-SM-5HL6W	40-49 years, male	17.5
GTEX-OHPN-2626-SM-2I5H1	60-69 years, female	17.5
GTEX-ZAB4-2926-SM-57WCV	40-49 years, male	17.5
GTEX-11NUK-3026-SM-5986K	50-59 years, male	17.4
GTEX-13112-2926-SM-5DUWT	50-59 years, male	17.4
GTEX-13X6I-2926-SM-5Q5C3	60-69 years, male	17.4
GTEX-145LU-2626-SM-5LU9Z	50-59 years, male	17.4
GTEX-NPJ8-2626-SM-2D7W2	40-49 years, male	17.4
GTEX-1JJ6O-3026-SM-C1YQH	60-69 years, male	17.4
GTEX-11GSO-3026-SM-5Q5AL	60-69 years, male	17.3
GTEX-13VXU-3026-SM-5LU3K	50-59 years, male	17.3
GTEX-144GL-2926-SM-5O99F	50-59 years, male	17.3
GTEX-S7SE-2526-SM-2XCDL	50-59 years, male	17.3
GTEX-WVLH-2926-SM-3MJG5	50-59 years, male	17.3
GTEX-ZAK1-2926-SM-5HL9S	50-59 years, female	17.3
GTEX-1EMGI-3126-SM-7MXUR	60-69 years, male	17.3
GTEX-117XS-3126-SM-5GIDP	60-69 years, male	17.2
GTEX-14JG1-2926-SM-686ZK	40-49 years, male	17.2
GTEX-15SHU-3026-SM-6LPIB	40-49 years, female	17.2
GTEX-16Z82-2926-SM-6LPJJ	60-69 years, male	17.2
GTEX-18465-2926-SM-7KFSE	50-59 years, male	17.2
GTEX-N7MS-2526-SM-2D7W3	60-69 years, male	17.2
GTEX-R55E-2526-SM-2TC6H	20-29 years, male	17.1
GTEX-11EMC-3326-SM-5P9JH	60-69 years, female	17
GTEX-11TTK-2826-SM-5GU5K	60-69 years, female	17
GTEX-12126-0926-SM-5FQTW	20-29 years, male	17
GTEX-12ZZZ-3126-SM-5LZU6	60-69 years, male	17
GTEX-14BMV-2926-SM-5TDEE	50-59 years, male	17
GTEX-14PN4-3026-SM-664O4	50-59 years, male	17
GTEX-Q2AG-2826-SM-2HMJQ	40-49 years, female	17
GTEX-XMD1-2826-SM-4AT5F	60-69 years, male	17
GTEX-Y8DK-0726-SM-4TT3S	60-69 years, male	17
GTEX-ZUA1-2926-SM-59HL3	40-49 years, male	17
GTEX-1GF9W-2726-SM-9JGGW	60-69 years, male	17
GTEX-13FXS-3026-SM-5LZYO	50-59 years, male	16.9
GTEX-1HBPI-2726-SM-9WPPF	50-59 years, male	16.9
GTEX-1HCVE-2926-SM-9WPPJ	50-59 years, male	16.9
GTEX-1JMPZ-2826-SM-C1YRA	30-39 years, male	16.9
GTEX-11ONC-3026-SM-5985W	60-69 years, male	16.8
GTEX-139TT-2626-SM-5LZUB	60-69 years, male	16.8
GTEX-17F97-2926-SM-7DUEQ	50-59 years, male	16.8
GTEX-1HBPH-3026-SM-9WPNY	40-49 years, female	16.8
GTEX-1313W-3026-SM-5LZUZ	50-59 years, female	16.7
GTEX-131XH-2926-SM-5LZU4	50-59 years, male	16.7
GTEX-17JCI-3026-SM-7EWDR	60-69 years, female	16.7
GTEX-1A3MX-2926-SM-718B7	60-69 years, male	16.7
GTEX-11ZTS-3226-SM-5EGID	60-69 years, female	16.6
GTEX-13N2G-3126-SM-5IJGL	60-69 years, male	16.6
GTEX-16XZZ-2926-SM-6LPK4	60-69 years, male	16.6
GTEX-1C6VR-3026-SM-7IGLW	60-69 years, male	16.6
GTEX-1GTWX-2926-SM-7MXV4	60-69 years, male	16.6
GTEX-1399T-3126-SM-5IJFS	60-69 years, male	16.5
GTEX-14E7W-2926-SM-5S2R8	70-79 years, male	16.5
GTEX-15ER7-3026-SM-6M47W	20-29 years, female	16.4
GTEX-18A6Q-2826-SM-7LTAO	60-69 years, male	16.4
GTEX-1EWIQ-3026-SM-7IGOJ	70-79 years, female	16.4
GTEX-1RQEC-3026-SM-DPRXM	60-69 years, male	16.4
GTEX-11DZ1-2926-SM-5A5KI	50-59 years, male	16.3
GTEX-15DYW-3026-SM-7KFRM	60-69 years, female	16.3
GTEX-1CB4G-2926-SM-7MKFQ	60-69 years, male	16.3
GTEX-11DYG-2926-SM-5H132	60-69 years, male	16.2
GTEX-13O3O-3026-SM-5KM42	60-69 years, female	16.2
GTEX-13OW6-2926-SM-5KM29	50-59 years, male	16.2
GTEX-1B933-3026-SM-731DB	50-59 years, female	16.2
GTEX-1NV8Z-3026-SM-DTX8Z	60-69 years, male	16.2
GTEX-11ZUS-2826-SM-5EQKW	30-39 years, male	16
GTEX-12WSE-2926-SM-5RQJ9	20-29 years, male	16
GTEX-13RTJ-3126-SM-5S2Q4	60-69 years, male	16
GTEX-13G51-3126-SM-5IJG7	60-69 years, male	15.9
GTEX-WWYW-3026-SM-3NB36	50-59 years, female	15.9
GTEX-13OW7-2926-SM-5MR3Z	50-59 years, male	15.8
GTEX-T5JC-2326-SM-32PMR	20-29 years, male	15.7
GTEX-1H3VE-2826-SM-9WPOL	40-49 years, male	15.7
GTEX-1JN1M-3126-SM-AHZ4E	60-69 years, female	15.7
GTEX-17HII-2926-SM-79OMK	50-59 years, male	15.6
GTEX-1E1VI-2926-SM-7IGLT	50-59 years, male	15.6
GTEX-12WSM-2126-SM-5GCOC	60-69 years, male	15.5
GTEX-13OW8-2926-SM-5L3FV	60-69 years, male	15.5
GTEX-13PVQ-2926-SM-5L3HJ	50-59 years, male	15.5
GTEX-145MF-2826-SM-7EPGU	50-59 years, male	15.5
GTEX-17HG3-2826-SM-7EPGO	30-39 years, female	15.5
GTEX-13OVL-3026-SM-5IJF1	50-59 years, male	15.4
GTEX-1E2YA-2926-SM-7MGWX	50-59 years, male	15.4
GTEX-WHSE-2926-SM-3NMBG	20-29 years, male	15.3
GTEX-13JUV-3026-SM-5K7WX	40-49 years, female	15.2
GTEX-131YS-3026-SM-5EGHY	60-69 years, female	15.1
GTEX-YFC4-3026-SM-5IFJK	40-49 years, female	15.1
GTEX-1HSKV-2926-SM-B2LWJ	60-69 years, male	15.1
GTEX-1PIIG-2826-SM-DTX7O	30-39 years, male	15.1
GTEX-111FC-3326-SM-5GZYV	60-69 years, male	15
GTEX-11DXY-3126-SM-5N9BT	60-69 years, male	15
GTEX-Y111-2826-SM-4TT3O	50-59 years, male	14.9
GTEX-13OW5-3126-SM-5MR3Y	60-69 years, male	14.7
GTEX-T6MN-2526-SM-32PMN	50-59 years, male	14.7
GTEX-13OVJ-2726-SM-5IJG6	50-59 years, female	14.6
GTEX-1BAJH-3126-SM-7MGXY	70-79 years, male	14.3
GTEX-16YQH-2926-SM-6LPJE	30-39 years, male	13.5
GTEX-1EH9U-3126-SM-7MXU5	60-69 years, male	13.2
GTEX-1HB9E-3126-SM-AHZ4M	50-59 years, male	12.9

## Sheet: Basal ganglia
GTEX-14JIY-0011-R5b-SM-62LE7	60-69 years, male	22.9
GTEX-1B996-0011-R5a-SM-7P8PN	60-69 years, male	22.3
GTEX-T2IS-0011-R5A-SM-32QP4	20-29 years, female	21.7
GTEX-13JVG-0011-R5a-SM-5MR4O	60-69 years, male	18.4
GTEX-131YS-0011-R5b-SM-5K7YB	60-69 years, female	16.7
GTEX-15CHQ-0011-R5b-SM-6AJAN	60-69 years, male	16.6
GTEX-P44H-0011-R5A-SM-2XCEX	40-49 years, male	16.6
GTEX-S7PM-0011-R5A-SM-3NM8G	60-69 years, male	16.6
GTEX-1445S-0011-R5a-SM-5PNUS	60-69 years, male	16.5
GTEX-14753-0011-R5a-SM-5S2VW	60-69 years, male	16.5
GTEX-QDT8-0011-R5A-SM-32PKN	30-39 years, female	16.5
GTEX-15EO6-0011-R5b-SM-7KUDZ	50-59 years, male	16.4
GTEX-UTHO-0011-R5A-SM-3GIJD	60-69 years, male	16.3
GTEX-13FHO-0011-R5b-SM-5LZZ3	60-69 years, male	16.2
GTEX-1H2FU-0011-R5b-SM-CL552	60-69 years, female	16.1
GTEX-1GN73-0011-R5a-SM-9QEIM	60-69 years, male	16
GTEX-1HCU6-0011-R5a-SM-ARU76	60-69 years, female	15.9
GTEX-12WSM-0011-R5a-SM-5EQ4Y	60-69 years, male	15.6
GTEX-WVLH-0011-R5A-SM-3MJFW	50-59 years, male	15.6
GTEX-1CB4H-0011-R5b-SM-9QEGN	60-69 years, female	15.6
GTEX-1H1ZS-0011-R5b-SM-CL53L	70-79 years, male	15.5
GTEX-1R9K4-0011-R5b-SM-EZ6N8	60-69 years, male	15.5
GTEX-1C6VS-0011-R5a-SM-7MXU9	60-69 years, male	15.3
GTEX-1F6IF-0011-R5b-SM-CM2RH	60-69 years, male	15.3
GTEX-13G51-0011-R5a-SM-5L3EB	60-69 years, male	15.1
GTEX-15ER7-0011-R5b-SM-6M46T	20-29 years, female	15
GTEX-OXRN-0011-R5A-SM-2I5EF	50-59 years, male	14.9
GTEX-RU72-0011-R5A-SM-2TF6U	50-59 years, female	14.9
GTEX-WWYW-0011-R5A-SM-3NB3E	50-59 years, female	14.9
GTEX-1J1OQ-0011-R5a-SM-D3L8K	40-49 years, female	14.8
GTEX-15DCD-0011-R5a-SM-CXZKZ	70-79 years, female	14.7
GTEX-1HGF4-0011-R5b-SM-CM2ST	60-69 years, male	14.6
GTEX-WZTO-0011-R5B-SM-3NMC5	40-49 years, male	14.5
GTEX-1H3NZ-0011-R5a-SM-CM2SP	60-69 years, male	14.5
GTEX-1B8L1-0011-R5a-SM-7DHN5	60-69 years, male	14.3
GTEX-N7MT-0011-R5a-SM-2I3G6	60-69 years, female	14.3
GTEX-1R9PO-0011-R5a-SM-EZ6NA	60-69 years, female	14.3
GTEX-1AX9I-0011-R5b-SM-793DI	60-69 years, male	14.2
GTEX-PVOW-0011-R5A-SM-32PL7	40-49 years, male	14.2
GTEX-14PN4-0011-R5a-SM-686ZV	50-59 years, male	14
GTEX-QMR6-0011-R5A-SM-32PKT	50-59 years, male	14
GTEX-1IY9M-0011-R5a-SM-A9SLX	60-69 years, male	14
GTEX-QVJO-0011-R5A-SM-2S1QM	60-69 years, female	13.9
GTEX-1192X-0011-R5a-SM-DNZZA	50-59 years, male	13.9
GTEX-1IDJH-0011-R5a-SM-CE6SR	70-79 years, male	13.9
GTEX-1LG7Y-0011-R5a-SM-EZ6MU	50-59 years, male	13.9
GTEX-11H98-0011-R5b-SM-57WCF	50-59 years, male	13.8
GTEX-13CZV-0011-R5a-SM-5K7XA	60-69 years, male	13.8
GTEX-13N1W-0011-R5b-SM-5MR5Q	70-79 years, male	13.8
GTEX-145LS-0011-R5a-SM-5SI65	60-69 years, female	13.8
GTEX-1HR9M-0011-R5a-SM-ARU72	60-69 years, male	13.8
GTEX-14BIN-0011-R5b-SM-5SI78	50-59 years, female	13.7
GTEX-1CAV2-0011-R5b-SM-9QEH4	40-49 years, female	13.7
GTEX-1EMGI-0011-R5a-SM-CJI2E	60-69 years, male	13.7
GTEX-1313W-0011-R5b-SM-5L3EP	50-59 years, female	13.6
GTEX-13S7M-0011-R5b-SM-5P9HS	60-69 years, female	13.6
GTEX-PWO3-0011-R5A-SM-2I5EZ	60-69 years, female	13.6
GTEX-11TTK-0011-R5a-SM-DNZZV	60-69 years, female	13.6
GTEX-1F75B-0011-R5a-SM-9QEHC	50-59 years, male	13.6
GTEX-13NYS-0011-R5a-SM-5MR4D	60-69 years, male	13.5
GTEX-14PJO-0011-R5a-SM-6AJBZ	60-69 years, male	13.5
GTEX-1I1GS-0011-R5a-SM-CKZPC	60-69 years, male	13.5
GTEX-14C39-0011-R5b-SM-5ZZV1	40-49 years, male	13.4
GTEX-1HB9E-0011-R5b-SM-ARU78	50-59 years, male	13.4
GTEX-1I1GQ-0011-R5a-SM-CMKHJ	50-59 years, male	13.4
GTEX-11GSP-0011-R5a-SM-57WBE	60-69 years, female	13.3
GTEX-13O3Q-0011-R5b-SM-5P9H4	50-59 years, male	13.3
GTEX-14BIM-0011-R5b-SM-5S2RM	60-69 years, female	13.3
GTEX-ZV68-0011-R5a-SM-4YCDW	50-59 years, female	13.3
GTEX-1F7RK-0011-R5b-SM-9WG5S	20-29 years, female	13.3
GTEX-12ZZX-0011-R5a-SM-5HL89	40-49 years, female	13.2
GTEX-14LZ3-0011-R5b-SM-5ZZV8	60-69 years, female	13.2
GTEX-N7MS-0011-R5a-SM-2HMK8	60-69 years, male	13.2
GTEX-S7SE-0011-R5A-SM-2XCDA	50-59 years, male	13.2
GTEX-1IKJJ-0011-R5b-SM-CE6SL	60-69 years, male	13.2
GTEX-1J8Q2-0011-R5b-SM-A9SKH	60-69 years, male	13.2
GTEX-132Q8-0011-R5a-SM-5IJDM	60-69 years, male	13.1
GTEX-13OVL-0011-R5b-SM-5L3FU	50-59 years, male	13.1
GTEX-OXRO-0011-R5A-SM-2I5EG	60-69 years, female	13.1
GTEX-P44G-0011-R5A-SM-2I3FA	30-39 years, male	13.1
GTEX-11DXY-0011-R5b-SM-DNZZL	60-69 years, male	13.1
GTEX-1HBPI-0011-R5a-SM-CKZOW	50-59 years, male	13.1
GTEX-18464-0011-R5b-SM-718A6	50-59 years, male	13
GTEX-1GZ2Q-0011-R5a-SM-A96RQ	40-49 years, male	13
GTEX-13OW5-0011-R5b-SM-5L3FR	60-69 years, male	12.9
GTEX-145MH-0011-R5a-SM-5P9JT	50-59 years, male	12.9
GTEX-ZE7O-0011-R5a-SM-57WBO	50-59 years, female	12.9
GTEX-ZAB4-0011-R5a-SM-4SOKC	40-49 years, male	12.8
GTEX-ZE9C-0011-R5a-SM-5EGLO	60-69 years, male	12.8
GTEX-1GF9V-0011-R5a-SM-9QEI8	60-69 years, male	12.8
GTEX-12ZZW-0011-R5a-SM-5DUVN	50-59 years, male	12.7
GTEX-13OVJ-0011-R5a-SM-5P9H7	50-59 years, female	12.7
GTEX-13PVQ-0011-R5b-SM-5O9DI	50-59 years, male	12.7
GTEX-13VXU-0011-R5a-SM-5O9D7	50-59 years, male	12.7
GTEX-13X6K-0011-R5b-SM-5PNUE	60-69 years, female	12.7
GTEX-1JMQJ-0011-R5a-SM-EYYXO	50-59 years, male	12.7
GTEX-1399T-0011-R5b-SM-5IJDK	60-69 years, male	12.6
GTEX-16YQH-0011-R5b-SM-7938U	30-39 years, male	12.6
GTEX-11DYG-0011-R5a-SM-DO928	60-69 years, male	12.6
GTEX-12WSC-0011-R5b-SM-5CVNS	50-59 years, male	12.5
GTEX-13OW6-0011-R5a-SM-5O9BK	50-59 years, male	12.5
GTEX-14ABY-0011-R5b-SM-5SI7B	50-59 years, male	12.5
GTEX-T5JC-0011-R5A-SM-32PLK	20-29 years, male	12.5
GTEX-11PRG-0011-R5b-SM-DNZZS	50-59 years, male	12.5
GTEX-12ZZZ-0011-R5a-SM-5EQ4M	60-69 years, male	12.4
GTEX-13FXS-0011-R5b-SM-5LZYE	50-59 years, male	12.4
GTEX-13RTJ-0011-R5a-SM-5P9HR	60-69 years, male	12.4
GTEX-14BMV-0011-R5b-SM-62LFT	50-59 years, male	12.4
GTEX-RNOR-0011-R5A-SM-2TF4J	50-59 years, female	12.4
GTEX-1H23P-0011-R5a-SM-CKZOI	60-69 years, male	12.4
GTEX-1JMPZ-0011-R5b-SM-EYYWY	30-39 years, male	12.4
GTEX-11WQC-0011-R5a-SM-5BC74	60-69 years, male	12.3
GTEX-12WSD-0011-R5b-SM-5CVNG	60-69 years, female	12.3
GTEX-13OW8-0011-R5b-SM-5L3FQ	60-69 years, male	12.3
GTEX-15DYW-0011-R5a-SM-6M46W	60-69 years, female	12.3
GTEX-Q2AG-0011-R5A-SM-2HMJH	40-49 years, female	12.3
GTEX-ZXG5-0011-R5b-SM-57WBN	60-69 years, male	12.3
GTEX-1I1GV-0011-R5b-SM-CKZPD	60-69 years, male	12.3
GTEX-13CF2-0011-R5a-SM-5LZWS	60-69 years, male	12.2
GTEX-13CIG-0011-R5b-SM-5L3F2	50-59 years, male	12.2
GTEX-13SLW-0011-R5b-SM-5SI6Z	70-79 years, male	12.2
GTEX-13X6J-0011-R5b-SM-5PNWT	50-59 years, male	12.2
GTEX-14DAQ-0011-R5b-SM-5YYAK	60-69 years, female	12.2
GTEX-NPJ7-0011-R5a-SM-33HBK	60-69 years, female	12.2
GTEX-T6MN-0011-R5A-SM-32QPD	50-59 years, male	12.2
GTEX-1IKOH-0011-R5a-SM-ARU8C	60-69 years, female	12.2
GTEX-12ZZY-0011-R5a-SM-5EGL9	60-69 years, male	12.1
GTEX-13O3O-0011-R5b-SM-5KM44	60-69 years, female	12.1
GTEX-NL4W-0011-R5a-SM-2I3GD	50-59 years, male	12.1
GTEX-12WSH-0011-R5b-SM-5P9F3	50-59 years, male	12
GTEX-1GF9W-0011-R5a-SM-CKZO4	60-69 years, male	12
GTEX-1J8EW-0011-R5b-SM-ARU8B	60-69 years, female	12
GTEX-11UD1-0011-R5b-SM-5P9FP	40-49 years, female	11.9
GTEX-15SHU-0011-R5a-SM-7938Q	40-49 years, female	11.9
GTEX-1A3MX-0011-R5a-SM-79OM5	60-69 years, male	11.9
GTEX-X585-0011-R5A-SM-46MVI	50-59 years, male	11.9
GTEX-1H1DG-0011-R5b-SM-CJI33	70-79 years, male	11.9
GTEX-1HCVE-0011-R5b-SM-CKZP7	50-59 years, male	11.9
GTEX-13FHP-0011-R5b-SM-5LZY2	50-59 years, male	11.8
GTEX-13OVH-0011-R5b-SM-5KM4L	70-79 years, male	11.8
GTEX-1F48J-0011-R5b-SM-9OSVZ	50-59 years, female	11.8
GTEX-1IKK5-0011-R5b-SM-CL55B	60-69 years, male	11.8
GTEX-1N2DW-0011-R5a-SM-EYYX3	50-59 years, male	11.8
GTEX-Z93S-0011-R5b-SM-4RGNI	50-59 years, male	11.7
GTEX-11NUK-0011-R5a-SM-DO93N	50-59 years, male	11.7
GTEX-1EKGG-0011-R5a-SM-9OSVQ	60-69 years, male	11.7
GTEX-1F75A-0011-R5a-SM-ARZMJ	50-59 years, male	11.7
GTEX-1GZ4I-0011-R5a-SM-9OSWQ	50-59 years, male	11.7
GTEX-11OF3-0011-R5a-SM-57WB4	60-69 years, male	11.6
GTEX-14E6D-0011-R5b-SM-69LQR	50-59 years, male	11.6
GTEX-14PQA-0011-R5b-SM-6AJC2	50-59 years, female	11.6
GTEX-YFC4-0011-R5a-SM-4RGLR	40-49 years, female	11.6
GTEX-ZF28-0011-R5a-SM-4WWCZ	60-69 years, male	11.6
GTEX-ZVT3-0011-R5a-SM-51MSI	60-69 years, female	11.6
GTEX-11ONC-0011-R5b-SM-DO93I	60-69 years, male	11.6
GTEX-1EX96-0011-R5a-SM-ARU83	50-59 years, male	11.6
GTEX-1GMR8-0011-R5b-SM-9QEIH	50-59 years, female	11.6
GTEX-139TS-0011-R5b-SM-5J2MZ	60-69 years, male	11.5
GTEX-14LLW-0011-R5b-SM-5ZZU6	70-79 years, female	11.5
GTEX-X261-0011-R5A-SM-3NMB4	50-59 years, male	11.5
GTEX-1B933-0011-R5b-SM-7P8SA	50-59 years, female	11.5
GTEX-1C6WA-0011-R5a-SM-9WG5X	60-69 years, male	11.5
GTEX-1I19N-0011-R5b-SM-ARU6X	70-79 years, male	11.5
GTEX-12WSF-0011-R5a-SM-5HL8K	70-79 years, male	11.4
GTEX-13OW7-0011-R5b-SM-5O9DM	50-59 years, male	11.4
GTEX-15G19-0011-R5b-SM-6M46P	60-69 years, male	11.4
GTEX-17F97-0011-R5a-SM-7LG4Z	50-59 years, male	11.4
GTEX-Y8DK-0011-R5B-SM-4RTW6	60-69 years, male	11.4
GTEX-1F75W-0011-R5b-SM-9QEGV	60-69 years, male	11.4
GTEX-11NV4-0011-R5a-SM-5NQ88	60-69 years, male	11.3
GTEX-18465-0011-R5a-SM-72D5J	50-59 years, male	11.3
GTEX-11O72-0011-R5a-SM-DO922	40-49 years, male	11.3
GTEX-1GTWX-0011-R5b-SM-CKZO6	60-69 years, male	11.3
GTEX-1H1CY-0011-R5a-SM-CM2SN	60-69 years, female	11.3
GTEX-1H3VE-0011-R5a-SM-CKZOU	40-49 years, male	11.3
GTEX-13X6I-0011-R5a-SM-5PNWW	60-69 years, male	11.2
GTEX-144GO-0011-R5a-SM-5PNUR	60-69 years, male	11.2
GTEX-17EVP-0011-R5b-SM-7DHKW	40-49 years, male	11.2
GTEX-NL3H-0011-R5a-SM-2I3GB	60-69 years, male	11.2
GTEX-ZUA1-0011-R5b-SM-51MTG	40-49 years, male	11.2
GTEX-ZVZQ-0011-R5b-SM-57WDC	60-69 years, female	11.2
GTEX-1E2YA-0011-R5a-SM-9QEGT	50-59 years, male	11.2
GTEX-13FLV-0011-R5a-SM-5LZWT	50-59 years, male	11.1
GTEX-11DXW-0011-R5b-SM-DO11D	40-49 years, male	11.1
GTEX-1HUB1-0011-R5a-SM-CKZOY	60-69 years, male	11.1
GTEX-13JUV-0011-R5a-SM-5LZY5	40-49 years, female	11
GTEX-13SLX-0011-R5a-SM-5O9BV	50-59 years, female	11
GTEX-1A8G6-0011-R5b-SM-7IGQG	60-69 years, male	11
GTEX-R55E-0011-R5A-SM-2TC5N	20-29 years, male	11
GTEX-1EN7A-0011-R5a-SM-9QEH6	40-49 years, male	11
GTEX-1F6I4-0011-R5b-SM-9QEHA	60-69 years, male	11
GTEX-1HFI6-0011-R5a-SM-A9G1J	40-49 years, male	11
GTEX-1I1GR-0011-R5a-SM-CMKHD	60-69 years, male	11
GTEX-14JG1-0011-R5a-SM-62LED	40-49 years, male	10.9
GTEX-17EVQ-0011-R5a-SM-7LT92	70-79 years, male	10.9
GTEX-1I1HK-0011-R5b-SM-ARU6S	60-69 years, male	10.9
GTEX-13PLJ-0011-R5a-SM-5O9BG	60-69 years, female	10.8
GTEX-1477Z-0011-R5b-SM-5PNUO	60-69 years, male	10.8
GTEX-17HG3-0011-R5a-SM-7DUEW	30-39 years, female	10.8
GTEX-17HII-0011-R5a-SM-7LG51	50-59 years, male	10.8
GTEX-TSE9-0011-R5A-SM-3DB7J	60-69 years, female	10.8
GTEX-144GL-0011-R5b-SM-5PNUJ	50-59 years, male	10.7
GTEX-1B8SF-0011-R5a-SM-79OOO	60-69 years, male	10.7
GTEX-RVPV-0011-R5A-SM-2TF69	60-69 years, male	10.7
GTEX-1C6VR-0011-R5a-SM-9QEH1	60-69 years, male	10.7
GTEX-13112-0011-R5b-SM-5DUV8	50-59 years, male	10.6
GTEX-145MG-0011-R5b-SM-5S2VU	50-59 years, male	10.6
GTEX-17MF6-0011-R5a-SM-731BA	40-49 years, male	10.6
GTEX-1IGQW-0011-R5b-SM-CJI44	60-69 years, male	10.6
GTEX-17HHY-0011-R5b-SM-79OMZ	50-59 years, male	10.5
GTEX-1F52S-0011-R5a-SM-CJI22	60-69 years, female	10.5
GTEX-1HR98-0011-R5a-SM-A9G1V	60-69 years, male	10.5
GTEX-139TU-0011-R5b-SM-5L3E1	60-69 years, male	10.4
GTEX-16Z82-0011-R5a-SM-7EPGB	60-69 years, male	10.4
GTEX-183WM-0011-R5a-SM-718A4	70-79 years, female	10.4
GTEX-1E1VI-0011-R5b-SM-9WG5V	50-59 years, male	10.4
GTEX-1H3O1-0011-R5b-SM-ADEH8	60-69 years, male	10.4
GTEX-139TT-0011-R5b-SM-5K7W8	60-69 years, male	10.3
GTEX-NPJ8-0011-R5a-SM-2HMJY	40-49 years, male	10.3
GTEX-XMD1-0011-R5A-SM-4AT47	60-69 years, male	10.2
GTEX-X4XX-0011-R5A-SM-46MWN	60-69 years, male	10.1
GTEX-13FLW-0011-R5a-SM-5LZX6	50-59 years, male	10
GTEX-13NZA-0011-R5b-SM-5KM4K	60-69 years, male	10
GTEX-YJ89-0011-R5a-SM-4V6GM	60-69 years, male	10
GTEX-1EH9U-0011-R5a-SM-CJI2K	60-69 years, male	9.9
GTEX-1GN1U-0011-R5a-SM-9QEIS	50-59 years, female	9.9
GTEX-13NYB-0011-R5a-SM-5MR45	40-49 years, male	9.8
GTEX-ZDXO-0011-R5a-SM-4WKG5	60-69 years, male	9.8
GTEX-16NPV-0011-R5a-SM-7EPGK	50-59 years, female	9.6
GTEX-1CB4G-0011-R5a-SM-CKZNM	60-69 years, male	9.6
GTEX-1HSKV-0011-R5b-SM-ARZLN	60-69 years, male	9.6
GTEX-1HT8W-0011-R5b-SM-CJI3P	30-39 years, male	9.6
GTEX-1IL2V-0011-R5a-SM-ARL78	70-79 years, male	9.6
GTEX-11DZ1-0011-R5a-SM-DO11J	50-59 years, male	9.5
GTEX-14ASI-0011-R5b-SM-6EU2M	60-69 years, male	9.4
GTEX-WL46-0011-R5A-SM-3LK6V	50-59 years, male	9.4
GTEX-13PL6-0011-R5b-SM-5O9BI	40-49 years, female	9.3
GTEX-1HBPH-0011-R5b-SM-A9G1R	40-49 years, female	9.2
GTEX-1GMRU-0011-R5a-SM-CKZNS	50-59 years, male	9.1
GTEX-1IL2U-0011-R5a-SM-CE6SN	60-69 years, male	9.1
GTEX-1J8JJ-0011-R5a-SM-D4P2G	60-69 years, female	9.1
GTEX-12WSA-0011-R5b-SM-5GU5I	60-69 years, male	9
GTEX-1RNSC-0011-R5a-SM-EZ6N5	60-69 years, male	9
GTEX-139T8-0011-R5b-SM-5J1MO	60-69 years, male	8.8
GTEX-1GPI6-0011-R5a-SM-CJI2W	60-69 years, male	8.5
GTEX-1GN2E-0011-R5b-SM-CJI2M	60-69 years, male	8.2
GTEX-14JIY-0011-R6b-SM-68714	60-69 years, male	23.1
GTEX-1B996-0011-R6b-SM-793AQ	60-69 years, male	21.6
GTEX-15CHQ-0011-R6b-SM-69LOX	60-69 years, male	20.2
GTEX-NL3H-0011-R6a-SM-2I3G8	60-69 years, male	20.2
GTEX-1JMLX-0011-R6b-SM-EXUT9	50-59 years, male	19.8
GTEX-WWYW-0011-R6A-SM-3NB3G	50-59 years, female	19.4
GTEX-QMR6-0011-R6A-SM-32PKP	50-59 years, male	19.3
GTEX-14PJM-0011-R6a-SM-6872G	50-59 years, female	18.5
GTEX-XLM4-0011-R6A-SM-4AT4B	60-69 years, male	18.5
GTEX-1CB4J-0011-R6b-SM-9WG7B	60-69 years, male	18.4
GTEX-QDT8-0011-R6A-SM-32PKI	30-39 years, female	18.3
GTEX-NPJ7-0011-R6a-SM-2I3G7	60-69 years, female	18
GTEX-1OJC4-0011-R6a-SM-EXOIM	50-59 years, female	17.8
GTEX-132Q8-0011-R6a-SM-5K7YN	60-69 years, male	17.5
GTEX-15DCD-0011-R6b-SM-6M46L	70-79 years, female	17.4
GTEX-1B933-0011-R6b-SM-79OOQ	50-59 years, female	17.3
GTEX-QVJO-0011-R6A-SM-2S1QN	60-69 years, female	17.2
GTEX-13RTJ-0011-R6a-SM-5SI74	60-69 years, male	17.1
GTEX-13VXU-0011-R6a-SM-5SI71	50-59 years, male	17.1
GTEX-1F75W-0011-R6a-SM-9QEI5	60-69 years, male	17.1
GTEX-1HB9E-0011-R6b-SM-A9G1P	50-59 years, male	17.1
GTEX-145LS-0011-R6b-SM-5PNWL	60-69 years, female	17
GTEX-14BMV-0011-R6b-SM-5YY9I	50-59 years, male	17
GTEX-15ER7-0011-R6a-SM-6M46M	20-29 years, female	17
GTEX-S7PM-0011-R6A-SM-3NM8F	60-69 years, male	16.9
GTEX-1B8L1-0011-R6b-SM-7P8SU	60-69 years, male	16.9
GTEX-13X6J-0011-R6a-SM-5PNUB	50-59 years, male	16.8
GTEX-1GN73-0011-R6b-SM-CJI2T	60-69 years, male	16.8
GTEX-17EVP-0011-R6b-SM-7LT99	40-49 years, male	16.7
GTEX-12WSD-0011-R6b-SM-5P9JU	60-69 years, female	16.6
GTEX-13JVG-0011-R6a-SM-5MR3E	60-69 years, male	16.6
GTEX-13X6K-0011-R6a-SM-5P9K6	60-69 years, female	16.5
GTEX-145MH-0011-R6a-SM-5PNZ7	50-59 years, male	16.5
GTEX-1GZ4I-0011-R6b-SM-9WG77	50-59 years, male	16.5
GTEX-1JJEA-0011-R6a-SM-EXUS1	60-69 years, male	16.5
GTEX-13FLW-0011-R6b-SM-5L3EN	50-59 years, male	16.4
GTEX-14BIN-0011-R6a-SM-5S2RH	50-59 years, female	16.4
GTEX-18464-0011-R6a-SM-731CA	50-59 years, male	16.4
GTEX-14LZ3-0011-R6a-SM-D3L8C	60-69 years, female	16.4
GTEX-16YQH-0011-R6b-SM-7938T	30-39 years, male	16.2
GTEX-UTHO-0011-R6A-SM-3GIJW	60-69 years, male	16.2
GTEX-1A3MX-0011-R6a-SM-7P8S9	60-69 years, male	16.2
GTEX-1F6IF-0011-R6a-SM-9QEIO	60-69 years, male	16.2
GTEX-1F75B-0011-R6a-SM-ARZMI	50-59 years, male	16.1
GTEX-1RLM8-0011-R6a-SM-EYYXS	50-59 years, male	16.1
GTEX-X4EP-0011-R6A-SM-3P629	60-69 years, female	16
GTEX-1LC47-0011-R6b-SM-EZ6MI	60-69 years, male	16
GTEX-12WSM-0011-R6b-SM-5EQ6N	60-69 years, male	15.9
GTEX-1H1ZS-0011-R6b-SM-A9G1F	70-79 years, male	15.9
GTEX-1MA7X-0011-R6a-SM-EYYWR	60-69 years, male	15.9
GTEX-131XH-0011-R6a-SM-5KM2G	50-59 years, male	15.8
GTEX-1EKGG-0011-R6a-SM-CL538	60-69 years, male	15.7
GTEX-12ZZX-0011-R6a-SM-5HL8L	40-49 years, female	15.6
GTEX-13OVJ-0011-R6b-SM-5L3GH	50-59 years, female	15.6
GTEX-144GL-0011-R6a-SM-5P9HW	50-59 years, male	15.5
GTEX-N7MS-0011-R6a-SM-2HMJ4	60-69 years, male	15.5
GTEX-1GF9W-0011-R6b-SM-9QEIE	60-69 years, male	15.5
GTEX-1H3NZ-0011-R6b-SM-A9G1N	60-69 years, male	15.5
GTEX-1HT8W-0011-R6a-SM-CM2SY	30-39 years, male	15.5
GTEX-14JG1-0011-R6b-SM-5YYAU	40-49 years, male	15.4
GTEX-1GF9V-0011-R6b-SM-CJI2Q	60-69 years, male	15.4
GTEX-1HGF4-0011-R6a-SM-A96S1	60-69 years, male	15.4
GTEX-1I1CD-0011-R6b-SM-CJI3Y	60-69 years, female	15.4
GTEX-1I1GV-0011-R6b-SM-ARU6Q	60-69 years, male	15.4
GTEX-13FHO-0011-R6b-SM-5LZX1	60-69 years, male	15.3
GTEX-13QJC-0011-R6a-SM-5S2VI	60-69 years, female	15.3
GTEX-TSE9-0011-R6A-SM-3DB7L	60-69 years, female	15.2
GTEX-11DXY-0011-R6a-SM-DNZZF	60-69 years, male	15.2
GTEX-1I1GS-0011-R6b-SM-CMKHE	60-69 years, male	15.2
GTEX-1J1OQ-0011-R6a-SM-ARU86	40-49 years, female	15.2
GTEX-12WSH-0011-R6b-SM-5P9F4	50-59 years, male	15.1
GTEX-1HBPI-0011-R6b-SM-A9G1T	50-59 years, male	15.1
GTEX-14PQA-0011-R6b-SM-6AJAM	50-59 years, female	15
GTEX-13SLW-0011-R6a-SM-5O9BH	70-79 years, male	14.9
GTEX-14C5O-0011-R6a-SM-5YYB6	60-69 years, male	14.9
GTEX-P44G-0011-R6A-SM-2XCD3	30-39 years, male	14.9
GTEX-1LVAO-0011-R6b-SM-EZ6MX	60-69 years, male	14.9
GTEX-13NYS-0011-R6b-SM-5MR3R	60-69 years, male	14.8
GTEX-14BIM-0011-R6b-SM-5S2VB	60-69 years, female	14.8
GTEX-WZTO-0011-R6B-SM-4E3J6	40-49 years, male	14.8
GTEX-Z93S-0011-R6b-SM-4RGNJ	50-59 years, male	14.8
GTEX-1HR9M-0011-R6a-SM-ARU6Z	60-69 years, male	14.8
GTEX-13OW5-0011-R6b-SM-5O9BW	60-69 years, male	14.7
GTEX-13S7M-0011-R6b-SM-5O9D8	60-69 years, female	14.7
GTEX-NPJ8-0011-R6a-SM-2HMKB	40-49 years, male	14.7
GTEX-ZDXO-0011-R6a-SM-4WWCT	60-69 years, male	14.7
GTEX-ZXG5-0011-R6a-SM-57WBZ	60-69 years, male	14.7
GTEX-1F75A-0011-R6b-SM-9QEHD	50-59 years, male	14.7
GTEX-1313W-0011-R6a-SM-5K7XO	50-59 years, female	14.6
GTEX-T6MN-0011-R6A-SM-32QP8	50-59 years, male	14.6
GTEX-1EX96-0011-R6a-SM-9OSVV	50-59 years, male	14.6
GTEX-14753-0011-R6b-SM-5S2UD	60-69 years, male	14.5
GTEX-1192X-0011-R6a-SM-DNZZB	50-59 years, male	14.5
GTEX-1CB4G-0011-R6b-SM-9QEGO	60-69 years, male	14.5
GTEX-1C6VR-0011-R6a-SM-7MXU8	60-69 years, male	14.4
GTEX-13OW6-0011-R6b-SM-5L3GR	50-59 years, male	14.3
GTEX-NL4W-0011-R6a-SM-2I3GA	50-59 years, male	14.3
GTEX-1B8SF-0011-R6b-SM-7MXUD	60-69 years, male	14.3
GTEX-1HUB1-0011-R6b-SM-ARU6W	60-69 years, male	14.3
GTEX-1IDJH-0011-R6a-SM-A9SLZ	70-79 years, male	14.3
GTEX-1445S-0011-R6b-SM-5PNUF	60-69 years, male	14.2
GTEX-13OVL-0011-R6a-SM-5L3G4	50-59 years, male	14.1
GTEX-1H1DG-0011-R6a-SM-A9SK8	70-79 years, male	14.1
GTEX-1LH75-0011-R6a-SM-EXURS	50-59 years, female	14.1
GTEX-T2IS-0011-R6A-SM-32QP2	20-29 years, female	14
GTEX-1H1CY-0011-R6b-SM-CE6RP	60-69 years, female	14
GTEX-14E7W-0011-R6b-SM-5ZZV3	70-79 years, male	13.9
GTEX-1ICLZ-0011-R6b-SM-A9G3A	60-69 years, male	13.9
GTEX-1LVA9-0011-R6a-SM-EYYWH	50-59 years, male	13.9
GTEX-1R46S-0011-R6a-SM-EZ6N6	60-69 years, female	13.9
GTEX-13112-0011-R6b-SM-5DUVK	50-59 years, male	13.8
GTEX-13O3Q-0011-R6a-SM-5KM2V	50-59 years, male	13.8
GTEX-17HG3-0011-R6b-SM-79OK8	30-39 years, female	13.8
GTEX-N7MT-0011-R6a-SM-2I3G3	60-69 years, female	13.8
GTEX-1EMGI-0011-R6a-SM-9OSVR	60-69 years, male	13.8
GTEX-14ABY-0011-R6a-SM-5PNWR	50-59 years, male	13.7
GTEX-X4XX-0011-R6B-SM-46MWP	60-69 years, male	13.7
GTEX-1F6I4-0011-R6a-SM-CE6R4	60-69 years, male	13.7
GTEX-12ZZZ-0011-R6b-SM-5EQ5B	60-69 years, male	13.6
GTEX-15EO6-0011-R6a-SM-7KULK	50-59 years, male	13.6
GTEX-WVLH-0011-R6A-SM-3MJFZ	50-59 years, male	13.6
GTEX-XMD1-0011-R6A-SM-4AT5K	60-69 years, male	13.5
GTEX-1AX9I-0011-R6a-SM-7P8PK	60-69 years, male	13.5
GTEX-131XW-0011-R6b-SM-5K7XY	50-59 years, female	13.4
GTEX-1399T-0011-R6b-SM-5K7YL	60-69 years, male	13.4
GTEX-1IKK5-0011-R6b-SM-A9SLY	60-69 years, male	13.4
GTEX-147F4-0011-R6b-SM-5S2UP	50-59 years, male	13.3
GTEX-1GZ2Q-0011-R6a-SM-9OSWM	40-49 years, male	13.3
GTEX-1HBPH-0011-R6a-SM-CKZOV	40-49 years, female	13.3
GTEX-Q2AG-0011-R6A-SM-2HML7	40-49 years, female	13.2
GTEX-P44H-0011-R6A-SM-2XCF3	40-49 years, male	13.1
GTEX-ZE9C-0011-R6a-SM-4WWCW	60-69 years, male	13.1
GTEX-ZVZQ-0011-R6b-SM-57WAY	60-69 years, female	13.1
GTEX-1GTWX-0011-R6a-SM-A96RN	60-69 years, male	13.1
GTEX-1I19N-0011-R6b-SM-CY8GC	70-79 years, male	13.1
GTEX-11WQC-0011-R6a-SM-5BC77	60-69 years, male	13
GTEX-13FHP-0011-R6b-SM-5LZY6	50-59 years, male	13
GTEX-13FXS-0011-R6b-SM-5L3F7	50-59 years, male	13
GTEX-17F97-0011-R6a-SM-7EPGS	50-59 years, male	13
GTEX-11NUK-0011-R6a-SM-DO93O	50-59 years, male	13
GTEX-1I1GR-0011-R6a-SM-CMKHI	60-69 years, male	13
GTEX-1IKOH-0011-R6b-SM-A9G1W	60-69 years, female	13
GTEX-13N2G-0011-R6b-SM-5MR3P	60-69 years, male	12.9
GTEX-13O3O-0011-R6b-SM-5P9GY	60-69 years, female	12.9
GTEX-14ASI-0011-R6a-SM-5S2UZ	60-69 years, male	12.9
GTEX-16XZZ-0011-R6a-SM-7IGNE	60-69 years, male	12.9
GTEX-1N2DW-0011-R6a-SM-EZ6MW	50-59 years, male	12.9
GTEX-1HBPM-0011-R6b-SM-ARU73	60-69 years, female	12.8
GTEX-147GR-0011-R6b-SM-5S2RO	60-69 years, male	12.7
GTEX-X585-0011-R6A-SM-46MVJ	50-59 years, male	12.7
GTEX-17JCI-0011-R6a-SM-72D6D	60-69 years, female	12.6
GTEX-ZE7O-0011-R6a-SM-57WCI	50-59 years, female	12.6
GTEX-1F7RK-0011-R6b-SM-ARZMG	20-29 years, female	12.6
GTEX-1GMR8-0011-R6b-SM-CE6RC	50-59 years, female	12.6
GTEX-1IY9M-0011-R6a-SM-D4P28	60-69 years, male	12.6
GTEX-1MJK2-0011-R6a-SM-EXUS3	50-59 years, male	12.6
GTEX-QVUS-0011-R6A-SM-3GACX	60-69 years, female	12.5
GTEX-1GN1U-0011-R6a-SM-CKZNO	50-59 years, female	12.5
GTEX-13N1W-0011-R6a-SM-5MR43	70-79 years, male	12.4
GTEX-15RJE-0011-R6a-SM-7DHL8	40-49 years, male	12.4
GTEX-17HHY-0011-R6b-SM-7189Z	50-59 years, male	12.4
GTEX-S7SE-0011-R6A-SM-2XCD9	50-59 years, male	12.4
GTEX-11O72-0011-R6a-SM-DNZZQ	40-49 years, male	12.4
GTEX-1I1GQ-0011-R6b-SM-CE6SE	50-59 years, male	12.4
GTEX-144GO-0011-R6b-SM-5S2V7	60-69 years, male	12.3
GTEX-14PN4-0011-R6b-SM-69LQU	50-59 years, male	12.3
GTEX-1H3VE-0011-R6b-SM-A9G1M	40-49 years, male	12.3
GTEX-13JUV-0011-R6b-SM-5LZYG	40-49 years, female	12.2
GTEX-13OW8-0011-R6b-SM-5L3I3	60-69 years, male	12.2
GTEX-14PHW-0011-R6b-SM-5YYAR	60-69 years, female	12.2
GTEX-15DYW-0011-R6b-SM-6PALA	60-69 years, female	12.2
GTEX-15G19-0011-R6b-SM-7KUM3	60-69 years, male	12.2
GTEX-183WM-0011-R6b-SM-72D66	70-79 years, female	12.2
GTEX-Y8DK-0011-R6A-SM-4V6EG	60-69 years, male	12.2
GTEX-1C6WA-0011-R6a-SM-7PBYP	60-69 years, male	12.2
GTEX-12584-0011-R6a-SM-5NQ7C	40-49 years, male	12.1
GTEX-12ZZW-0011-R6a-SM-5DUVZ	50-59 years, male	12.1
GTEX-11DZ1-0011-R6b-SM-DNZZG	50-59 years, male	12.1
GTEX-12WSC-0011-R6b-SM-5LU99	50-59 years, male	12
GTEX-139TT-0011-R6b-SM-5J2ON	60-69 years, male	12
GTEX-13G51-0011-R6b-SM-5LZX4	60-69 years, male	11.9
GTEX-13IVO-0011-R6b-SM-5K7X9	70-79 years, male	11.9
GTEX-1GMRU-0011-R6b-SM-A9G3B	50-59 years, male	11.9
GTEX-1GN2E-0011-R6b-SM-9QEII	60-69 years, male	11.9
GTEX-12WSE-0011-R6b-SM-5LZV5	20-29 years, male	11.7
GTEX-12WSF-0011-R6b-SM-5HL8W	70-79 years, male	11.7
GTEX-13FLV-0011-R6a-SM-5KLZ4	50-59 years, male	11.7
GTEX-1BAJH-0011-R6b-SM-7MXT2	70-79 years, male	11.7
GTEX-1J8Q2-0011-R6a-SM-CKZPG	60-69 years, male	11.7
GTEX-T5JC-0011-R6A-SM-D3L87	20-29 years, male	11.7
GTEX-12ZZY-0011-R6b-SM-5EGLA	60-69 years, male	11.6
GTEX-13SLX-0011-R6a-SM-5PNX4	50-59 years, female	11.6
GTEX-PWO3-0011-R6A-SM-2I5F3	60-69 years, female	11.6
GTEX-1A8G6-0011-R6b-SM-7P8PE	60-69 years, male	11.6
GTEX-1F48J-0011-R6a-SM-CJI2F	50-59 years, female	11.6
GTEX-1IL2U-0011-R6a-SM-ARZLG	60-69 years, male	11.6
GTEX-13NYB-0011-R6b-SM-5MR51	40-49 years, male	11.5
GTEX-17EVQ-0011-R6a-SM-7189U	70-79 years, male	11.5
GTEX-RU72-0011-R6A-SM-2TF71	50-59 years, female	11.5
GTEX-11TTK-0011-R6b-SM-DNZZW	60-69 years, female	11.5
GTEX-1E1VI-0011-R6a-SM-9OSVJ	50-59 years, male	11.4
GTEX-1LB8K-0011-R6a-SM-EXURT	50-59 years, male	11.4
GTEX-18A6Q-0011-R6a-SM-7LG6R	60-69 years, male	11.3
GTEX-R55E-0011-R6A-SM-2TC5T	20-29 years, male	11.3
GTEX-X4XY-0011-R6B-SM-46MVB	60-69 years, male	11.3
GTEX-YFC4-0011-R6b-SM-4V6E1	40-49 years, female	11.3
GTEX-ZVT3-0011-R6a-SM-51MSU	60-69 years, female	11.3
GTEX-11ONC-0011-R6a-SM-DO12A	60-69 years, male	11.3
GTEX-139TS-0011-R6a-SM-5J2OB	60-69 years, male	11.2
GTEX-13OVH-0011-R6b-SM-5LUAX	70-79 years, male	11.2
GTEX-145MI-0011-R6a-SM-5PNZA	60-69 years, female	11.2
GTEX-WHSE-0011-R6A-SM-3P5ZP	20-29 years, male	11.2
GTEX-1EWIQ-0011-R6a-SM-ARU8G	70-79 years, female	11.1
GTEX-ZF28-0011-R6a-SM-4WKHI	60-69 years, male	11
GTEX-1CB4H-0011-R6b-SM-CKZNK	60-69 years, female	11
GTEX-1EN7A-0011-R6b-SM-9QEHW	40-49 years, male	11
GTEX-11OF3-0011-R6b-SM-57WBG	60-69 years, male	10.9
GTEX-11PRG-0011-R6b-SM-DO923	50-59 years, male	10.9
GTEX-1F88E-0011-R6a-SM-CKZNW	60-69 years, female	10.9
GTEX-1I1HK-0011-R6b-SM-CM2T9	60-69 years, male	10.9
GTEX-13PDP-0011-R6b-SM-5O9D5	60-69 years, male	10.8
GTEX-145LU-0011-R6a-SM-5S2V6	50-59 years, male	10.8
GTEX-ZV68-0011-R6a-SM-51MSR	50-59 years, female	10.8
GTEX-1H23P-0011-R6b-SM-A9G1H	60-69 years, male	10.8
GTEX-17MF6-0011-R6b-SM-7LG6G	40-49 years, male	10.7
GTEX-11NV4-0011-R6a-SM-57WD5	60-69 years, male	10.6
GTEX-13PL6-0011-R6a-SM-5O9C5	40-49 years, female	10.6
GTEX-1HFI6-0011-R6b-SM-CM2SR	40-49 years, male	10.6
GTEX-1C64N-0011-R6a-SM-7IGO9	50-59 years, male	10.5
GTEX-1H4P4-0011-R6a-SM-ARZLR	50-59 years, male	10.3
GTEX-ZUA1-0011-R6b-SM-4YCDD	40-49 years, male	10.2
GTEX-1E2YA-0011-R6b-SM-CE6R2	50-59 years, male	10.2
GTEX-1EH9U-0011-R6a-SM-CJI2C	60-69 years, male	10.2
GTEX-OHPN-0011-R6A-SM-2I5FH	60-69 years, female	10.1
GTEX-11DXW-0011-R6a-SM-DO11N	40-49 years, male	10.1
GTEX-11GSP-0011-R6b-SM-57WBQ	60-69 years, female	9.8
GTEX-WL46-0011-R6A-SM-3LK6X	50-59 years, male	9.8
GTEX-18465-0011-R6a-SM-7LG6M	50-59 years, male	9.7
GTEX-1GZHY-0011-R6a-SM-9OSWL	50-59 years, female	9.7
GTEX-1H3O1-0011-R6b-SM-CL54U	60-69 years, male	9.7
GTEX-X261-0011-R6B-SM-4E3J8	50-59 years, male	9.6
GTEX-ZAB4-0011-R6a-SM-4SOKD	40-49 years, male	9.6
GTEX-1IGQW-0011-R6a-SM-CM2TC	60-69 years, male	9
GTEX-YJ89-0011-R6a-SM-4V6GN	60-69 years, male	8.6
GTEX-16Z82-0011-R6a-SM-7IGLV	60-69 years, male	7.8
GTEX-11DYG-0011-R6a-SM-DO936	60-69 years, male	7.6
GTEX-QDT8-0011-R7A-SM-32PKF	30-39 years, female	21.5
GTEX-13N2G-0011-R7a-SM-5MR42	60-69 years, male	19.7
GTEX-1B996-0011-R7b-SM-7IGNT	60-69 years, male	19.5
GTEX-1F75B-0011-R7a-SM-ARU84	50-59 years, male	16.7
GTEX-1H1ZS-0011-R7a-SM-CL54P	70-79 years, male	16.3
GTEX-131YS-0011-R7a-SM-5IJDA	60-69 years, female	16.2
GTEX-13OVJ-0011-R7a-SM-5L3G1	50-59 years, female	15.8
GTEX-1I1GS-0011-R7a-SM-CM2T6	60-69 years, male	15.8
GTEX-14PJO-0011-R7a-SM-664NR	60-69 years, male	15.6
GTEX-15EO6-0011-R7a-SM-6M46Q	50-59 years, male	15.6
GTEX-14C5O-0011-R7b-SM-5YYAH	60-69 years, male	15.4
GTEX-QVJO-0011-R7A-SM-2S1QO	60-69 years, female	15.1
GTEX-13QJC-0011-R7b-SM-5PNUM	60-69 years, female	14.3
GTEX-1IDJH-0011-R7a-SM-A9SM1	70-79 years, male	14.3
GTEX-1445S-0011-R7b-SM-5PNUG	60-69 years, male	14.2
GTEX-145LS-0011-R7a-SM-5PNWM	60-69 years, female	14.2
GTEX-WWYW-0011-R7A-SM-3NB3H	50-59 years, female	14.2
GTEX-1J1OQ-0011-R7b-SM-ARU87	40-49 years, female	14.2
GTEX-QMR6-0011-R7A-SM-32PKL	50-59 years, male	14.1
GTEX-11TTK-0011-R7b-SM-DNZZZ	60-69 years, female	14
GTEX-12WSD-0011-R7b-SM-5PNWE	60-69 years, female	13.9
GTEX-15CHQ-0011-R7b-SM-D4P1Q	60-69 years, male	13.8
GTEX-13JVG-0011-R7b-SM-5MR3Q	60-69 years, male	13.7
GTEX-13OW5-0011-R7a-SM-5O9C9	60-69 years, male	13.5
GTEX-T6MN-0011-R7A-SM-32QP5	50-59 years, male	13.5
GTEX-13N1W-0011-R7b-SM-5MR4F	70-79 years, male	13.3
GTEX-1JMQK-0011-R7b-SM-EXUTF	60-69 years, male	13.3
GTEX-1HB9E-0011-R7b-SM-A9G1Q	50-59 years, male	13.2
GTEX-ZUA1-0011-R7b-SM-4YCDP	40-49 years, male	13.1
GTEX-1HGF4-0011-R7a-SM-A96S2	60-69 years, male	13.1
GTEX-ZAB4-0011-R7a-SM-4SOKE	40-49 years, male	13
GTEX-11PRG-0011-R7a-SM-DNZZT	50-59 years, male	13
GTEX-13FHO-0011-R7b-SM-5LZXD	60-69 years, male	12.9
GTEX-12ZZX-0011-R7b-SM-5DUVV	40-49 years, female	12.8
GTEX-13112-0011-R7b-SM-5DUVW	50-59 years, male	12.8
GTEX-13PVQ-0011-R7a-SM-5L3G3	50-59 years, male	12.8
GTEX-13RTJ-0011-R7b-SM-5P9JS	60-69 years, male	12.8
GTEX-1GZ2Q-0011-R7b-SM-9OSWN	40-49 years, male	12.8
GTEX-1H3NZ-0011-R7a-SM-A9SKD	60-69 years, male	12.8
GTEX-1H3VE-0011-R7b-SM-CE6S9	40-49 years, male	12.8
GTEX-13X6I-0011-R7b-SM-5PNWP	60-69 years, male	12.7
GTEX-14LZ3-0011-R7a-SM-69LQN	60-69 years, female	12.7
GTEX-WVLH-0011-R7A-SM-3MJFB	50-59 years, male	12.7
GTEX-1R46S-0011-R7b-SM-EXUTH	60-69 years, female	12.5
GTEX-145MH-0011-R7a-SM-5PNWH	50-59 years, male	12.4
GTEX-1GN73-0011-R7a-SM-CJI2U	60-69 years, male	12.4
GTEX-1HFI6-0011-R7b-SM-CM2SS	40-49 years, male	12.4
GTEX-1IY9M-0011-R7a-SM-D4P49	60-69 years, male	12.4
GTEX-15ER7-0011-R7a-SM-6M46N	20-29 years, female	12.3
GTEX-17EVP-0011-R7a-SM-7LTAN	40-49 years, male	12.3
GTEX-P44G-0011-R7A-SM-2I3F9	30-39 years, male	12.3
GTEX-1192X-0011-R7b-SM-DNZZC	50-59 years, male	12.3
GTEX-1313W-0011-R7b-SM-5DUWL	50-59 years, female	12.2
GTEX-14PN4-0011-R7b-SM-69LQQ	50-59 years, male	12.2
GTEX-YFC4-0011-R7b-SM-4V6E2	40-49 years, female	12.2
GTEX-1AX9I-0011-R7b-SM-7P8Q3	60-69 years, male	12.2
GTEX-1HT8W-0011-R7b-SM-CMKH8	30-39 years, male	12.2
GTEX-14BMV-0011-R7b-SM-5YY9J	50-59 years, male	12.1
GTEX-1F75A-0011-R7b-SM-9QEHE	50-59 years, male	12.1
GTEX-1LVAO-0011-R7a-SM-EYYWZ	60-69 years, male	12.1
GTEX-11NV4-0011-R7a-SM-57WDH	60-69 years, male	12
GTEX-12WSM-0011-R7b-SM-5EGLD	60-69 years, male	12
GTEX-13G51-0011-R7b-SM-5LZXG	60-69 years, male	12
GTEX-13X6K-0011-R7b-SM-5P9K7	60-69 years, female	12
GTEX-N7MT-0011-R7a-SM-2I3FZ	60-69 years, female	12
GTEX-15DCD-0011-R7b-SM-6LPID	70-79 years, female	11.9
GTEX-T5JC-0011-R7A-SM-32PME	20-29 years, male	11.9
GTEX-ZDXO-0011-R7a-SM-4WWCU	60-69 years, male	11.9
GTEX-1H1DG-0011-R7b-SM-A96RR	70-79 years, male	11.9
GTEX-1H23P-0011-R7b-SM-CKZP2	60-69 years, male	11.9
GTEX-1JJ6O-0011-R7b-SM-EXUTB	60-69 years, male	11.9
GTEX-16YQH-0011-R7a-SM-79ON1	30-39 years, male	11.8
GTEX-1A3MX-0011-R7a-SM-7DUEM	60-69 years, male	11.8
GTEX-1B933-0011-R7a-SM-7DUGX	50-59 years, female	11.8
GTEX-NPJ8-0011-R7a-SM-2HMJV	40-49 years, male	11.8
GTEX-11DZ1-0011-R7a-SM-DNZZH	50-59 years, male	11.8
GTEX-1CB4H-0011-R7b-SM-CJI27	60-69 years, female	11.8
GTEX-1E2YA-0011-R7a-SM-CJI1Z	50-59 years, male	11.8
GTEX-1EMGI-0011-R7b-SM-9QEH5	60-69 years, male	11.8
GTEX-139TT-0011-R7b-SM-5J2MN	60-69 years, male	11.7
GTEX-13S7M-0011-R7a-SM-5O9DK	60-69 years, female	11.7
GTEX-RNOR-0011-R7A-SM-2TF4V	50-59 years, female	11.7
GTEX-WZTO-0011-R7B-SM-4E3IS	40-49 years, male	11.7
GTEX-ZF28-0011-R7a-SM-4WKF5	60-69 years, male	11.7
GTEX-1J8Q2-0011-R7a-SM-CKZPF	60-69 years, male	11.7
GTEX-12ZZZ-0011-R7b-SM-5EGLE	60-69 years, male	11.6
GTEX-13O3Q-0011-R7a-SM-5KM38	50-59 years, male	11.6
GTEX-1EKGG-0011-R7a-SM-CKZNN	60-69 years, male	11.6
GTEX-1H3O1-0011-R7a-SM-CE6SJ	60-69 years, male	11.6
GTEX-1I1CD-0011-R7a-SM-CMKHA	60-69 years, female	11.6
GTEX-1MJK2-0011-R7a-SM-EXUS4	50-59 years, male	11.6
GTEX-Q2AG-0011-R7A-SM-2HMJP	40-49 years, female	11.5
GTEX-XLM4-0011-R7A-SM-4AT5L	60-69 years, male	11.5
GTEX-1B8L1-0011-R7b-SM-9OSVK	60-69 years, male	11.5
GTEX-1IKJJ-0011-R7a-SM-ARZLH	60-69 years, male	11.5
GTEX-1LH75-0011-R7a-SM-EXOIF	50-59 years, female	11.5
GTEX-S7SE-0011-R7A-SM-2XCDI	50-59 years, male	11.4
GTEX-1I1GV-0011-R7a-SM-ARU6R	60-69 years, male	11.4
GTEX-11GSP-0011-R7b-SM-57WC3	60-69 years, female	11.3
GTEX-12WSC-0011-R7b-SM-5LU9L	50-59 years, male	11.3
GTEX-12WSI-0011-R7b-SM-5GU78	50-59 years, male	11.3
GTEX-13CZV-0011-R7b-SM-5LZXH	60-69 years, male	11.3
GTEX-14ASI-0011-R7b-SM-5YY9G	60-69 years, male	11.3
GTEX-15G19-0011-R7b-SM-6M479	60-69 years, male	11.3
GTEX-ZE9C-0011-R7a-SM-4WWCX	60-69 years, male	11.3
GTEX-13FLV-0011-R7b-SM-5K7WW	50-59 years, male	11.2
GTEX-15RJE-0011-R7a-SM-7DHL9	40-49 years, male	11.2
GTEX-16Z82-0011-R7a-SM-7MKGJ	60-69 years, male	11.2
GTEX-ZVT3-0011-R7a-SM-57WCO	60-69 years, female	11.2
GTEX-12ZZY-0011-R7a-SM-5EGLB	60-69 years, male	11.1
GTEX-132Q8-0011-R7b-SM-5N9F1	60-69 years, male	11.1
GTEX-139TS-0011-R7a-SM-5K7X7	60-69 years, male	11.1
GTEX-13FLW-0011-R7b-SM-5L3EZ	50-59 years, male	11.1
GTEX-14ABY-0011-R7b-SM-5PNWS	50-59 years, male	11.1
GTEX-14BIN-0011-R7b-SM-5S2RI	50-59 years, female	11.1
GTEX-RU72-0011-R7A-SM-2TF5U	50-59 years, female	11.1
GTEX-11NUK-0011-R7a-SM-DO93P	50-59 years, male	11.1
GTEX-1C6WA-0011-R7b-SM-7P8S8	60-69 years, male	11.1
GTEX-1GF9W-0011-R7b-SM-9QEIF	60-69 years, male	11.1
GTEX-1IKOH-0011-R7b-SM-CKZPH	60-69 years, female	11.1
GTEX-1OJC4-0011-R7a-SM-EYYX4	50-59 years, female	11.1
GTEX-NPJ7-0011-R7a-SM-EV79B	60-69 years, female	11.1
GTEX-11WQC-0011-R7b-SM-5BC7A	60-69 years, male	11
GTEX-14PJM-0011-R7a-SM-6AJBX	50-59 years, female	11
GTEX-1F75W-0011-R7a-SM-9QEI6	60-69 years, male	11
GTEX-13O3O-0011-R7b-SM-5P9GZ	60-69 years, female	10.9
GTEX-13OW6-0011-R7b-SM-5L3H4	50-59 years, male	10.9
GTEX-1EX96-0011-R7a-SM-9OSVW	50-59 years, male	10.9
GTEX-13X6J-0011-R7b-SM-5PNUC	50-59 years, male	10.8
GTEX-14JG1-0011-R7b-SM-5YYAV	40-49 years, male	10.8
GTEX-NL3H-0011-R7a-SM-2I3G5	60-69 years, male	10.8
GTEX-11ONC-0011-R7b-SM-DO93J	60-69 years, male	10.8
GTEX-1E1VI-0011-R7b-SM-9QEGR	50-59 years, male	10.8
GTEX-13OVL-0011-R7a-SM-5P9GW	50-59 years, male	10.7
GTEX-1F52S-0011-R7b-SM-9QEH8	60-69 years, female	10.7
GTEX-1ICLZ-0011-R7a-SM-ARZLU	60-69 years, male	10.7
GTEX-11OF3-0011-R7a-SM-57WCG	60-69 years, male	10.6
GTEX-1CB4G-0011-R7b-SM-9QEGP	60-69 years, male	10.6
GTEX-12ZZW-0011-R7a-SM-5DUWC	50-59 years, male	10.5
GTEX-183WM-0011-R7b-SM-731AX	70-79 years, female	10.5
GTEX-11DXY-0011-R7a-SM-DO11L	60-69 years, male	10.5
GTEX-13OW8-0011-R7a-SM-5L3FP	60-69 years, male	10.4
GTEX-144GL-0011-R7b-SM-5P9HX	50-59 years, male	10.4
GTEX-18464-0011-R7b-SM-731CM	50-59 years, male	10.4
GTEX-TSE9-0011-R7A-SM-3DB7P	60-69 years, female	10.4
GTEX-1HCVE-0011-R7b-SM-A9G1I	50-59 years, male	10.4
GTEX-17HG3-0011-R7b-SM-7EPGR	30-39 years, female	10.3
GTEX-1EN7A-0011-R7b-SM-9QEHX	40-49 years, male	10.3
GTEX-1IKK5-0011-R7b-SM-A9G39	60-69 years, male	10.3
GTEX-13FXS-0011-R7a-SM-5L3FC	50-59 years, male	10.2
GTEX-14E7W-0011-R7b-SM-5ZZV4	70-79 years, male	10.2
GTEX-1IOXB-0011-R7b-SM-CE6SM	50-59 years, male	10.2
GTEX-N7MS-0011-R7a-SM-2HMKN	60-69 years, male	10.1
GTEX-1A8G6-0011-R7b-SM-7MXTV	60-69 years, male	10.1
GTEX-1GN2E-0011-R7b-SM-9QEIJ	60-69 years, male	10.1
GTEX-1I1GQ-0011-R7a-SM-CJI41	50-59 years, male	10.1
GTEX-1MA7X-0011-R7b-SM-EYYWS	60-69 years, male	10.1
GTEX-17EVQ-0011-R7a-SM-7EWDA	70-79 years, male	10
GTEX-17HII-0011-R7a-SM-79OMS	50-59 years, male	10
GTEX-YJ89-0011-R7a-SM-4V6GO	60-69 years, male	10
GTEX-1GF9V-0011-R7a-SM-CJI2R	60-69 years, male	10
GTEX-1HCU6-0011-R7b-SM-ARL77	60-69 years, female	10
GTEX-13VXU-0011-R7b-SM-5SI72	50-59 years, male	9.9
GTEX-147GR-0011-R7a-SM-5S2RP	60-69 years, male	9.9
GTEX-17HHY-0011-R7a-SM-718A1	50-59 years, male	9.9
GTEX-OHPN-0011-R7A-SM-2I5FI	60-69 years, female	9.9
GTEX-1EU9M-0011-R7b-SM-9OSVU	60-69 years, male	9.9
GTEX-1F48J-0011-R7a-SM-CJI2G	50-59 years, female	9.9
GTEX-145MG-0011-R7b-SM-5P9JY	50-59 years, male	9.8
GTEX-WHSE-0011-R7A-SM-3P5YZ	20-29 years, male	9.8
GTEX-ZVZQ-0011-R7b-SM-57WBB	60-69 years, female	9.8
GTEX-12WSE-0011-R7a-SM-5PNWF	20-29 years, male	9.7
GTEX-1C64N-0011-R7a-SM-7IGOI	50-59 years, male	9.7
GTEX-17F97-0011-R7b-SM-7MGVY	50-59 years, male	9.7
GTEX-1H1CY-0011-R7a-SM-CJI32	60-69 years, female	9.7
GTEX-1H4P4-0011-R7b-SM-ARU77	50-59 years, male	9.7
GTEX-1LSNL-0011-R7a-SM-EYYWI	50-59 years, male	9.7
GTEX-12WSA-0011-R7b-SM-5GU5U	60-69 years, male	9.6
GTEX-13FHP-0011-R7b-SM-5LZYI	50-59 years, male	9.6
GTEX-Z93S-0011-R7b-SM-4RGNK	50-59 years, male	9.6
GTEX-1GTWX-0011-R7a-SM-A96RO	60-69 years, male	9.6
GTEX-1LVA9-0011-R7a-SM-EYYWG	50-59 years, male	9.6
GTEX-WL46-0011-R7A-SM-3LK7X	50-59 years, male	9.5
GTEX-1F6I4-0011-R7a-SM-CJI24	60-69 years, male	9.5
GTEX-ZE7O-0011-R7a-SM-57WCU	50-59 years, female	9.4
GTEX-13CF2-0011-R7b-SM-5K7UV	60-69 years, male	9.3
GTEX-13NYB-0011-R7a-SM-5MR5D	40-49 years, male	9.3
GTEX-X261-0011-R7A-SM-4E3JJ	50-59 years, male	9.3
GTEX-ZXG5-0011-R7b-SM-57WCC	60-69 years, male	9.3
GTEX-1B8SF-0011-R7b-SM-9OSVM	60-69 years, male	9.3
GTEX-1GZ4I-0011-R7b-SM-ARU71	50-59 years, male	9.3
GTEX-Y8DK-0011-R7A-SM-4SOJZ	60-69 years, male	9.2
GTEX-ZV68-0011-R7a-SM-51MT4	50-59 years, female	9.1
GTEX-1GMR8-0011-R7b-SM-CJI2I	50-59 years, female	9.1
GTEX-144GO-0011-R7b-SM-5S2TT	60-69 years, male	9
GTEX-R55E-0011-R7A-SM-2TC5Z	20-29 years, male	9
GTEX-1EH9U-0011-R7a-SM-9QEGU	60-69 years, male	9
GTEX-11DXW-0011-R7b-SM-DO119	40-49 years, male	8.8
GTEX-13JUV-0011-R7b-SM-5LZZG	40-49 years, female	8.7
GTEX-15DYW-0011-R7a-SM-7KULG	60-69 years, female	8.7
GTEX-11DYG-0011-R7b-SM-EXUS6	60-69 years, male	8.7
GTEX-18465-0011-R7b-SM-7LG6V	50-59 years, male	8.6
GTEX-1GMRU-0011-R7b-SM-A96TJ	50-59 years, male	8
GTEX-12WSF-0011-R7b-SM-5HL99	70-79 years, male	7.7
GTEX-17MF6-0011-R7b-SM-7LG6J	40-49 years, male	7.4

## Sheet: Hypothalamus
GTEX-X4EP-0011-R8B-SM-4QASL	60-69 years, female	29
GTEX-NPJ8-0011-R8a-SM-2HMLG	40-49 years, male	20.9
GTEX-13SLW-0011-R8b-SM-5SI64	70-79 years, male	18.9
GTEX-13JVG-0011-R8a-SM-5KM3E	60-69 years, male	18.8
GTEX-1I1GQ-0011-R8a-SM-C1YRS	50-59 years, male	18.4
GTEX-X585-0011-R8A-SM-46MUX	50-59 years, male	18.2
GTEX-QDT8-0011-R8A-SM-32PKE	30-39 years, female	17.2
GTEX-QMR6-0011-R8A-SM-32PKJ	50-59 years, male	17
GTEX-P44H-0011-R8A-SM-2XCEL	40-49 years, male	16.9
GTEX-1C6VR-0011-R8b-SM-7MXUF	60-69 years, male	16.7
GTEX-13X6K-0011-R8b-SM-5PNZ4	60-69 years, female	16.6
GTEX-1HB9E-0011-R8b-SM-A9G1O	50-59 years, male	16.6
GTEX-147F4-0011-R8b-SM-5S2UN	50-59 years, male	16.2
GTEX-13O3Q-0011-R8b-SM-5KM2J	50-59 years, male	16.1
GTEX-1IKK5-0011-R8b-SM-CJI45	60-69 years, male	16.1
GTEX-11WQK-0011-R8a-SM-5BC7C	50-59 years, male	15.8
GTEX-14LLW-0011-R8a-SM-62LFG	70-79 years, female	15.8
GTEX-17HG3-0011-R8a-SM-79OK7	30-39 years, female	15.8
GTEX-1B996-0011-R8b-SM-79OOS	60-69 years, male	15.8
GTEX-1GTWX-0011-R8a-SM-CE6RM	60-69 years, male	15.7
GTEX-1H3NZ-0011-R8a-SM-CKZP6	60-69 years, male	15.7
GTEX-1445S-0011-R8a-SM-5PNWX	60-69 years, male	15.6
GTEX-1F48J-0011-R8a-SM-9OSWW	50-59 years, female	15.6
GTEX-13NZA-0011-R8b-SM-5KM2Q	60-69 years, male	15.4
GTEX-13QIC-0011-R8b-SM-5O9CV	60-69 years, female	15.4
GTEX-14JIY-0011-R8a-SM-6AJAP	60-69 years, male	15.4
GTEX-1GF9V-0011-R8b-SM-CE6RB	60-69 years, male	15.4
GTEX-13N1W-0011-R8a-SM-5MR56	70-79 years, male	15.3
GTEX-1192X-0011-R8b-SM-DO11U	50-59 years, male	15.3
GTEX-1HSKV-0011-R8a-SM-CL54X	60-69 years, male	15.3
GTEX-1A8G7-0011-R8a-SM-7P8S6	60-69 years, male	15.2
GTEX-NPJ7-0011-R8a-SM-2I3G2	60-69 years, female	15.1
GTEX-PWO3-0011-R8A-SM-2I5GD	60-69 years, female	15.1
GTEX-WZTO-0011-R8A-SM-4E3II	40-49 years, male	15.1
GTEX-11WQC-0011-R8b-SM-57WCH	60-69 years, male	14.9
GTEX-14ASI-0011-R8b-SM-5S2UB	60-69 years, male	14.9
GTEX-15ER7-0011-R8a-SM-7KUL2	20-29 years, female	14.9
GTEX-1B8L1-0011-R8b-SM-7P8ST	60-69 years, male	14.7
GTEX-1HCU6-0011-R8a-SM-CJI3R	60-69 years, female	14.7
GTEX-17EVP-0011-R8b-SM-7DUF9	40-49 years, male	14.6
GTEX-139TS-0011-R8a-SM-5J1NP	60-69 years, male	14.5
GTEX-13G51-0011-R8b-SM-5LZZ4	60-69 years, male	14.5
GTEX-15CHQ-0011-R8b-SM-CNPO4	60-69 years, male	14.5
GTEX-1H1ZS-0011-R8b-SM-A9SKA	70-79 years, male	14.5
GTEX-13CIG-0011-R8b-SM-5LZX5	50-59 years, male	14.4
GTEX-S7SE-0011-R8A-SM-2XCDG	50-59 years, male	14.4
GTEX-1F6IF-0011-R8a-SM-9OSX5	60-69 years, male	14.4
GTEX-1AX9I-0011-R8a-SM-7P8PJ	60-69 years, male	14.3
GTEX-1J1OQ-0011-R8a-SM-ACKVE	40-49 years, female	14.3
GTEX-14BIL-0011-R8b-SM-69LQK	50-59 years, male	14.2
GTEX-16YQH-0011-R8a-SM-7DUFB	30-39 years, male	14.2
GTEX-14PJM-0011-R8b-SM-69LPD	50-59 years, female	14.1
GTEX-1I1HK-0011-R8b-SM-E8VN9	60-69 years, male	14
GTEX-12ZZX-0011-R8a-SM-5DUW8	40-49 years, female	13.9
GTEX-13RTJ-0011-R8b-SM-5O9DL	60-69 years, male	13.9
GTEX-WVLH-0011-R8A-SM-3MJFC	50-59 years, male	13.9
GTEX-1A3MX-0011-R8a-SM-7P8PI	60-69 years, male	13.9
GTEX-1H3VE-0011-R8b-SM-A9G1L	40-49 years, male	13.9
GTEX-14PJO-0011-R8a-SM-6AJAL	60-69 years, male	13.8
GTEX-1F75W-0011-R8a-SM-9QEI4	60-69 years, male	13.8
GTEX-1GN73-0011-R8b-SM-CKZNY	60-69 years, male	13.8
GTEX-1J8Q2-0011-R8b-SM-D4P2E	60-69 years, male	13.8
GTEX-1399T-0011-R8b-SM-5IJD8	60-69 years, male	13.7
GTEX-13CF2-0011-R8b-SM-5IJCX	60-69 years, male	13.7
GTEX-14C5O-0011-R8a-SM-5YYAG	60-69 years, male	13.6
GTEX-1HT8W-0011-R8b-SM-CM2SX	30-39 years, male	13.6
GTEX-13OVJ-0011-R8b-SM-5L3FS	50-59 years, female	13.5
GTEX-17HII-0011-R8a-SM-79OK6	50-59 years, male	13.4
GTEX-OHPN-0011-R8A-SM-33HBT	60-69 years, female	13.4
GTEX-13OW6-0011-R8a-SM-5L3GF	50-59 years, male	13.3
GTEX-1477Z-0011-R8b-SM-5S2RG	60-69 years, male	13.3
GTEX-16XZZ-0011-R8b-SM-7LT8S	60-69 years, male	13.3
GTEX-13IVO-0011-R8a-SM-5L3DY	70-79 years, male	13.2
GTEX-13NYS-0011-R8a-SM-5MR5H	60-69 years, male	13.2
GTEX-QVUS-0011-R8A-SM-3GAD7	60-69 years, female	13.2
GTEX-1C6WA-0011-R8b-SM-7P8S7	60-69 years, male	13.2
GTEX-13FXS-0011-R8a-SM-5J1MN	50-59 years, male	13.1
GTEX-16GPK-0011-R8a-SM-79OMQ	60-69 years, male	13.1
GTEX-18464-0011-R8a-SM-72D4Z	50-59 years, male	13.1
GTEX-1GF9W-0011-R8b-SM-9QEIR	60-69 years, male	13.1
GTEX-TSE9-0011-R8A-SM-3DB7R	60-69 years, female	13
GTEX-ZXG5-0011-R8a-SM-57WD1	60-69 years, male	13
GTEX-13OW7-0011-R8b-SM-5L3HR	50-59 years, male	12.9
GTEX-14LZ3-0011-R8b-SM-COH3M	60-69 years, female	12.9
GTEX-1IDJH-0011-R8b-SM-ARZLL	70-79 years, male	12.9
GTEX-11OF3-0011-R8b-SM-57WCS	60-69 years, male	12.8
GTEX-11ONC-0011-R8b-SM-5NQ87	60-69 years, male	12.8
GTEX-144GL-0011-R8a-SM-5Q5B1	50-59 years, male	12.8
GTEX-145MI-0011-R8b-SM-5PNZ9	60-69 years, female	12.8
GTEX-WWYW-0011-R8A-SM-3NB3S	50-59 years, female	12.8
GTEX-1F88E-0011-R8a-SM-CJI2H	60-69 years, female	12.8
GTEX-1GZ4I-0011-R8b-SM-9WG76	50-59 years, male	12.8
GTEX-1I1GS-0011-R8b-SM-CKZPE	60-69 years, male	12.8
GTEX-17EVQ-0011-R8a-SM-7189T	70-79 years, male	12.7
GTEX-ZVZQ-0011-R8a-SM-51MR5	60-69 years, female	12.7
GTEX-1BAJH-0011-R8a-SM-7MXUB	70-79 years, male	12.7
GTEX-1CB4J-0011-R8a-SM-9QEHU	60-69 years, male	12.7
GTEX-1I1CD-0011-R8b-SM-CJI3X	60-69 years, female	12.7
GTEX-13NYB-0011-R8a-SM-5KM4R	40-49 years, male	12.6
GTEX-RU72-0011-R8A-SM-2TF61	50-59 years, female	12.6
GTEX-YFC4-0011-R8a-SM-4SOK3	40-49 years, female	12.6
GTEX-145LU-0011-R8b-SM-5PNZG	50-59 years, male	12.5
GTEX-16NPV-0011-R8a-SM-7EPH8	50-59 years, female	12.5
GTEX-1GZHY-0011-R8b-SM-9OSWK	50-59 years, female	12.5
GTEX-1RLM8-0011-R8a-SM-EYYXR	50-59 years, male	12.5
GTEX-13QJC-0011-R8b-SM-5S2U6	60-69 years, female	12.4
GTEX-X4XX-0011-R8B-SM-46MWM	60-69 years, male	12.4
GTEX-1HGF4-0011-R8b-SM-CKZP9	60-69 years, male	12.4
GTEX-T5JC-0011-R8A-SM-32PLM	20-29 years, male	12.3
GTEX-1IKOH-0011-R8a-SM-A9SKG	60-69 years, female	12.3
GTEX-11DXY-0011-R8a-SM-DO11M	60-69 years, male	12.2
GTEX-1GN2E-0011-R8a-SM-CE6RK	60-69 years, male	12.2
GTEX-15G19-0011-R8b-SM-7KUL1	60-69 years, male	12.1
GTEX-Z93S-0011-R8a-SM-4RGNL	50-59 years, male	12.1
GTEX-1GMR8-0011-R8a-SM-CKZNX	50-59 years, female	12.1
GTEX-11TTK-0011-R8b-SM-DO111	60-69 years, female	12
GTEX-1H1DG-0011-R8a-SM-CL54Z	70-79 years, male	12
GTEX-13OVL-0011-R8a-SM-5L3HH	50-59 years, male	11.9
GTEX-ZDXO-0011-R8a-SM-4WWD7	60-69 years, male	11.9
GTEX-1A8G6-0011-R8a-SM-7P8PD	60-69 years, male	11.9
GTEX-NL4W-0011-R8a-SM-2I3G4	50-59 years, male	11.8
GTEX-1GZ2Q-0011-R8a-SM-CE6RO	40-49 years, male	11.8
GTEX-1313W-0011-R8a-SM-5DUVM	50-59 years, female	11.7
GTEX-132Q8-0011-R8b-SM-5DUWX	60-69 years, male	11.7
GTEX-13PDP-0011-R8b-SM-5O9CS	60-69 years, male	11.7
GTEX-1HBPI-0011-R8a-SM-A9G1S	50-59 years, male	11.7
GTEX-1E1VI-0011-R8b-SM-ARU8E	50-59 years, male	11.6
GTEX-1F52S-0011-R8a-SM-9OSXA	60-69 years, female	11.6
GTEX-13OVH-0011-R8b-SM-5MR35	70-79 years, male	11.5
GTEX-1HFI6-0011-R8a-SM-ARZLP	40-49 years, male	11.5
GTEX-1IY9M-0011-R8a-SM-EYYWW	60-69 years, male	11.5
GTEX-11H98-0011-R8a-SM-5NQ8V	50-59 years, male	11.3
GTEX-12WSM-0011-R8a-SM-5DUWJ	60-69 years, male	11.3
GTEX-1E2YA-0011-R8a-SM-CKZNG	50-59 years, male	11.3
GTEX-1HBPH-0011-R8b-SM-CL556	40-49 years, female	11.3
GTEX-11ZTS-0011-R8a-SM-57WDI	60-69 years, female	11.2
GTEX-13NZ8-0011-R8b-SM-5KM48	60-69 years, female	11.2
GTEX-1B933-0011-R8a-SM-9QEGX	50-59 years, female	11.2
GTEX-1CB4H-0011-R8b-SM-CJI26	60-69 years, female	11.2
GTEX-14PN4-0011-R8a-SM-6EU1H	50-59 years, male	11.1
GTEX-15DCD-0011-R8b-SM-7KUEF	70-79 years, female	11.1
GTEX-1EMGI-0011-R8b-SM-9QEID	60-69 years, male	11
GTEX-1F6I4-0011-R8a-SM-9QEIA	60-69 years, male	11
GTEX-13OW5-0011-R8a-SM-5L3GQ	60-69 years, male	10.9
GTEX-14753-0011-R8b-SM-5S2U1	60-69 years, male	10.9
GTEX-1GN1U-0011-R8a-SM-CL537	50-59 years, female	10.9
GTEX-1HCVE-0011-R8a-SM-ARU7A	50-59 years, male	10.9
GTEX-OXRN-0011-R8A-SM-E9TI1	50-59 years, male	10.9
GTEX-11ZUS-0011-R8a-SM-5BC73	30-39 years, male	10.8
GTEX-13FLV-0011-R8a-SM-5LZZE	50-59 years, male	10.8
GTEX-13O3O-0011-R8b-SM-5LUAL	60-69 years, female	10.8
GTEX-14PQA-0011-R8b-SM-6AJAB	50-59 years, female	10.8
GTEX-ZF28-0011-R8a-SM-4WWFW	60-69 years, male	10.8
GTEX-ZUA1-0011-R8b-SM-51MST	40-49 years, male	10.8
GTEX-1H3O1-0011-R8a-SM-CL555	60-69 years, male	10.8
GTEX-145LS-0011-R8b-SM-5PNXA	60-69 years, female	10.7
GTEX-R55E-0011-R8A-SM-2TC66	20-29 years, male	10.7
GTEX-13X6I-0011-R8a-SM-5PNZF	60-69 years, male	10.6
GTEX-13X6J-0011-R8b-SM-5PNUA	50-59 years, male	10.6
GTEX-16Z82-0011-R8a-SM-7DUEX	60-69 years, male	10.6
GTEX-X4XY-0011-R8A-SM-46MVC	60-69 years, male	10.6
GTEX-XLM4-0011-R8A-SM-4AT44	60-69 years, male	10.6
GTEX-N7MT-0011-R8a-SM-2I5GU	60-69 years, female	10.5
GTEX-XMD1-0011-R8A-SM-4AT48	60-69 years, male	10.5
GTEX-1B8SF-0011-R8b-SM-7P8SX	60-69 years, male	10.5
GTEX-1CB4G-0011-R8b-SM-9WG7H	60-69 years, male	10.5
GTEX-1GN1V-0011-R8a-SM-CKZNV	60-69 years, male	10.5
GTEX-13FLW-0011-R8b-SM-5J1MZ	50-59 years, male	10.4
GTEX-13OW8-0011-R8a-SM-5L3G5	60-69 years, male	10.4
GTEX-1H1CY-0011-R8b-SM-CJI31	60-69 years, female	10.4
GTEX-1F75A-0011-R8a-SM-CL539	50-59 years, male	10.3
GTEX-131XW-0011-R8a-SM-5DUWY	50-59 years, female	10.2
GTEX-145MH-0011-R8a-SM-5PNUL	50-59 years, male	10.2
GTEX-17F97-0011-R8a-SM-7DUET	50-59 years, male	10.2
GTEX-T6MN-0011-R8A-SM-32QP3	50-59 years, male	10.2
GTEX-131XH-0011-R8a-SM-5EGLL	50-59 years, male	10.1
GTEX-Q2AG-0011-R8A-SM-2HMK5	40-49 years, female	10.1
GTEX-QVJO-0011-R8A-SM-447C7	60-69 years, female	10.1
GTEX-X261-0011-R8A-SM-4E3I5	50-59 years, male	10.1
GTEX-1H23P-0011-R8b-SM-A9G1G	60-69 years, male	10.1
GTEX-183WM-0011-R8a-SM-7189W	70-79 years, female	10
GTEX-ZVT3-0011-R8b-SM-57WDJ	60-69 years, female	10
GTEX-11DZ1-0011-R8b-SM-DNZZI	50-59 years, male	10
GTEX-RNOR-0011-R8A-SM-EZ6MN	50-59 years, female	10
GTEX-WHSE-0011-R8A-SM-3P5Z1	20-29 years, male	9.9
GTEX-1CAMQ-0011-R8a-SM-ARU85	40-49 years, male	9.8
GTEX-YJ89-0011-R8b-SM-4SOK8	60-69 years, male	9.5
GTEX-ZAB4-0011-R8b-SM-4SOKF	40-49 years, male	9.5
GTEX-11GSP-0011-R8b-SM-5NQ79	60-69 years, female	9.4
GTEX-N7MS-0011-R8a-SM-2YUMK	60-69 years, male	9.4
GTEX-11DYG-0011-R8a-SM-DO93F	60-69 years, male	9.4
GTEX-Y8DK-0011-R8B-SM-EYYVQ	60-69 years, male	9.3
GTEX-13SLX-0011-R8b-SM-5PNWZ	50-59 years, female	9
GTEX-13112-0011-R8b-SM-664OV	50-59 years, male	8.9
GTEX-11EMC-0011-R8b-SM-DO91Z	60-69 years, female	8.9
GTEX-1ICLZ-0011-R8b-SM-ACKX4	60-69 years, male	8.8
GTEX-1C64N-0011-R8b-SM-7MGXE	50-59 years, male	8.4
GTEX-18465-0011-R8b-SM-7LG6O	50-59 years, male	8.2
GTEX-1B8SG-0011-R8b-SM-7IGNW	50-59 years, male	8.2
GTEX-11EI6-0011-R8a-SM-DO93M	60-69 years, male	8.2
GTEX-NL3H-0011-R8a-SM-DIPDY	60-69 years, male	7.6
GTEX-12WSA-0011-R8a-SM-5P9EX	60-69 years, male	7.4

## Sheet: Midbrain
GTEX-1H1ZS-0011-R2b-SM-CL54Q	70-79 years, male	14.3
GTEX-13OVJ-0011-R2b-SM-5L3GP	50-59 years, female	13.9
GTEX-15EO6-0011-R2a-SM-6M46R	50-59 years, male	13.9
GTEX-11TUW-0011-R2b-SM-DO92T	60-69 years, male	13.9
GTEX-1RLM8-0011-R2a-SM-EZ6N4	50-59 years, male	13.8
GTEX-QDT8-0011-R2A-SM-32PKQ	30-39 years, female	13.3
GTEX-11UD1-0011-R2b-SM-5BC6O	40-49 years, female	13.1
GTEX-QMR6-0011-R2A-SM-32PKV	50-59 years, male	13
GTEX-UTHO-0011-R2A-SM-3GIKC	60-69 years, male	12.8
GTEX-132Q8-0011-R2b-SM-5EQ5Z	60-69 years, male	12.2
GTEX-13NYS-0011-R2b-SM-5MR4G	60-69 years, male	12.2
GTEX-13QJC-0011-R2b-SM-5PNUN	60-69 years, female	12.2
GTEX-15CHQ-0011-R2b-SM-6AJAD	60-69 years, male	12.2
GTEX-X4XX-0011-R2A-SM-3P623	60-69 years, male	12.1
GTEX-13SLW-0011-R2b-SM-5O9C6	70-79 years, male	11.9
GTEX-1B996-0011-R2a-SM-7IGON	60-69 years, male	11.9
GTEX-N7MT-0011-R2a-SM-2I3GI	60-69 years, female	11.9
GTEX-1J1OQ-0011-R2b-SM-ARU88	40-49 years, female	11.9
GTEX-12WSH-0011-R2a-SM-5GU68	50-59 years, male	11.8
GTEX-1J8Q2-0011-R2b-SM-EAZ2X	60-69 years, male	11.8
GTEX-Q2AG-0011-R2A-SM-2HMIT	40-49 years, female	11.6
GTEX-S7SE-0011-R2A-SM-2XCDC	50-59 years, male	11.6
GTEX-1I1GS-0011-R2b-SM-CMKHG	60-69 years, male	11.6
GTEX-Z93S-0011-R2a-SM-4RGNG	50-59 years, male	11.5
GTEX-14PJO-0011-R2a-SM-5ZZVF	60-69 years, male	11.4
GTEX-1445S-0011-R2b-SM-5PNUH	60-69 years, male	11.3
GTEX-1GZ2Q-0011-R2b-SM-9OSWO	40-49 years, male	11.3
GTEX-ZDXO-0011-R2b-SM-4WKFG	60-69 years, male	11.2
GTEX-1H1DG-0011-R2a-SM-ADEIQ	70-79 years, male	11.1
GTEX-13RTJ-0011-R2a-SM-5PNW9	60-69 years, male	11
GTEX-14BIN-0011-R2a-SM-5S2RJ	50-59 years, female	10.9
GTEX-15RJE-0011-R2b-SM-79OMP	40-49 years, male	10.9
GTEX-1A3MX-0011-R2b-SM-7EWFL	60-69 years, male	10.9
GTEX-139TS-0011-R2b-SM-5J1MX	60-69 years, male	10.8
GTEX-ZAB4-0011-R2a-SM-4RGNP	40-49 years, male	10.8
GTEX-11ZTS-0011-R2b-SM-5BC75	60-69 years, female	10.7
GTEX-1I1CD-0011-R2a-SM-CM2T3	60-69 years, female	10.7
GTEX-NPJ7-0011-R2a-SM-2I3GF	60-69 years, female	10.6
GTEX-1F75B-0011-R2a-SM-ARL8I	50-59 years, male	10.6
GTEX-14PN4-0011-R2a-SM-6EU2Y	50-59 years, male	10.5
GTEX-P44G-0011-R2A-SM-2XCD2	30-39 years, male	10.5
GTEX-N7MS-0011-R2a-SM-2HML6	60-69 years, male	10.4
GTEX-RU72-0011-R2A-SM-2TF6O	50-59 years, female	10.3
GTEX-13PDP-0011-R2b-SM-5O9DH	60-69 years, male	10.2
GTEX-15ER7-0011-R2a-SM-6M46O	20-29 years, female	10.2
GTEX-YFC4-0011-R2a-SM-4V6DZ	40-49 years, female	10.2
GTEX-1GN1U-0011-R2a-SM-CL53A	50-59 years, female	10.2
GTEX-1I1GV-0011-R2a-SM-ARZLF	60-69 years, male	10.2
GTEX-1LB8K-0011-R2a-SM-EZ6MQ	50-59 years, male	10.2
GTEX-15DCD-0011-R2b-SM-6LPIE	70-79 years, female	10.1
GTEX-17EVP-0011-R2a-SM-7LG4W	40-49 years, male	10.1
GTEX-1F48J-0011-R2a-SM-CL535	50-59 years, female	10.1
GTEX-1H3VE-0011-R2a-SM-CE6SA	40-49 years, male	10.1
GTEX-13NYB-0011-R2a-SM-5MR3C	40-49 years, male	10
GTEX-1B8SG-0011-R2b-SM-79OOT	50-59 years, male	10
GTEX-1EKGG-0011-R2a-SM-CE6R8	60-69 years, male	10
GTEX-1IKJJ-0011-R2b-SM-ARZLJ	60-69 years, male	10
GTEX-13X6K-0011-R2b-SM-5P9K3	60-69 years, female	9.9
GTEX-13G51-0011-R2b-SM-5LZXS	60-69 years, male	9.8
GTEX-11EMC-0011-R2b-SM-DO114	60-69 years, female	9.8
GTEX-1F6I4-0011-R2a-SM-CL536	60-69 years, male	9.8
GTEX-1GMR8-0011-R2a-SM-CE6RD	50-59 years, female	9.8
GTEX-1H23P-0011-R2a-SM-CKZP3	60-69 years, male	9.8
GTEX-1LSNL-0011-R2a-SM-EZ6MK	50-59 years, male	9.8
GTEX-13O3O-0011-R2b-SM-5P9H1	60-69 years, female	9.7
GTEX-15DYW-0011-R2b-SM-7KUKY	60-69 years, female	9.7
GTEX-11GSO-0011-R2a-SM-57WDF	60-69 years, male	9.6
GTEX-13OW8-0011-R2a-SM-5L3G2	60-69 years, male	9.6
GTEX-18464-0011-R2a-SM-731AL	50-59 years, male	9.6
GTEX-NPJ8-0011-R2a-SM-2TC6M	40-49 years, male	9.6
GTEX-OHPN-0011-R2A-SM-2I5FB	60-69 years, female	9.6
GTEX-ZV68-0011-R2a-SM-4YCDK	50-59 years, female	9.6
GTEX-11WQC-0011-R2a-SM-DO927	60-69 years, male	9.6
GTEX-1GTWX-0011-R2b-SM-ADEH5	60-69 years, male	9.6
GTEX-1HB9E-0011-R2b-SM-A96RW	50-59 years, male	9.6
GTEX-1HT8W-0011-R2a-SM-CMKH9	30-39 years, male	9.6
GTEX-1JMQK-0011-R2a-SM-EYYXQ	60-69 years, male	9.6
GTEX-XLM4-0011-R2B-SM-4AT5Z	60-69 years, male	9.5
GTEX-11DZ1-0011-R2a-SM-DNZZM	50-59 years, male	9.5
GTEX-1IL2U-0011-R2a-SM-ARU6V	60-69 years, male	9.5
GTEX-1MA7X-0011-R2b-SM-EZ6MT	60-69 years, male	9.5
GTEX-14ASI-0011-R2b-SM-5YY9H	60-69 years, male	9.4
GTEX-16Z82-0011-R2b-SM-79OK9	60-69 years, male	9.4
GTEX-1A8G7-0011-R2a-SM-7IGQI	60-69 years, male	9.4
GTEX-12ZZX-0011-R2a-SM-5EGLG	40-49 years, female	9.3
GTEX-X585-0011-R2B-SM-46MVF	50-59 years, male	9.3
GTEX-1EU9M-0011-R2b-SM-9QEH7	60-69 years, male	9.3
GTEX-1LH75-0011-R2b-SM-EYYWQ	50-59 years, female	9.3
GTEX-14JG1-0011-R2a-SM-5ZZVE	40-49 years, male	9.2
GTEX-NL4W-0011-R2a-SM-2I5GV	50-59 years, male	9.2
GTEX-PWO3-0011-R2A-SM-2S1OX	60-69 years, female	9.2
GTEX-1B8L1-0011-R2a-SM-9OSVL	60-69 years, male	9.2
GTEX-1GN73-0011-R2a-SM-CJI2V	60-69 years, male	9.2
GTEX-12WSD-0011-R2a-SM-5LZWB	60-69 years, female	9.1
GTEX-13OW6-0011-R2a-SM-5L3HG	50-59 years, male	9.1
GTEX-ZE9C-0011-R2a-SM-4WKGH	60-69 years, male	9.1
GTEX-1C6VR-0011-R2a-SM-7RHGZ	60-69 years, male	9.1
GTEX-1B933-0011-R2b-SM-7IGNM	50-59 years, female	9
GTEX-T5JC-0011-R2A-SM-32PLZ	20-29 years, male	9
GTEX-1GN2E-0011-R2a-SM-9WG7D	60-69 years, male	9
GTEX-1HSMO-0011-R2a-SM-CL553	60-69 years, male	9
GTEX-1LVA9-0011-R2a-SM-EZ6MJ	50-59 years, male	9
GTEX-11PRG-0011-R2a-SM-69LQ5	50-59 years, male	8.9
GTEX-12WSF-0011-R2a-SM-5DUVU	70-79 years, male	8.9
GTEX-1313W-0011-R2a-SM-5EGLF	50-59 years, female	8.9
GTEX-13SLX-0011-R2b-SM-5S2VP	50-59 years, female	8.9
GTEX-T2IS-0011-R2A-SM-32QPF	20-29 years, female	8.9
GTEX-17HG3-0011-R2a-SM-7MGVX	30-39 years, female	8.9
GTEX-13CF2-0011-R2a-SM-5L3DC	60-69 years, male	8.8
GTEX-13FXS-0011-R2b-SM-5K7XX	50-59 years, male	8.8
GTEX-145LS-0011-R2a-SM-5PNZI	60-69 years, female	8.8
GTEX-147GR-0011-R2b-SM-5S2RQ	60-69 years, male	8.8
GTEX-14C5O-0011-R2a-SM-5ZZV2	60-69 years, male	8.8
GTEX-1EMGI-0011-R2b-SM-9OSVS	60-69 years, male	8.8
GTEX-1F6IF-0011-R2b-SM-9QEHB	60-69 years, male	8.8
GTEX-1HFI6-0011-R2a-SM-CMKH5	40-49 years, male	8.8
GTEX-1IY9M-0011-R2a-SM-D4P29	60-69 years, male	8.8
GTEX-1LVAO-0011-R2a-SM-EYYX1	60-69 years, male	8.8
GTEX-13X6I-0011-R2b-SM-5PNWQ	60-69 years, male	8.7
GTEX-1CB4G-0011-R2a-SM-9QEGQ	60-69 years, male	8.7
GTEX-13N2G-0011-R2a-SM-5MR4Q	60-69 years, male	8.6
GTEX-14BIM-0011-R2b-SM-69LQ6	60-69 years, female	8.6
GTEX-WHSE-0011-R2A-SM-3P5ZL	20-29 years, male	8.6
GTEX-11GSP-0011-R2b-SM-9QEGE	60-69 years, female	8.6
GTEX-1399T-0011-R2b-SM-5DUXM	60-69 years, male	8.4
GTEX-131XH-0011-R2b-SM-5DUVY	50-59 years, male	8.3
GTEX-1IKOH-0011-R2a-SM-CMKHO	60-69 years, female	8.3
GTEX-R55E-0011-R2A-SM-EYYV9	20-29 years, male	8.3
GTEX-13O3Q-0011-R2b-SM-5KM3K	50-59 years, male	8.2
GTEX-YJ89-0011-R2b-SM-4RGLT	60-69 years, male	8.2
GTEX-1E1VI-0011-R2a-SM-9QEGS	50-59 years, male	8.1
GTEX-XMD1-0011-R2B-SM-4AT5N	60-69 years, male	7.9
GTEX-1IGQW-0011-R2b-SM-D4P26	60-69 years, male	7.9
GTEX-12WSA-0011-R2a-SM-57WDK	60-69 years, male	7.8
GTEX-OXRO-0011-R2A-SM-3NB1W	60-69 years, female	7.8
GTEX-T6MN-0011-R2A-SM-32QOW	50-59 years, male	7.6
GTEX-11GS4-0011-R2a-SM-DO942	60-69 years, male	7.4
GTEX-1HR98-0011-R2a-SM-ARL7A	60-69 years, male	7.4
GTEX-1H3O1-0011-R2b-SM-CKZOT	60-69 years, male	7.3

## Sheet: Amygdala
GTEX-X4EP-0011-R4B-SM-3P627	60-69 years, female	29.2
GTEX-1CB4J-0011-R4b-SM-9WG5P	60-69 years, male	23.3
GTEX-13JVG-0011-R4a-SM-5MR4C	60-69 years, male	17.1
GTEX-14JIY-0011-R4b-SM-5ZZV7	60-69 years, male	17.1
GTEX-QDT8-0011-R4A-SM-32PKM	30-39 years, female	16.5
GTEX-1HCU6-0011-R4b-SM-ARU74	60-69 years, female	15.8
GTEX-1H3NZ-0011-R4a-SM-CL54T	60-69 years, male	15.7
GTEX-1B996-0011-R4b-SM-9OSVO	60-69 years, male	14.8
GTEX-1GN73-0011-R4b-SM-9QEIK	60-69 years, male	14.7
GTEX-UTHO-0011-R4A-SM-3GIJP	60-69 years, male	14.6
GTEX-15CHQ-0011-R4a-SM-686ZX	60-69 years, male	14.3
GTEX-Q2AG-0011-R4A-SM-2HMKA	40-49 years, female	13.9
GTEX-1JJEA-0011-R4a-SM-EXUTC	60-69 years, male	13.7
GTEX-13OVJ-0011-R4b-SM-5P9H5	50-59 years, female	13.6
GTEX-T6MN-0011-R4A-SM-32QPG	50-59 years, male	13.6
GTEX-1H1ZS-0011-R4b-SM-CKZO7	70-79 years, male	13.6
GTEX-1F48J-0011-R4b-SM-9OSVX	50-59 years, female	13.2
GTEX-15DCD-0011-R4a-SM-69LPB	70-79 years, female	13.1
GTEX-13NYS-0011-R4b-SM-5MR3O	60-69 years, male	13
GTEX-13PVQ-0011-R4a-SM-5O9CT	50-59 years, male	13
GTEX-S7SE-0011-R4A-SM-2XCDB	50-59 years, male	13
GTEX-11ZVC-0011-R4a-SM-5BC6Z	50-59 years, female	12.9
GTEX-1H2FU-0011-R4a-SM-CL551	60-69 years, female	12.9
GTEX-13OW5-0011-R4b-SM-5L3HS	60-69 years, male	12.7
GTEX-1H23P-0011-R4b-SM-CL54R	60-69 years, male	12.7
GTEX-13N1W-0011-R4a-SM-5MR52	70-79 years, male	12.6
GTEX-P44H-0011-R4A-SM-2XCEW	40-49 years, male	12.6
GTEX-WVLH-0011-R4A-SM-3MJFS	50-59 years, male	12.6
GTEX-11TTK-0011-R4a-SM-DNZZU	60-69 years, female	12.5
GTEX-1IY9M-0011-R4a-SM-C1YQ2	60-69 years, male	12.5
GTEX-13CZV-0011-R4b-SM-5J2NY	60-69 years, male	12.4
GTEX-NPJ7-0011-R4a-SM-2I3GJ	60-69 years, female	12.4
GTEX-QVUS-0011-R4A-SM-3GAE7	60-69 years, female	12.4
GTEX-QMR6-0011-R4A-SM-32PKU	50-59 years, male	12.3
GTEX-144GL-0011-R4a-SM-5PNUI	50-59 years, male	12.2
GTEX-14PN4-0011-R4a-SM-686ZT	50-59 years, male	12.2
GTEX-13SLW-0011-R4b-SM-5S2W2	70-79 years, male	12.1
GTEX-WZTO-0011-R4A-SM-3NMC7	40-49 years, male	12
GTEX-11ZU8-0011-R4a-SM-5BC6Y	60-69 years, male	11.9
GTEX-13RTJ-0011-R4b-SM-5PNX1	60-69 years, male	11.9
GTEX-1445S-0011-R4a-SM-5PNWN	60-69 years, male	11.9
GTEX-15DDE-0011-R4b-SM-7KULI	50-59 years, female	11.9
GTEX-N7MT-0011-R4a-SM-2I3G9	60-69 years, female	11.9
GTEX-15ER7-0011-R4a-SM-6M46S	20-29 years, female	11.8
GTEX-145MI-0011-R4b-SM-5PNZH	60-69 years, female	11.7
GTEX-1AX9I-0011-R4b-SM-7EPIB	60-69 years, male	11.7
GTEX-TSE9-0011-R4A-SM-3DB7H	60-69 years, female	11.7
GTEX-XLM4-0011-R4B-SM-4AT5C	60-69 years, male	11.7
GTEX-147GR-0011-R4a-SM-5S2V2	60-69 years, male	11.6
GTEX-14DAQ-0011-R4a-SM-5YYAI	60-69 years, female	11.6
GTEX-15SHU-0011-R4b-SM-7IGLC	40-49 years, female	11.6
GTEX-11ONC-0011-R4b-SM-DO93H	60-69 years, male	11.6
GTEX-12ZZW-0011-R4a-SM-5DUX9	50-59 years, male	11.5
GTEX-14BIM-0011-R4b-SM-5S2RK	60-69 years, female	11.5
GTEX-NL4W-0011-R4a-SM-2I5GZ	50-59 years, male	11.5
GTEX-P44G-0011-R4A-SM-2I3FB	30-39 years, male	11.5
GTEX-131YS-0011-R4a-SM-5DUVL	60-69 years, female	11.4
GTEX-13N2G-0011-R4b-SM-5MR54	60-69 years, male	11.4
GTEX-15DYW-0011-R4a-SM-6M46V	60-69 years, female	11.4
GTEX-YFC4-0011-R4a-SM-4RGLQ	40-49 years, female	11.4
GTEX-1J8Q2-0011-R4a-SM-ADEHA	60-69 years, male	11.4
GTEX-13X6K-0011-R4b-SM-5P9HO	60-69 years, female	11.3
GTEX-QVJO-0011-R4A-SM-2S1QL	60-69 years, female	11.3
GTEX-T5JC-0011-R4A-SM-32PLT	20-29 years, male	11.3
GTEX-1GMR8-0011-R4a-SM-9OSX1	50-59 years, female	11.3
GTEX-17F97-0011-R4b-SM-7KFS2	50-59 years, male	11.2
GTEX-NL3H-0011-R4a-SM-2I3GK	60-69 years, male	11.2
GTEX-13OW8-0011-R4a-SM-9WG6V	60-69 years, male	11.2
GTEX-15EO6-0011-R4a-SM-7KUKZ	50-59 years, male	11.2
GTEX-11NUK-0011-R4a-SM-DO12B	50-59 years, male	11.1
GTEX-1H1DG-0011-R4a-SM-CE6RQ	70-79 years, male	11.1
GTEX-14ABY-0011-R4b-SM-5S2VN	50-59 years, male	11
GTEX-12WSD-0011-R4b-SM-5LZUA	60-69 years, female	10.9
GTEX-13O3Q-0011-R4a-SM-5P9H2	50-59 years, male	10.9
GTEX-13X6I-0011-R4b-SM-5PNU9	60-69 years, male	10.9
GTEX-17EVQ-0011-R4b-SM-7LT94	70-79 years, male	10.9
GTEX-ZVZQ-0011-R4b-SM-57WCZ	60-69 years, female	10.9
GTEX-1LSVX-0011-R4b-SM-EXURP	60-69 years, male	10.9
GTEX-1N2EE-0011-R4a-SM-EXOII	60-69 years, male	10.9
GTEX-ZAB4-0011-R4a-SM-4SOKB	40-49 years, male	10.8
GTEX-1EX96-0011-R4a-SM-ARU82	50-59 years, male	10.8
GTEX-12WSH-0011-R4a-SM-5GU6K	50-59 years, male	10.7
GTEX-14PJM-0011-R4a-SM-5YYAS	50-59 years, female	10.7
GTEX-OHPN-0011-R4A-SM-2I5FD	60-69 years, female	10.7
GTEX-R55E-0011-R4A-SM-2TC5H	20-29 years, male	10.7
GTEX-14JFF-0011-R4a-SM-5ZZV5	60-69 years, male	10.7
GTEX-1J8EW-0011-R4b-SM-ARU89	60-69 years, female	10.7
GTEX-13FLV-0011-R4a-SM-5LZYU	50-59 years, male	10.6
GTEX-14ASI-0011-R4a-SM-69LQ4	60-69 years, male	10.6
GTEX-1H3O1-0011-R4b-SM-A9SKE	60-69 years, male	10.6
GTEX-1HFI6-0011-R4b-SM-A96RT	40-49 years, male	10.6
GTEX-1J1OQ-0011-R4a-SM-D4P2A	40-49 years, female	10.6
GTEX-13OW7-0011-R4b-SM-5O9CX	50-59 years, male	10.5
GTEX-N7MS-0011-R4a-SM-2HMKW	60-69 years, male	10.5
GTEX-1I1GR-0011-R4a-SM-CMKHC	60-69 years, male	10.5
GTEX-1JN6P-0011-R4a-SM-EZ6MS	60-69 years, male	10.5
GTEX-17HG3-0011-R4a-SM-7IGLL	30-39 years, female	10.4
GTEX-1A3MX-0011-R4b-SM-7EWFK	60-69 years, male	10.4
GTEX-11PRG-0011-R4a-SM-DNZZR	50-59 years, male	10.4
GTEX-1LVAO-0011-R4a-SM-EXURO	60-69 years, male	10.4
GTEX-12ZZZ-0011-R4b-SM-5DUV7	60-69 years, male	10.3
GTEX-14PQA-0011-R4b-SM-6AJBU	50-59 years, female	10.3
GTEX-13NYB-0011-R4b-SM-9QEGJ	40-49 years, male	10.3
GTEX-13QIC-0011-R4a-SM-5PNX8	60-69 years, female	10.2
GTEX-145LS-0011-R4b-SM-5S2UT	60-69 years, female	10.2
GTEX-1HBPI-0011-R4a-SM-CJI3K	50-59 years, male	10.2
GTEX-1313W-0011-R4b-SM-5KLZV	50-59 years, female	10.1
GTEX-13OVL-0011-R4b-SM-5L3HV	50-59 years, male	10.1
GTEX-1GF9W-0011-R4a-SM-CE6RH	60-69 years, male	10.1
GTEX-17EVP-0011-R4a-SM-79OML	40-49 years, male	10
GTEX-X585-0011-R4B-SM-46MVH	50-59 years, male	10
GTEX-1N2DW-0011-R4b-SM-EZ6MD	50-59 years, male	10
GTEX-13VXU-0011-R4b-SM-5O9CI	50-59 years, male	9.9
GTEX-Y8DK-0011-R4A-SM-EXUR1	60-69 years, male	9.9
GTEX-13O3O-0011-R4b-SM-5KM3F	60-69 years, female	9.8
GTEX-1F6IF-0011-R4b-SM-CKZNJ	60-69 years, male	9.8
GTEX-ZE9C-0011-R4a-SM-4WKH6	60-69 years, male	9.7
GTEX-12WSF-0011-R4b-SM-5HL88	70-79 years, male	9.6
GTEX-1HB9E-0011-R4b-SM-ARZLS	50-59 years, male	9.6
GTEX-131XH-0011-R4b-SM-5DUWB	50-59 years, male	9.5
GTEX-139T8-0011-R4a-SM-5HL54	60-69 years, male	9.5
GTEX-13SLX-0011-R4a-SM-5O9BJ	50-59 years, female	9.5
GTEX-ZAK1-0011-R4a-SM-6AJBK	50-59 years, female	9.5
GTEX-1GTWX-0011-R4a-SM-C1YQI	60-69 years, male	9.5
GTEX-13X6J-0011-R4b-SM-5P9K4	50-59 years, male	9.4
GTEX-RNOR-0011-R4A-SM-3GAD3	50-59 years, female	9.4
GTEX-1GZ4I-0011-R4a-SM-9QEI9	50-59 years, male	9.4
GTEX-13OW6-0011-R4a-SM-5O9DX	50-59 years, male	9.3
GTEX-18464-0011-R4a-SM-7LG6T	50-59 years, male	9.3
GTEX-13112-0011-R4b-SM-5DUXL	50-59 years, male	9.2
GTEX-NPJ8-0011-R4a-SM-2HML3	40-49 years, male	9.2
GTEX-1CB4G-0011-R4b-SM-CJI28	60-69 years, male	9.2
GTEX-14E7W-0011-R4b-SM-62LEA	70-79 years, male	9.1
GTEX-1C6VR-0011-R4b-SM-9QEGZ	60-69 years, male	9.1
GTEX-1HBPH-0011-R4a-SM-A96RX	40-49 years, female	9.1
GTEX-1EMGI-0011-R4b-SM-CJI2D	60-69 years, male	9
GTEX-X4XX-0011-R4B-SM-46MWL	60-69 years, male	8.9
GTEX-1399T-0011-R4b-SM-5DUVX	60-69 years, male	8.8
GTEX-1E1VI-0011-R4b-SM-9QEHV	50-59 years, male	8.8
GTEX-13OVH-0011-R4a-SM-5KM3W	70-79 years, male	8.7
GTEX-183WM-0011-R4a-SM-7LG6S	70-79 years, female	8.7
GTEX-1ICLZ-0011-R4a-SM-CMKHL	60-69 years, male	8.7
GTEX-12WSA-0011-R4a-SM-57WB7	60-69 years, male	8.6
GTEX-1B8L1-0011-R4a-SM-7EWFJ	60-69 years, male	8.6
GTEX-WHSE-0011-R4A-SM-3P5ZN	20-29 years, male	8.6
GTEX-1F7RK-0011-R4b-SM-9QEI7	20-29 years, female	8.6
GTEX-1H1CY-0011-R4b-SM-CJI3G	60-69 years, female	8.4
GTEX-1JMQJ-0011-R4b-SM-EXUT8	50-59 years, male	7.9
GTEX-1C6WA-0011-R4a-SM-9QEH2	60-69 years, male	7.5
GTEX-1F75A-0011-R4a-SM-ARL8J	50-59 years, male	7.5
GTEX-16YQH-0011-R4a-SM-7EPGI	30-39 years, male	7.4
GTEX-14JG1-0011-R4b-SM-62LEB	40-49 years, male	6.7

## Sheet: Hippocampal formation
GTEX-X4EP-0011-R1A-SM-3P624	60-69 years, female	26.2
GTEX-1CB4J-0011-R1a-SM-9WG64	60-69 years, male	21.8
GTEX-14JIY-0011-R1a-SM-68713	60-69 years, male	16.5
GTEX-131XH-0011-R1a-SM-5DUWA	50-59 years, male	15.3
GTEX-NPJ7-0011-R1a-SM-3GACT	60-69 years, female	15.1
GTEX-1IY9M-0011-R1a-SM-EXURZ	60-69 years, male	15.1
GTEX-X585-0011-R1B-SM-46MVE	50-59 years, male	15
GTEX-1J1OQ-0011-R1a-SM-A9G1Z	40-49 years, female	15
GTEX-13JVG-0011-R1a-SM-5KM32	60-69 years, male	14.9
GTEX-1H1ZS-0011-R1b-SM-A9G1E	70-79 years, male	14.4
GTEX-11TUW-0011-R1a-SM-DO92S	60-69 years, male	13.7
GTEX-1B996-0011-R1b-SM-7P8PO	60-69 years, male	13.7
GTEX-QDT8-0011-R1A-SM-32PKS	30-39 years, female	13.5
GTEX-Y8DK-0011-R1A-SM-4RGLO	60-69 years, male	13.5
GTEX-1C6VQ-0011-R1a-SM-7P8Q2	50-59 years, male	13.5
GTEX-14BIM-0011-R1a-SM-69LQI	60-69 years, female	13.4
GTEX-WWYW-0011-R1A-SM-3TW8G	50-59 years, female	13.3
GTEX-12WSH-0011-R1a-SM-5GU5V	50-59 years, male	13.2
GTEX-13OVJ-0011-R1b-SM-5L3I6	50-59 years, female	13.2
GTEX-1H23P-0011-R1a-SM-ACKVC	60-69 years, male	13.2
GTEX-S7SE-0011-R1A-SM-2XCDE	50-59 years, male	13.1
GTEX-P44H-0011-R1A-SM-3NM8J	40-49 years, male	13
GTEX-11GSP-0011-R1a-SM-9QEJ3	60-69 years, female	13
GTEX-1A32A-0011-R1a-SM-7P8SQ	50-59 years, female	13
GTEX-NPJ8-0011-R1a-SM-33HCB	40-49 years, male	12.9
GTEX-QMR6-0011-R1A-SM-32PKW	50-59 years, male	12.9
GTEX-13N1W-0011-R1b-SM-5MR4T	70-79 years, male	12.8
GTEX-13FHO-0011-R1b-SM-5KLZG	60-69 years, male	12.7
GTEX-15DCD-0011-R1b-SM-6LPIJ	70-79 years, female	12.7
GTEX-13NZ8-0011-R1b-SM-5KM3V	60-69 years, female	12.6
GTEX-139T8-0011-R1a-SM-5HL75	60-69 years, male	12.5
GTEX-1GN73-0011-R1a-SM-CKZNT	60-69 years, male	12.5
GTEX-17MF6-0011-R1a-SM-72D6O	40-49 years, male	12.4
GTEX-13SLW-0011-R1a-SM-5S2W7	70-79 years, male	12.3
GTEX-14C5O-0011-R1b-SM-6AJBW	60-69 years, male	12.3
GTEX-P44G-0011-R1A-SM-2I3FE	30-39 years, male	12.3
GTEX-11UD1-0011-R1b-SM-5BC7D	40-49 years, female	11.9
GTEX-1212Z-0011-R1b-SM-5BC72	60-69 years, male	11.9
GTEX-13X6I-0011-R1b-SM-5PNZC	60-69 years, male	11.9
GTEX-144GL-0011-R1a-SM-5PNZ5	50-59 years, male	11.9
GTEX-1A3MX-0011-R1b-SM-7P8PH	60-69 years, male	11.9
GTEX-1I1HK-0011-R1b-SM-CM2T7	60-69 years, male	11.9
GTEX-11ONC-0011-R1a-SM-57WD4	60-69 years, male	11.8
GTEX-13QJC-0011-R1b-SM-5S2UU	60-69 years, female	11.8
GTEX-UTHO-0011-R1A-SM-3GIJO	60-69 years, male	11.8
GTEX-WZTO-0011-R1B-SM-3NMAR	40-49 years, male	11.8
GTEX-11GS4-0011-R1a-SM-DO129	60-69 years, male	11.8
GTEX-1F48J-0011-R1a-SM-9QEIC	50-59 years, female	11.8
GTEX-1F6I4-0011-R1a-SM-9OSWU	60-69 years, male	11.8
GTEX-13QIC-0011-R1a-SM-5O9CJ	60-69 years, female	11.5
GTEX-13RTJ-0011-R1a-SM-5O9D9	60-69 years, male	11.5
GTEX-15ER7-0011-R1b-SM-7KUE1	20-29 years, female	11.5
GTEX-YFC4-0011-R1a-SM-4V6EH	40-49 years, female	11.5
GTEX-1GF9W-0011-R1a-SM-9QEIQ	60-69 years, male	11.5
GTEX-14PJO-0011-R1b-SM-6AJAK	60-69 years, male	11.4
GTEX-YJ89-0011-R1a-SM-4RGLS	60-69 years, male	11.4
GTEX-1EWIQ-0011-R1a-SM-9OSX7	70-79 years, female	11.4
GTEX-145LU-0011-R1a-SM-5Q5CE	50-59 years, male	11.3
GTEX-1HSMO-0011-R1a-SM-CM2SV	60-69 years, male	11.3
GTEX-13O3O-0011-R1b-SM-5KM2K	60-69 years, female	11.2
GTEX-13RTL-0011-R1a-SM-5PNZ8	40-49 years, male	11.2
GTEX-14E6D-0011-R1b-SM-5YYAW	50-59 years, male	11.2
GTEX-PWO3-0011-R1A-SM-2I5EW	60-69 years, female	11.2
GTEX-15UF6-0011-R1a-SM-9QEGH	70-79 years, female	11.2
GTEX-1H3NZ-0011-R1a-SM-CKZP5	60-69 years, male	11.2
GTEX-1HSKV-0011-R1b-SM-CMKH7	60-69 years, male	11.2
GTEX-132Q8-0011-R1a-SM-5EGLK	60-69 years, male	11.1
GTEX-12WSE-0011-R1b-SM-5GU4V	20-29 years, male	11
GTEX-1J8Q2-0011-R1a-SM-D4P2D	60-69 years, male	11
GTEX-11ZVC-0011-R1b-SM-5BC6M	50-59 years, female	10.9
GTEX-12ZZX-0011-R1a-SM-5EQ6B	40-49 years, female	10.9
GTEX-14ASI-0011-R1b-SM-5S2TY	60-69 years, male	10.9
GTEX-PVOW-0011-R1A-SM-32PL6	40-49 years, male	10.9
GTEX-15CHQ-0011-R1a-SM-COH27	60-69 years, male	10.9
GTEX-14LZ3-0011-R1a-SM-69LP5	60-69 years, female	10.8
GTEX-1A8G6-0011-R1a-SM-7P8PC	60-69 years, male	10.8
GTEX-12WSD-0011-R1b-SM-5LZVY	60-69 years, female	10.7
GTEX-R55E-0011-R1A-SM-2TC6N	20-29 years, male	10.7
GTEX-ZDXO-0011-R1a-SM-4WKF4	60-69 years, male	10.7
GTEX-1EMGI-0011-R1b-SM-9OSWZ	60-69 years, male	10.7
GTEX-1H3O1-0011-R1b-SM-CL554	60-69 years, male	10.7
GTEX-1HBPI-0011-R1b-SM-A9SKF	50-59 years, male	10.7
GTEX-1IKK5-0011-R1b-SM-CE6SQ	60-69 years, male	10.7
GTEX-Q2AG-0011-R1A-SM-2HMJI	40-49 years, female	10.6
GTEX-QVUS-0011-R1A-SM-3GAD2	60-69 years, female	10.6
GTEX-WHSE-0011-R1A-SM-3P5ZK	20-29 years, male	10.6
GTEX-ZF28-0011-R1a-SM-4WWD1	60-69 years, male	10.6
GTEX-1I1GS-0011-R1a-SM-CJI43	60-69 years, male	10.6
GTEX-1IDJH-0011-R1b-SM-ARU6U	70-79 years, male	10.6
GTEX-139TT-0011-R1a-SM-5LZVD	60-69 years, male	10.5
GTEX-13FHP-0011-R1b-SM-5K7XL	50-59 years, male	10.5
GTEX-1LB8K-0011-R1b-SM-EZ6MV	50-59 years, male	10.5
GTEX-13CF2-0011-R1a-SM-5LZY1	60-69 years, male	10.4
GTEX-13G51-0011-R1a-SM-5LZYR	60-69 years, male	10.4
GTEX-1H1DG-0011-R1b-SM-CKZP1	70-79 years, male	10.4
GTEX-1LG7Y-0011-R1a-SM-EYYWV	50-59 years, male	10.4
GTEX-11GSO-0011-R1b-SM-57WD3	60-69 years, male	10.3
GTEX-13NZA-0011-R1b-SM-5LUAF	60-69 years, male	10.3
GTEX-13S7M-0011-R1b-SM-5PNZE	60-69 years, female	10.3
GTEX-T5JC-0011-R1A-SM-32PM6	20-29 years, male	10.3
GTEX-ZVZQ-0011-R1a-SM-57WBU	60-69 years, female	10.3
GTEX-1CAV2-0011-R1a-SM-ARZML	40-49 years, female	10.3
GTEX-1I1GQ-0011-R1a-SM-CY8GG	50-59 years, male	10.3
GTEX-14LLW-0011-R1a-SM-5ZZVD	70-79 years, female	10.2
GTEX-16XZZ-0011-R1a-SM-7LTAH	60-69 years, male	10.2
GTEX-1GZ2Q-0011-R1a-SM-CJI2Y	40-49 years, male	10.2
GTEX-12WSF-0011-R1a-SM-5DUVI	70-79 years, male	10.1
GTEX-13112-0011-R1b-SM-5HL7K	50-59 years, male	10.1
GTEX-131YS-0011-R1a-SM-5DUXC	60-69 years, female	10.1
GTEX-13NYS-0011-R1b-SM-5MR55	60-69 years, male	10.1
GTEX-ZAB4-0011-R1a-SM-4RGNO	40-49 years, male	10.1
GTEX-16NPV-0011-R1b-SM-7MGVZ	50-59 years, female	10.1
GTEX-1E2YA-0011-R1b-SM-CJI29	50-59 years, male	10.1
GTEX-1I1GV-0011-R1a-SM-CL559	60-69 years, male	10.1
GTEX-12WSM-0011-R1a-SM-5LZW6	60-69 years, male	10
GTEX-13OW8-0011-R1a-SM-5L3HI	60-69 years, male	10
GTEX-16GPK-0011-R1b-SM-7EWDH	60-69 years, male	10
GTEX-XMD1-0011-R1A-SM-4AT4C	60-69 years, male	10
GTEX-1AX9I-0011-R1b-SM-7RHG2	60-69 years, male	10
GTEX-1GF9V-0011-R1a-SM-CKZNQ	60-69 years, male	10
GTEX-18A6Q-0011-R1b-SM-731DI	60-69 years, male	9.9
GTEX-11DXW-0011-R1a-SM-DNZZD	40-49 years, male	9.9
GTEX-14PJM-0011-R1a-SM-CNPO3	50-59 years, female	9.9
GTEX-1GZHY-0011-R1a-SM-CE6RR	50-59 years, female	9.9
GTEX-1H3VE-0011-R1a-SM-A9G1K	40-49 years, male	9.9
GTEX-13JUV-0011-R1a-SM-5LZY4	40-49 years, female	9.8
GTEX-13OW7-0011-R1b-SM-5L3HF	50-59 years, male	9.8
GTEX-145LS-0011-R1b-SM-5PNUP	60-69 years, female	9.8
GTEX-145MH-0011-R1b-SM-5PNWY	50-59 years, male	9.8
GTEX-14PQA-0011-R1b-SM-6EU1G	50-59 years, female	9.8
GTEX-17EVQ-0011-R1a-SM-7189S	70-79 years, male	9.8
GTEX-1CB4G-0011-R1b-SM-9QEHT	60-69 years, male	9.8
GTEX-1F75W-0011-R1a-SM-ARU81	60-69 years, male	9.8
GTEX-1ICLZ-0011-R1b-SM-A9SM3	60-69 years, male	9.8
GTEX-144GO-0011-R1a-SM-5PNWO	60-69 years, male	9.7
GTEX-17HHY-0011-R1a-SM-7189V	50-59 years, male	9.7
GTEX-N7MS-0011-R1a-SM-2HMJG	60-69 years, male	9.7
GTEX-ZE7O-0011-R1a-SM-57WDM	50-59 years, female	9.7
GTEX-1B8SF-0011-R1b-SM-7P8Q8	60-69 years, male	9.7
GTEX-17EVP-0011-R1a-SM-7DHLA	40-49 years, male	9.6
GTEX-X4XX-0011-R1B-SM-3P622	60-69 years, male	9.6
GTEX-1BAJH-0011-R1a-SM-7P8SV	70-79 years, male	9.6
GTEX-RNOR-0011-R1A-SM-CNNP5	50-59 years, female	9.6
GTEX-13N2G-0011-R1b-SM-5MR3G	60-69 years, male	9.5
GTEX-1C64N-0011-R1b-SM-7P8Q7	50-59 years, male	9.5
GTEX-11ZTS-0011-R1a-SM-5BC71	60-69 years, female	9.4
GTEX-TSE9-0011-R1A-SM-3DB7E	60-69 years, female	9.4
GTEX-1C6VR-0011-R1a-SM-7MXUE	60-69 years, male	9.4
GTEX-1EKGG-0011-R1b-SM-9QEI1	60-69 years, male	9.4
GTEX-1HGF4-0011-R1a-SM-CJI3S	60-69 years, male	9.4
GTEX-N7MT-0011-R1a-SM-CNPO1	60-69 years, female	9.4
GTEX-13FXS-0011-R1a-SM-5K7U6	50-59 years, male	9.3
GTEX-WVLH-0011-R1A-SM-4MVOK	50-59 years, male	9.3
GTEX-ZUA1-0011-R1a-SM-4YCE2	40-49 years, male	9.3
GTEX-1GTWX-0011-R1a-SM-CE6RL	60-69 years, male	9.3
GTEX-14ABY-0011-R1a-SM-6EU2W	50-59 years, male	9.2
GTEX-14E7W-0011-R1b-SM-5YYAT	70-79 years, male	9.2
GTEX-11WQC-0011-R1b-SM-DO932	60-69 years, male	9.2
GTEX-1F6IF-0011-R1b-SM-9WG78	60-69 years, male	9.2
GTEX-13OVL-0011-R1a-SM-5L3H5	50-59 years, male	9.1
GTEX-1B8L1-0011-R1a-SM-7P8SS	60-69 years, male	9.1
GTEX-QVJO-0011-R1A-SM-2S1QI	60-69 years, female	9
GTEX-1IOXB-0011-R1a-SM-D4P27	50-59 years, male	9
GTEX-13OW6-0011-R1a-SM-5L3HQ	50-59 years, male	8.9
GTEX-13PDP-0011-R1a-SM-5PNX5	60-69 years, male	8.9
GTEX-1F75A-0011-R1b-SM-CE6RA	50-59 years, male	8.9
GTEX-13FLW-0011-R1b-SM-5LZX2	50-59 years, male	8.8
GTEX-17F97-0011-R1b-SM-7IGM9	50-59 years, male	8.8
GTEX-1GN1U-0011-R1a-SM-CJI25	50-59 years, female	8.8
GTEX-1H1CY-0011-R1a-SM-CKZOZ	60-69 years, female	8.8
GTEX-17JCI-0011-R1b-SM-718A3	60-69 years, female	8.7
GTEX-183WM-0011-R1a-SM-718A8	70-79 years, female	8.6
GTEX-1313W-0011-R1b-SM-5EQ4A	50-59 years, female	8.5
GTEX-16YQH-0011-R1a-SM-7LT8R	30-39 years, male	8.5
GTEX-17HII-0011-R1b-SM-7MGVW	50-59 years, male	8.5
GTEX-OHPN-0011-R1A-SM-2I5GB	60-69 years, female	8.4
GTEX-11EI6-0011-R1a-SM-DO93L	60-69 years, male	8.4
GTEX-1EH9U-0011-R1b-SM-CJI2B	60-69 years, male	8.4
GTEX-1H4P4-0011-R1b-SM-CL54V	50-59 years, male	8.4
GTEX-13FTY-0011-R1a-SM-5LZXE	40-49 years, female	8.3
GTEX-T6MN-0011-R1A-SM-32QOY	50-59 years, male	8.3
GTEX-16Z82-0011-R1b-SM-7EPHZ	60-69 years, male	8.2
GTEX-WL46-0011-R1A-SM-3LK6M	50-59 years, male	8.2
GTEX-1GN2E-0011-R1b-SM-CE6RJ	60-69 years, male	8.2
GTEX-1EX96-0011-R1a-SM-CE6R5	50-59 years, male	8.1
GTEX-13O3Q-0011-R1b-SM-5KM3L	50-59 years, male	8
GTEX-1E1VI-0011-R1a-SM-ARZMM	50-59 years, male	8
GTEX-NL3H-0011-R1a-SM-48TDJ	60-69 years, male	7.7
GTEX-1HR98-0011-R1a-SM-ARZLQ	60-69 years, male	7.7
GTEX-1399T-0011-R1b-SM-5DUWN	60-69 years, male	7.5
GTEX-13OW5-0011-R1b-SM-5L3GE	60-69 years, male	7.5
GTEX-17HG3-0011-R1a-SM-7LG6H	30-39 years, female	7.3
GTEX-14PN4-0011-R1b-SM-69LP8	50-59 years, male	7.2
GTEX-1HT8W-0011-R1b-SM-CJI3V	30-39 years, male	7.2
GTEX-1GMR8-0011-R1b-SM-CJI2O	50-59 years, female	7.1
GTEX-1B933-0011-R1b-SM-9QEGW	50-59 years, female	7
GTEX-13NYB-0011-R1b-SM-5KM4F	40-49 years, male	6.9

## Sheet: Spinal cord
GTEX-11UD2-0011-R9b-SM-DO926	50-59 years, male	19.7
GTEX-14JIY-0011-R9a-SM-6EU34	60-69 years, male	16.4
GTEX-1LVAO-0011-R9a-SM-EZ6MY	60-69 years, male	15.4
GTEX-15CHQ-0011-R9a-SM-6LLHX	60-69 years, male	14.7
GTEX-1GF9W-0011-R9b-SM-9WG7J	60-69 years, male	14.5
GTEX-1CAV2-0011-R9b-SM-9WG5M	40-49 years, female	14.4
GTEX-14E6C-0011-R9a-SM-6EU33	40-49 years, male	14.3
GTEX-1GTWX-0011-R9a-SM-ADEH4	60-69 years, male	14.1
GTEX-148VJ-0011-R9b-SM-5SI77	70-79 years, male	13.9
GTEX-1JN1M-0011-R9a-SM-EZ6MR	60-69 years, female	13.6
GTEX-11WQK-0011-R9b-SM-5BC6N	50-59 years, male	13.4
GTEX-1C6VQ-0011-R9a-SM-7SB85	50-59 years, male	13.4
GTEX-1JJ6O-0011-R9a-SM-EYYXP	60-69 years, male	13.4
GTEX-139UW-0011-R9b-SM-5LZYT	60-69 years, male	13.2
GTEX-14PJO-0011-R9b-SM-62LE9	60-69 years, male	13.1
GTEX-17EVQ-0011-R9b-SM-79OJY	70-79 years, male	13.1
GTEX-13OVJ-0011-R9b-SM-5L3GD	50-59 years, female	13
GTEX-1H1ZS-0011-R9a-SM-CM2SO	70-79 years, male	13
GTEX-1I1GS-0011-R9b-SM-CMKHF	60-69 years, male	12.9
GTEX-1KANB-0011-R9b-SM-EZ6MO	50-59 years, male	12.7
GTEX-1R46S-0011-R9a-SM-EZ6N7	60-69 years, female	12.6
GTEX-T5JC-0011-R9A-SM-32PLV	20-29 years, male	12.5
GTEX-1CAMQ-0011-R9a-SM-9WG5Z	40-49 years, male	12.5
GTEX-1H1DG-0011-R9b-SM-ACKVB	70-79 years, male	12.5
GTEX-131YS-0011-R9b-SM-5EQLY	60-69 years, female	12.3
GTEX-15EO6-0011-R9a-SM-6PALG	50-59 years, male	12.3
GTEX-OXRO-0011-R9A-SM-3NB1X	60-69 years, female	12.3
GTEX-1I1HK-0011-R9a-SM-CMKHK	60-69 years, male	12.3
GTEX-QDT8-0011-R9A-SM-CYPRD	30-39 years, female	12.3
GTEX-13CZV-0011-R9a-SM-5LZXT	60-69 years, male	12.2
GTEX-13PLJ-0011-R9b-SM-5O9DV	60-69 years, female	12.2
GTEX-1A32A-0011-R9b-SM-7MGXD	50-59 years, female	12.2
GTEX-1H2FU-0011-R9b-SM-CE6S4	60-69 years, female	12
GTEX-15G19-0011-R9b-SM-7KUEE	60-69 years, male	11.9
GTEX-13PVQ-0011-R9b-SM-5LU3B	50-59 years, male	11.8
GTEX-14PJM-0011-R9b-SM-6EU35	50-59 years, female	11.8
GTEX-14PN4-0011-R9a-SM-6LLH9	50-59 years, male	11.8
GTEX-1H23P-0011-R9a-SM-CM2T1	60-69 years, male	11.8
GTEX-12WSD-0011-R9a-SM-5GU6W	60-69 years, female	11.7
GTEX-13NYS-0011-R9b-SM-5MR44	60-69 years, male	11.7
GTEX-13SLW-0011-R9a-SM-5O9BT	70-79 years, male	11.7
GTEX-1C6VS-0011-R9b-SM-9WG5W	60-69 years, male	11.6
GTEX-1JMLX-0011-R9a-SM-EYYXM	50-59 years, male	11.6
GTEX-13QJC-0011-R9b-SM-5PNX3	60-69 years, female	11.5
GTEX-13RTJ-0011-R9a-SM-5Q5AY	60-69 years, male	11.5
GTEX-15DCD-0011-R9b-SM-7KUED	70-79 years, female	11.5
GTEX-11ZUS-0011-R9b-SM-5BC76	30-39 years, male	11.4
GTEX-14BIL-0011-R9a-SM-5SI7A	50-59 years, male	11.4
GTEX-18464-0011-R9a-SM-731BK	50-59 years, male	11.4
GTEX-TSE9-0011-R9A-SM-3DB7Q	60-69 years, female	11.4
GTEX-14BMV-0011-R9b-SM-5ZZUA	50-59 years, male	11.3
GTEX-1GZHY-0011-R9a-SM-9WG5R	50-59 years, female	11.3
GTEX-1LB8K-0011-R9a-SM-EZ6MP	50-59 years, male	11.3
GTEX-13N1W-0011-R9b-SM-5MR4R	70-79 years, male	11.2
GTEX-14E7W-0011-R9a-SM-62LE6	70-79 years, male	11.2
GTEX-ZAB4-0011-R9a-SM-4SOKG	40-49 years, male	11.2
GTEX-1GN73-0011-R9a-SM-CKZO5	60-69 years, male	11.1
GTEX-1J1OQ-0011-R9b-SM-ARZMK	40-49 years, female	11.1
GTEX-15ER7-0011-R9b-SM-6PALF	20-29 years, female	10.9
GTEX-1OJC4-0011-R9a-SM-EZ6N1	50-59 years, female	10.9
GTEX-16XZZ-0011-R9b-SM-7DHKX	60-69 years, male	10.8
GTEX-NPJ7-0011-R9a-SM-2TC5R	60-69 years, female	10.8
GTEX-1GF9V-0011-R9a-SM-CL53K	60-69 years, male	10.8
GTEX-1IDJH-0011-R9a-SM-ADEIN	70-79 years, male	10.8
GTEX-1IY9M-0011-R9b-SM-D3L8J	60-69 years, male	10.8
GTEX-1J8EW-0011-R9b-SM-D4P2F	60-69 years, female	10.8
GTEX-QVJO-0011-R9A-SM-2S1QH	60-69 years, female	10.7
GTEX-WL46-0011-R9A-SM-3MJFP	50-59 years, male	10.7
GTEX-1GN1U-0011-R9b-SM-CMKFW	50-59 years, female	10.7
GTEX-1J8JJ-0011-R9a-SM-ACKVF	60-69 years, female	10.7
GTEX-XMD1-0011-R9A-SM-4AT49	60-69 years, male	10.6
GTEX-YFC4-0011-R9a-SM-4SOK4	40-49 years, female	10.6
GTEX-1I19N-0011-R9a-SM-CMKHN	70-79 years, male	10.6
GTEX-1I1CD-0011-R9a-SM-CMKHB	60-69 years, female	10.6
GTEX-1F6I4-0011-R9a-SM-CMKFU	60-69 years, male	10.5
GTEX-1GZ2Q-0011-R9a-SM-9WG7A	40-49 years, male	10.5
GTEX-14ABY-0011-R9a-SM-5PNZK	50-59 years, male	10.4
GTEX-16NPV-0011-R9b-SM-79ONF	50-59 years, female	10.4
GTEX-1EH9U-0011-R9b-SM-9WG5T	60-69 years, male	10.4
GTEX-13NYB-0011-R9b-SM-5MR5P	40-49 years, male	10.3
GTEX-14BIN-0011-R9a-SM-5SI76	50-59 years, female	10.3
GTEX-1MJK2-0011-R9b-SM-EZ6MZ	50-59 years, male	10.3
GTEX-1RQEC-0011-R9a-SM-EZ6N3	60-69 years, male	10.3
GTEX-12WSH-0011-R9b-SM-5LZUG	50-59 years, male	10.2
GTEX-13PL6-0011-R9b-SM-5O9CH	40-49 years, female	10.2
GTEX-13SLX-0011-R9b-SM-5SI6X	50-59 years, female	10.2
GTEX-145LU-0011-R9b-SM-5SI66	50-59 years, male	10.2
GTEX-OHPN-0011-R9A-SM-5TDEJ	60-69 years, female	10.2
GTEX-1HBPM-0011-R9b-SM-ARL7C	60-69 years, female	10.2
GTEX-1IKJJ-0011-R9a-SM-ARZLI	60-69 years, male	10.2
GTEX-13S7M-0011-R9a-SM-5O9DW	60-69 years, female	10.1
GTEX-15DDE-0011-R9b-SM-6M46U	50-59 years, female	10.1
GTEX-RNOR-0011-R9A-SM-2TF52	50-59 years, female	10.1
GTEX-1F88F-0011-R9b-SM-9WG7L	60-69 years, female	10.1
GTEX-11GSP-0011-R9b-SM-5NQ77	60-69 years, female	10
GTEX-13FTY-0011-R9b-SM-5KM2U	40-49 years, female	10
GTEX-13FXS-0011-R9a-SM-5K7UI	50-59 years, male	10
GTEX-1B933-0011-R9a-SM-79OOR	50-59 years, female	10
GTEX-ZE9C-0011-R9a-SM-4WWCY	60-69 years, male	10
GTEX-12126-0011-R9b-SM-5BC6P	20-29 years, male	9.9
GTEX-13N2G-0011-R9b-SM-5MR4E	60-69 years, male	9.9
GTEX-13OVL-0011-R9a-SM-5P9GX	50-59 years, male	9.9
GTEX-13VXU-0011-R9b-SM-5SI73	50-59 years, male	9.9
GTEX-15DYW-0011-R9b-SM-6PALB	60-69 years, female	9.9
GTEX-ZF28-0011-R9a-SM-4WWDY	60-69 years, male	9.9
GTEX-11ZVC-0011-R9a-SM-57WC5	50-59 years, female	9.8
GTEX-1BAJH-0011-R9b-SM-7EPIQ	70-79 years, male	9.8
GTEX-QVUS-0011-R9A-SM-3GIJA	60-69 years, female	9.8
GTEX-YJ89-0011-R9a-SM-4SOK7	60-69 years, male	9.8
GTEX-1CB4H-0011-R9a-SM-CKZNL	60-69 years, female	9.8
GTEX-1EKGG-0011-R9a-SM-CMKFV	60-69 years, male	9.8
GTEX-13X6I-0011-R9b-SM-5PNZJ	60-69 years, male	9.6
GTEX-147GR-0011-R9a-SM-5S2UY	60-69 years, male	9.6
GTEX-T6MN-0011-R9A-SM-32QOZ	50-59 years, male	9.5
GTEX-1HFI6-0011-R9b-SM-CMKH4	40-49 years, male	9.5
GTEX-131XW-0011-R9a-SM-5N9EO	50-59 years, female	9.4
GTEX-1A8G7-0011-R9b-SM-7IGQH	60-69 years, male	9.4
GTEX-RU72-0011-R9A-SM-2TF67	50-59 years, female	9.4
GTEX-13JUV-0011-R9a-SM-5LZX3	40-49 years, female	9.3
GTEX-13NZA-0011-R9b-SM-5MR5I	60-69 years, male	9.3
GTEX-14BIM-0011-R9a-SM-6LLJL	60-69 years, female	9.3
GTEX-11EMC-0011-R9b-SM-DO921	60-69 years, female	9.3
GTEX-1B8L1-0011-R9b-SM-9WG5U	60-69 years, male	9.3
GTEX-1H3NZ-0011-R9a-SM-ADEH7	60-69 years, male	9.3
GTEX-1H3O1-0011-R9b-SM-CM2SQ	60-69 years, male	9.3
GTEX-1LSNL-0011-R9b-SM-EYYWK	50-59 years, male	9.3
GTEX-16Z82-0011-R9a-SM-7DUFA	60-69 years, male	9.2
GTEX-Q2AG-0011-R9A-SM-2HMJ6	40-49 years, female	9.2
GTEX-1H1DF-0011-R9b-SM-CM2RN	40-49 years, female	9.2
GTEX-1HBPH-0011-R9a-SM-CMKH3	40-49 years, female	9.2
GTEX-R55E-0011-R9A-SM-2TC6C	20-29 years, male	9.1
GTEX-1192X-0011-R9b-SM-DO934	50-59 years, male	9.1
GTEX-1EU9M-0011-R9a-SM-9WG61	60-69 years, male	9.1
GTEX-1GZ4I-0011-R9b-SM-B2LY8	50-59 years, male	9.1
GTEX-13O1R-0011-R9b-SM-5KM33	60-69 years, male	9
GTEX-11DZ1-0011-R9a-SM-DO933	50-59 years, male	9
GTEX-1LVA9-0011-R9a-SM-EYYWF	50-59 years, male	8.9
GTEX-PWO3-0011-R9A-SM-EVR2V	60-69 years, female	8.9
GTEX-NL4W-0011-R9a-SM-2I3G1	50-59 years, male	8.8
GTEX-1F52S-0011-R9a-SM-9WG62	60-69 years, female	8.8
GTEX-1IGQW-0011-R9b-SM-D4P25	60-69 years, male	8.8
GTEX-13OW5-0011-R9b-SM-5O9CL	60-69 years, male	8.7
GTEX-XLM4-0011-R9A-SM-4AT45	60-69 years, male	8.7
GTEX-1HR98-0011-R9b-SM-ARL79	60-69 years, male	8.7
GTEX-11ZTS-0011-R9b-SM-DO93Q	60-69 years, female	8.5
GTEX-1EWIQ-0011-R9a-SM-ARL8L	70-79 years, female	8.5
GTEX-1HSMO-0011-R9b-SM-CM2T2	60-69 years, male	8.5
GTEX-NPJ8-0011-R9a-SM-2YUN5	40-49 years, male	8.4
GTEX-1HBPI-0011-R9b-SM-ARL76	50-59 years, male	8.4
GTEX-12WSC-0011-R9a-SM-5GU4U	50-59 years, male	8.3
GTEX-ZVZQ-0011-R9a-SM-51MRH	60-69 years, female	8.3
GTEX-139T4-0011-R9b-SM-5HL6S	50-59 years, female	8.2
GTEX-1GN2E-0011-R9b-SM-9WG7F	60-69 years, male	8.2
GTEX-1HGF4-0011-R9a-SM-ADEH9	60-69 years, male	8.2
GTEX-1I1GV-0011-R9b-SM-ARZLE	60-69 years, male	8.2
GTEX-1ICLZ-0011-R9a-SM-ARL7E	60-69 years, male	8.1
GTEX-13CIG-0011-R9a-SM-5K7VU	50-59 years, male	8
GTEX-11ONC-0011-R9b-SM-5NQ8J	60-69 years, male	7.9
GTEX-13FLV-0011-R9b-SM-5L3DA	50-59 years, male	7.7

## Sheet: Retina
495_1	57 years, female	44.8
149_1	88 years, male	38.5
308_1	70 years, female	37.6
89_1	63 years, male	36.2
466_1	57 years, female	35.5
415_1	77 years, female	31.8
162_1	79 years, female	31.7
43_1	64 years, female	31.2
468_1	89 years, male	31.2
42_1	85 years, male	30.5
126_1	63 years, male	30.5
153_1	70 years, female	29.7
414_1	84 years, female	29.3
246_1	77 years, male	28.3
189_1	76 years, male	28
9_1	66 years, female	27.9
491_1	89 years, female	27.9
139_1	64 years, female	27.8
251_1	78 years, male	27.3
413_1	59 years, female	27.3
503_1	68 years, male	27.2
145_1	84 years, male	26.9
315_1	62 years, female	26.9
99_1	64 years, male	26.7
499_1	55 years, female	26.7
501_1	88 years, male	26.5
526_1	61 years, male	26.5
217_1	76 years, male	26.3
518_1	75 years, female	26.3
18_1	88 years, male	26
32_1	67 years, male	26
81_1	67 years, male	26
137_1	83 years, male	25.8
347_1	72 years, male	25.8
425_1	59 years, female	25.8
117_1	61 years, male	25.3
389_1	86 years, female	25
2_1	77 years, female	24.9
35_1	74 years, female	24.9
384_1	83 years, male	24.9
115_1	83 years, male	24.7
265_1	87 years, male	24.6
254_1	77 years, female	24.4
405_1	91 years, male	24.4
109_1	81 years, female	24.2
4_1	88 years, female	24
142_1	61 years, female	24
348_1	84 years, male	23.9
324_1	76 years, male	23.8
307_1	66 years, female	23.6
517_1	88 years, male	23.5
288_1	66 years, female	23.3
377_1	82 years, female	23
396_1	62 years, male	23
404_1	82 years, female	23
490_1	67 years, female	22.9
119_1	70 years, female	22.6
314_1	67 years, male	22.6
295_1	61 years, female	22.3
291_1	76 years, male	22.2
406_1	79 years, male	22.2
120_1	70 years, female	22.1
394_1	75 years, female	22.1
292_1	71 years, male	21.8
313_1	79 years, female	21.7
335_1	73 years, female	21.7
317_1	60 years, male	21.5
311_1	78 years, male	21.1
6_1	73 years, female	20.9
447_1	81 years, male	20.8
316_1	62 years, male	20.7
320_1	89 years, female	20.4
266_1	85 years, male	20.1
321_1	62 years, female	20
350_1	84 years, female	19.9
163_1	78 years, male	19.5
480_1	63 years, male	19.3
293_1	68 years, female	19.2
229_1	69 years, female	18.9
322_1	76 years, male	18.9
177_1	74 years, male	18.8
375_1	74 years, female	18.7
355_1	70 years, female	18.5
376_1	75 years, female	18.5
237_1	82 years, male	18.3
349_1	83 years, male	18.2
172_1	72 years, female	18.1
173_1	67 years, male	18.1
318_1	68 years, male	17.6
386_1	76 years, male	17.6
353_1	82 years, female	17.5
17_1	71 years, male	17.2
286_1	68 years, female	17.1
379_1	60 years, male	17.1
356_1	87 years, female	16.9
264_1	73 years, female	16.8
319_1	81 years, male	16.8
218_1	71 years, female	16.7
452_1	88 years, female	15.8
354_1	81 years, female	15.6
243_1	75 years, male	15
506_1	65 years, male	14.8
351_1	91 years, male	14.1
352_1	62 years, male	11.3
41_1	94 years, female	9.3

## Sheet: Thyroid gland
GTEX-QXCU-0326-SM-2TC63	50-59 years, male	35.2
GTEX-11UD2-0626-SM-5GU6L	50-59 years, male	26.1
GTEX-14A5H-0726-SM-5Q5DW	60-69 years, male	25.2
GTEX-14E6C-2626-SM-5RQJP	40-49 years, male	24.7
GTEX-Y114-0626-SM-4TT98	50-59 years, female	22
GTEX-14ICK-1626-SM-6ETZX	40-49 years, male	21.8
GTEX-1PWST-0726-SM-EWRMO	70-79 years, male	21.7
GTEX-RWSA-0826-SM-2XCBF	40-49 years, male	21.5
GTEX-1PFEY-0226-SM-EVR3M	30-39 years, male	20.9
GTEX-14JIY-1226-SM-6871R	60-69 years, male	20.5
GTEX-1I1GP-0326-SM-CNPQ4	50-59 years, male	20.1
GTEX-1GN73-0826-SM-9OSW4	60-69 years, male	19.7
GTEX-OIZI-0726-SM-2XCEI	40-49 years, male	19.6
GTEX-148VJ-0726-SM-5LU8J	70-79 years, male	19.2
GTEX-P4PQ-2626-SM-33HC9	60-69 years, male	19.1
GTEX-OHPL-2626-SM-2HMJA	60-69 years, female	18.9
GTEX-1211K-0726-SM-5FQUW	60-69 years, female	18.8
GTEX-QDT8-1226-SM-EVR35	30-39 years, female	18.8
GTEX-PWN1-2626-SM-2I3FH	40-49 years, female	18.7
GTEX-11TUW-0226-SM-5LU8X	60-69 years, male	18.6
GTEX-REY6-0526-SM-2TF5M	60-69 years, male	18.6
GTEX-X4LF-0426-SM-3NMB5	50-59 years, male	18.6
GTEX-14PJ4-0326-SM-664OT	60-69 years, male	18.5
GTEX-P4QS-2626-SM-2I3EV	60-69 years, male	18.4
GTEX-XGQ4-0426-SM-4AT4I	50-59 years, male	18.4
GTEX-1399U-0326-SM-5P9G5	50-59 years, female	18.3
GTEX-13PVQ-0726-SM-5L3GI	50-59 years, male	18.3
GTEX-SJXC-0726-SM-2XCFJ	60-69 years, male	18.2
GTEX-1JJEA-0626-SM-D3L96	60-69 years, male	18.2
GTEX-WFG8-0426-SM-3GILD	20-29 years, male	18.1
GTEX-1A3MV-0326-SM-73KW7	30-39 years, male	17.9
GTEX-NFK9-0726-SM-2HMJW	40-49 years, male	17.9
GTEX-1GZ4H-0226-SM-9JGGJ	50-59 years, female	17.9
GTEX-1JMPY-0126-SM-CJI39	30-39 years, male	17.9
GTEX-12696-0326-SM-5EGL4	60-69 years, male	17.8
GTEX-1J8Q3-0226-SM-C1YR4	60-69 years, male	17.8
GTEX-TKQ1-0126-SM-33HB3	30-39 years, male	17.7
GTEX-14ICL-0426-SM-5RQJ3	30-39 years, male	17.5
GTEX-U3ZN-0326-SM-3DB86	30-39 years, female	17.5
GTEX-VJYA-0426-SM-3GIJK	60-69 years, male	17.5
GTEX-QV31-0726-SM-3GAEG	30-39 years, male	17.4
GTEX-ZYW4-1126-SM-5SI99	60-69 years, male	17.4
GTEX-ZQUD-0126-SM-7EPIS	30-39 years, male	17.3
GTEX-WEY5-0526-SM-3GIKZ	40-49 years, female	17.1
GTEX-QLQ7-0726-SM-2I5G2	60-69 years, male	17
GTEX-12WSK-0926-SM-5CVNQ	40-49 years, female	16.8
GTEX-148VI-0526-SM-5TDDG	60-69 years, female	16.8
GTEX-ZF29-0726-SM-DO92H	60-69 years, female	16.8
GTEX-15EO6-0126-SM-6LPKJ	50-59 years, male	16.7
GTEX-1CB4I-0726-SM-7DUGS	50-59 years, male	16.7
GTEX-ZZ64-0126-SM-5GZXA	20-29 years, male	16.7
GTEX-1GL5R-0626-SM-7PBZY	50-59 years, male	16.7
GTEX-1I1GT-0826-SM-B2LWO	60-69 years, female	16.7
GTEX-1LG7Z-0526-SM-D4P3Q	30-39 years, male	16.7
GTEX-111CU-0226-SM-5GZXC	50-59 years, male	16.6
GTEX-13OVI-0826-SM-5KLZ8	60-69 years, female	16.6
GTEX-ZYFD-0826-SM-5NQ9A	50-59 years, male	16.6
GTEX-1KD4Q-1026-SM-CXZKJ	40-49 years, male	16.6
GTEX-UJMC-0326-SM-3GAE2	50-59 years, male	16.5
GTEX-111YS-0726-SM-5GZY8	60-69 years, male	16.4
GTEX-13111-0226-SM-5EQ55	50-59 years, male	16.4
GTEX-14PJ3-0126-SM-69LQP	50-59 years, male	16.4
GTEX-16NGA-0326-SM-718AJ	40-49 years, female	16.4
GTEX-OHPK-2626-SM-2HMK9	50-59 years, female	16.4
GTEX-ZV7C-0126-SM-57WDE	50-59 years, male	16.4
GTEX-14JG6-1326-SM-9OSXU	30-39 years, female	16.4
GTEX-1QP9N-0126-SM-DPRZS	30-39 years, male	16.4
GTEX-Y5LM-0626-SM-4V6G4	40-49 years, female	16.3
GTEX-1OJC3-0626-SM-E8VMO	20-29 years, male	16.3
GTEX-16BQI-0726-SM-6LPJZ	30-39 years, female	16.2
GTEX-1AMFI-0526-SM-7189M	50-59 years, female	16.2
GTEX-WYJK-1626-SM-3NM9J	50-59 years, male	16.2
GTEX-12BJ1-0426-SM-5FQSO	60-69 years, male	16.1
GTEX-T8EM-0226-SM-3DB7C	40-49 years, male	16.1
GTEX-WXYG-0226-SM-3NB2Y	50-59 years, female	16.1
GTEX-11EM3-0126-SM-5985K	20-29 years, female	16
GTEX-12584-0826-SM-5FQSK	40-49 years, male	16
GTEX-P44G-0626-SM-2I5EO	30-39 years, male	16
GTEX-XXEK-1326-SM-4BRV1	50-59 years, male	16
GTEX-1LGOU-0126-SM-EV79W	20-29 years, female	16
GTEX-11P82-0226-SM-5HL4O	20-29 years, male	15.9
GTEX-1AYCT-0226-SM-73KVB	50-59 years, male	15.9
GTEX-1B8SG-1126-SM-7IGMT	50-59 years, male	15.9
GTEX-R55C-0626-SM-2TF4Q	40-49 years, male	15.9
GTEX-1FIGZ-0226-SM-7P8QR	40-49 years, male	15.9
GTEX-14B4R-0126-SM-5TDE4	30-39 years, male	15.8
GTEX-XYKS-0826-SM-4BRVF	60-69 years, female	15.8
GTEX-ZTSS-0226-SM-59877	40-49 years, male	15.8
GTEX-11VI4-0226-SM-5GU6C	40-49 years, female	15.7
GTEX-XBED-0126-SM-47JY7	60-69 years, male	15.7
GTEX-ZQG8-0926-SM-57WFF	60-69 years, female	15.7
GTEX-1F75I-0926-SM-7MXUU	40-49 years, male	15.7
GTEX-1QP67-0326-SM-EVR45	40-49 years, female	15.7
GTEX-14PKU-0326-SM-6AJA7	40-49 years, female	15.6
GTEX-1KXAM-1726-SM-D3LAE	60-69 years, male	15.6
GTEX-13OW6-0726-SM-5L3FX	50-59 years, male	15.5
GTEX-18D9A-0126-SM-7KFSI	30-39 years, female	15.5
GTEX-11DXX-0226-SM-5P9HL	60-69 years, female	15.4
GTEX-13FH7-0126-SM-5KLZ1	50-59 years, female	15.4
GTEX-15CHQ-0826-SM-69LOT	60-69 years, male	15.4
GTEX-W5X1-0426-SM-3GILB	40-49 years, female	15.4
GTEX-1GN1U-0826-SM-9WPPX	50-59 years, female	15.4
GTEX-13OVG-0226-SM-5LU93	60-69 years, male	15.3
GTEX-16XZZ-0826-SM-7IGM3	60-69 years, male	15.3
GTEX-PWCY-2326-SM-2I3EQ	20-29 years, female	15.3
GTEX-TMMY-0826-SM-33HB9	40-49 years, female	15.3
GTEX-1F5PL-0826-SM-7MXU7	40-49 years, female	15.3
GTEX-PX3G-2626-SM-2I3EG	20-29 years, female	15.2
GTEX-Q2AH-0726-SM-2I3EA	40-49 years, male	15.2
GTEX-Y8E4-0126-SM-4VBQ2	40-49 years, male	15.2
GTEX-ZLWG-0526-SM-4WWFB	50-59 years, female	15.2
GTEX-1QP66-0326-SM-DTX7V	50-59 years, male	15.2
GTEX-1R9JW-0226-SM-EVR4K	30-39 years, female	15.2
GTEX-ZDXO-1726-SM-5HL6L	60-69 years, male	15.2
GTEX-11LCK-0526-SM-5A5M9	30-39 years, male	15.1
GTEX-14PJO-0626-SM-6LLHH	60-69 years, male	15.1
GTEX-OOBJ-2626-SM-2I3F6	60-69 years, male	15.1
GTEX-U3ZM-0126-SM-3DB8M	40-49 years, male	15.1
GTEX-WYVS-0326-SM-3NM9V	40-49 years, female	15.1
GTEX-131XF-1826-SM-5EGKG	60-69 years, male	15
GTEX-139T6-0326-SM-5J2LY	50-59 years, male	15
GTEX-1B8KZ-0426-SM-731DP	50-59 years, male	15
GTEX-ZLFU-0626-SM-4WWBO	40-49 years, male	15
GTEX-1QCLY-0826-SM-DTX8A	30-39 years, male	15
GTEX-12WSL-0626-SM-5GCOY	50-59 years, male	14.9
GTEX-139UW-0126-SM-5KM1B	60-69 years, male	14.9
GTEX-14A6H-2426-SM-5Q5BO	30-39 years, male	14.9
GTEX-14C5O-0826-SM-5TDEG	60-69 years, male	14.9
GTEX-1B8KE-0626-SM-7189H	50-59 years, male	14.9
GTEX-Z9EW-0226-SM-5CVM7	40-49 years, male	14.9
GTEX-ZGAY-1026-SM-4WWBR	40-49 years, female	14.9
GTEX-1IDJU-1626-SM-CJI4B	60-69 years, female	14.9
GTEX-1RMOY-0126-SM-EWRNN	50-59 years, male	14.9
GTEX-117YX-1226-SM-5H11S	50-59 years, male	14.8
GTEX-13G51-1226-SM-5K7Z3	60-69 years, male	14.8
GTEX-13O1R-0826-SM-5J2MB	60-69 years, male	14.8
GTEX-13OVK-0226-SM-6M472	40-49 years, male	14.8
GTEX-13PVR-0626-SM-5S2RC	60-69 years, female	14.8
GTEX-13YAN-0926-SM-5O9C3	60-69 years, male	14.8
GTEX-146FQ-0726-SM-5LUA7	30-39 years, male	14.8
GTEX-1C2JI-0326-SM-7EWFD	50-59 years, male	14.8
GTEX-T5JW-1226-SM-3GACY	20-29 years, female	14.8
GTEX-ZTX8-0626-SM-59HKC	20-29 years, male	14.8
GTEX-ZT9W-0226-SM-7SB6H	50-59 years, male	14.8
GTEX-13CF3-0926-SM-5LZZC	60-69 years, female	14.7
GTEX-15ETS-0526-SM-6PAN3	40-49 years, female	14.7
GTEX-17EVP-0126-SM-7EPHW	40-49 years, male	14.7
GTEX-17HHE-0426-SM-79OK3	50-59 years, male	14.7
GTEX-P4QT-2626-SM-2I3FM	50-59 years, female	14.7
GTEX-QEL4-0726-SM-3GIJ5	50-59 years, male	14.7
GTEX-XMK1-0626-SM-4B65A	40-49 years, male	14.7
GTEX-YF7O-0726-SM-4W213	50-59 years, male	14.7
GTEX-1RDX4-0926-SM-E9U6D	50-59 years, female	14.7
GTEX-13RTK-0326-SM-5RQHS	20-29 years, male	14.6
GTEX-15RJ7-0326-SM-6M47H	40-49 years, male	14.6
GTEX-1B97I-0326-SM-7DUGB	40-49 years, male	14.6
GTEX-OXRL-2626-SM-2I3F1	50-59 years, male	14.6
GTEX-Y9LG-0426-SM-4VBRT	30-39 years, male	14.6
GTEX-1IL2U-0826-SM-CL53Q	60-69 years, male	14.6
GTEX-1QW4Y-0226-SM-EAZ3U	30-39 years, male	14.6
GTEX-1RAZR-1126-SM-E6CRC	40-49 years, male	14.6
GTEX-13N11-1026-SM-5K7XQ	50-59 years, female	14.5
GTEX-14PN3-0826-SM-69LOS	60-69 years, female	14.5
GTEX-15G1A-0326-SM-6M467	30-39 years, male	14.5
GTEX-18465-1426-SM-7KFTF	50-59 years, male	14.5
GTEX-1AX9J-2126-SM-731DD	60-69 years, male	14.5
GTEX-ZA64-0426-SM-5HL96	20-29 years, male	14.5
GTEX-ZYFG-0626-SM-5GZYA	60-69 years, female	14.5
GTEX-1C475-0226-SM-7MGXM	40-49 years, female	14.5
GTEX-1JMLX-0826-SM-CNNPP	50-59 years, male	14.5
GTEX-14C39-0226-SM-5TDDW	40-49 years, male	14.4
GTEX-16AAH-0326-SM-7DHML	50-59 years, male	14.4
GTEX-16NPX-1426-SM-6LPK3	50-59 years, male	14.4
GTEX-16XZY-0726-SM-79OMU	70-79 years, male	14.4
GTEX-17EVQ-0526-SM-7KFSK	70-79 years, male	14.4
GTEX-Q2AG-0826-SM-2HMKF	40-49 years, female	14.4
GTEX-YEC4-0626-SM-5CVLU	40-49 years, male	14.4
GTEX-ZPU1-0426-SM-4WWCA	40-49 years, male	14.4
GTEX-1H1DG-0726-SM-A96TN	70-79 years, male	14.4
GTEX-1IDJC-1026-SM-A96T2	50-59 years, male	14.4
GTEX-16GPK-0926-SM-6LPJ9	60-69 years, male	14.3
GTEX-18D9U-1026-SM-72D5R	40-49 years, male	14.3
GTEX-QDVJ-0226-SM-2I5FV	50-59 years, male	14.3
GTEX-SUCS-0226-SM-32PLQ	70-79 years, male	14.3
GTEX-T6MO-0226-SM-32QOL	40-49 years, female	14.3
GTEX-U4B1-0626-SM-3DB8L	40-49 years, male	14.3
GTEX-ZDYS-0626-SM-5J2N5	50-59 years, male	14.3
GTEX-1GF9W-0626-SM-7MXVJ	60-69 years, male	14.3
GTEX-1HFI7-0326-SM-9WPOX	50-59 years, female	14.3
GTEX-13FLV-0226-SM-5J2OF	50-59 years, male	14.2
GTEX-13JVG-0926-SM-5IJE1	60-69 years, male	14.2
GTEX-13N1W-0826-SM-5MR5J	70-79 years, male	14.2
GTEX-13QBU-0626-SM-5J2OG	40-49 years, female	14.2
GTEX-18A7A-0826-SM-7KFTJ	50-59 years, female	14.2
GTEX-S7SF-0226-SM-5SI7H	20-29 years, female	14.2
GTEX-1F48J-0926-SM-7P8PZ	50-59 years, female	14.2
GTEX-1JMQJ-2026-SM-CNPP9	50-59 years, male	14.2
GTEX-1LBAC-0726-SM-D3L9U	20-29 years, male	14.2
GTEX-WFG7-0326-SM-DKPO8	20-29 years, male	14.2
GTEX-1122O-0226-SM-5N9DA	60-69 years, female	14.1
GTEX-1128S-0126-SM-5H12S	60-69 years, female	14.1
GTEX-11NSD-0126-SM-5987F	20-29 years, male	14.1
GTEX-14PK6-0426-SM-6EU1J	70-79 years, female	14.1
GTEX-1HKZK-0826-SM-A9G2C	40-49 years, male	14.1
GTEX-1HSMQ-0526-SM-A96TY	50-59 years, male	14.1
GTEX-131XG-0226-SM-5IFG1	50-59 years, female	14
GTEX-13FHO-0926-SM-5N9EW	60-69 years, male	14
GTEX-Q734-0526-SM-2I3EH	40-49 years, female	14
GTEX-QDVN-0626-SM-2I3FP	50-59 years, male	14
GTEX-V1D1-0926-SM-4JBHQ	50-59 years, male	14
GTEX-WHSB-1626-SM-3LK6J	50-59 years, male	14
GTEX-XUZC-0126-SM-4BOO6	30-39 years, female	14
GTEX-1GN1W-0126-SM-7MXV7	50-59 years, female	14
GTEX-1KD5A-0426-SM-D4P3X	50-59 years, male	14
GTEX-1OFPY-1526-SM-DTX8R	60-69 years, male	14
GTEX-13O3O-0926-SM-5KM1F	60-69 years, female	13.9
GTEX-1B8L1-1626-SM-7IGMH	60-69 years, male	13.9
GTEX-1CB4F-0826-SM-793CV	60-69 years, male	13.9
GTEX-QEG5-0826-SM-2I5GF	20-29 years, male	13.9
GTEX-ZVZP-1026-SM-5GICI	50-59 years, male	13.9
GTEX-1GF9V-0926-SM-9KNW7	60-69 years, male	13.9
GTEX-1GN1V-0626-SM-7P8QU	60-69 years, male	13.9
GTEX-1HBPH-0926-SM-A9SME	40-49 years, female	13.9
GTEX-1NUQO-0926-SM-DTXEX	20-29 years, female	13.9
GTEX-OIZF-2626-SM-7P8QZ	60-69 years, male	13.9
GTEX-12WSG-0226-SM-5EGIF	50-59 years, female	13.8
GTEX-13O21-2226-SM-5MR3L	50-59 years, male	13.8
GTEX-15DZA-0226-SM-7KFS6	30-39 years, female	13.8
GTEX-17F9E-0626-SM-79ON5	50-59 years, male	13.8
GTEX-18D9B-0726-SM-72D6K	60-69 years, male	13.8
GTEX-RU72-0126-SM-2TF6Z	50-59 years, female	13.8
GTEX-WHSE-0626-SM-4RGNF	20-29 years, male	13.8
GTEX-1H1ZS-0726-SM-A9G3K	70-79 years, male	13.8
GTEX-1HC8U-1226-SM-9WYUW	40-49 years, female	13.8
GTEX-1J1R8-0126-SM-CJI36	40-49 years, male	13.8
GTEX-1LH75-0626-SM-DIPG3	50-59 years, female	13.8
GTEX-1LSVX-0726-SM-E9TJG	60-69 years, male	13.8
GTEX-11EQ9-0626-SM-5A5K1	30-39 years, male	13.7
GTEX-13OW7-0826-SM-5L3EL	50-59 years, male	13.7
GTEX-15RJE-1326-SM-6LPI6	40-49 years, male	13.7
GTEX-RM2N-0526-SM-2TF4N	50-59 years, male	13.7
GTEX-WHPG-0226-SM-3NMB9	50-59 years, male	13.7
GTEX-1GF9U-0226-SM-7P8TY	40-49 years, female	13.7
GTEX-1JKYN-1126-SM-CGQG5	30-39 years, male	13.7
GTEX-1269C-0226-SM-5EGKS	60-69 years, female	13.6
GTEX-RNOR-0926-SM-2TF56	50-59 years, female	13.6
GTEX-RWS6-0626-SM-2XCAS	60-69 years, female	13.6
GTEX-WWYW-0826-SM-3NB2X	50-59 years, female	13.6
GTEX-1JK1U-0326-SM-CXZJH	60-69 years, male	13.6
GTEX-1PBJI-0726-SM-EXUSQ	20-29 years, female	13.6
GTEX-S341-0226-SM-D4P1Y	40-49 years, female	13.6
GTEX-ZPIC-0226-SM-DO91T	40-49 years, female	13.6
GTEX-11P7K-0226-SM-5986Z	30-39 years, male	13.5
GTEX-13FTW-0626-SM-5IFEX	40-49 years, male	13.5
GTEX-144GM-0226-SM-5Q5CB	20-29 years, male	13.5
GTEX-14XAO-0426-SM-6AJB6	60-69 years, female	13.5
GTEX-18A6Q-0726-SM-7LT8Y	60-69 years, male	13.5
GTEX-V955-0426-SM-3GAEL	60-69 years, male	13.5
GTEX-YB5K-0526-SM-5LUAS	40-49 years, female	13.5
GTEX-1B97J-0626-SM-7P8RU	50-59 years, female	13.5
GTEX-1PIGE-0726-SM-DPRZD	20-29 years, male	13.5
GTEX-11ZTT-1026-SM-5EQKF	60-69 years, female	13.4
GTEX-12ZZZ-1226-SM-59HK1	60-69 years, male	13.4
GTEX-131XE-0126-SM-5LZVC	50-59 years, male	13.4
GTEX-15CHR-1726-SM-7DUGW	50-59 years, male	13.4
GTEX-16MT8-0626-SM-6M47Q	60-69 years, female	13.4
GTEX-1AMEY-0126-SM-73KTX	30-39 years, female	13.4
GTEX-1AX9I-0626-SM-72D54	60-69 years, male	13.4
GTEX-OHPM-2626-SM-33HC5	50-59 years, male	13.4
GTEX-Q2AI-0326-SM-2I3EK	40-49 years, male	13.4
GTEX-QV44-0826-SM-2S1RG	50-59 years, male	13.4
GTEX-1F6IF-1126-SM-9KNV2	60-69 years, male	13.4
GTEX-1HCU9-0226-SM-9WPNT	20-29 years, male	13.4
GTEX-1HGF4-0726-SM-9WYU9	60-69 years, male	13.4
GTEX-11OF3-0626-SM-5BC4Y	60-69 years, male	13.3
GTEX-12WSN-0726-SM-5GCMS	40-49 years, male	13.3
GTEX-12ZZY-0826-SM-5EQMT	60-69 years, male	13.3
GTEX-132AR-1126-SM-5P9GA	50-59 years, female	13.3
GTEX-14ABY-0926-SM-5Q5DY	50-59 years, male	13.3
GTEX-14BIN-0126-SM-5TDCG	50-59 years, female	13.3
GTEX-14E6E-0326-SM-73KY6	30-39 years, male	13.3
GTEX-18A66-0826-SM-72D5Z	60-69 years, male	13.3
GTEX-18A67-0826-SM-7KFTI	50-59 years, male	13.3
GTEX-1A8G6-0626-SM-7IGNB	60-69 years, male	13.3
GTEX-1EN7A-1026-SM-7IGPZ	40-49 years, male	13.3
GTEX-RTLS-0626-SM-5SI7Z	60-69 years, female	13.3
GTEX-VUSG-0426-SM-3GIKD	50-59 years, male	13.3
GTEX-W5WG-1426-SM-4KKZP	50-59 years, female	13.3
GTEX-YEC3-0826-SM-4WWFP	50-59 years, male	13.3
GTEX-ZTPG-0826-SM-5DUVC	20-29 years, female	13.3
GTEX-17GQL-0226-SM-7LTAK	60-69 years, male	13.3
GTEX-1S5ZU-0726-SM-EWROH	20-29 years, female	13.3
GTEX-145MI-1126-SM-5O9AK	60-69 years, female	13.2
GTEX-146FR-0326-SM-5SI8U	60-69 years, female	13.2
GTEX-147F4-0826-SM-5QGRB	50-59 years, male	13.2
GTEX-14PKV-0626-SM-6AJA2	20-29 years, female	13.2
GTEX-15CHC-0126-SM-5YYBA	60-69 years, female	13.2
GTEX-15RIE-0426-SM-7KUMH	60-69 years, male	13.2
GTEX-178AV-0726-SM-6LPJI	40-49 years, male	13.2
GTEX-XV7Q-0326-SM-4BRVM	40-49 years, female	13.2
GTEX-1GPI7-0726-SM-9WG84	20-29 years, male	13.2
GTEX-1H1E6-0326-SM-9OSWE	30-39 years, male	13.2
GTEX-1I1GU-0826-SM-ARZM5	40-49 years, male	13.2
GTEX-1192W-0126-SM-5EGGS	60-69 years, male	13.1
GTEX-11DYG-0826-SM-5N9GH	60-69 years, male	13.1
GTEX-11P81-0126-SM-5HL5Y	30-39 years, female	13.1
GTEX-11ZVC-0126-SM-5986G	50-59 years, female	13.1
GTEX-13IVO-0926-SM-5KLZP	70-79 years, male	13.1
GTEX-13QJC-0826-SM-5RQKC	60-69 years, female	13.1
GTEX-14AS3-0226-SM-5Q5B6	40-49 years, female	13.1
GTEX-15ER7-0726-SM-7KUMF	20-29 years, female	13.1
GTEX-R53T-0526-SM-3GADL	50-59 years, female	13.1
GTEX-WVLH-0626-SM-3MJG7	50-59 years, male	13.1
GTEX-X5EB-0726-SM-46MVR	40-49 years, male	13.1
GTEX-ZAB5-0726-SM-5P9JG	50-59 years, male	13.1
GTEX-1B933-1026-SM-7P8RO	50-59 years, female	13.1
GTEX-1GN2E-0826-SM-9WYT8	60-69 years, male	13.1
GTEX-1HSKV-1026-SM-B2LWK	60-69 years, male	13.1
GTEX-1I1GR-1126-SM-A9G2I	60-69 years, male	13.1
GTEX-1JMQK-2126-SM-CY8I2	60-69 years, male	13.1
GTEX-1JMQL-0926-SM-CJI3F	50-59 years, female	13.1
GTEX-1K2DU-0126-SM-E9TIU	20-29 years, male	13.1
GTEX-1NV5F-0726-SM-DTXEH	60-69 years, female	13.1
GTEX-11DXY-0426-SM-5H12R	60-69 years, male	13
GTEX-12WSD-0926-SM-5GCNL	60-69 years, female	13
GTEX-131XH-0526-SM-5DUX7	50-59 years, male	13
GTEX-13RTJ-0326-SM-5YYAE	60-69 years, male	13
GTEX-13VXU-0826-SM-5KLZ2	50-59 years, male	13
GTEX-1CAMR-0226-SM-7DUGO	20-29 years, male	13
GTEX-OXRP-0326-SM-33HBJ	60-69 years, female	13
GTEX-1I6K7-1126-SM-A96SW	40-49 years, male	13
GTEX-1ICLY-0726-SM-A96TB	50-59 years, male	13
GTEX-1MJK3-0326-SM-DTX96	20-29 years, male	13
GTEX-1O9I2-1226-SM-E6CQC	50-59 years, male	13
GTEX-1R9PM-0226-SM-DPRY7	20-29 years, male	13
GTEX-1RAZQ-0926-SM-EAZ4Q	30-39 years, male	13
GTEX-XOT4-1526-SM-EAZ2W	60-69 years, female	13
GTEX-11GS4-0826-SM-5986J	60-69 years, male	12.9
GTEX-11NUK-1026-SM-5HL5J	50-59 years, male	12.9
GTEX-11XUK-0226-SM-5EQLW	40-49 years, female	12.9
GTEX-13O3Q-0626-SM-5IJG1	50-59 years, male	12.9
GTEX-13U4I-0526-SM-5LU59	40-49 years, female	12.9
GTEX-14C38-0826-SM-5S2U8	50-59 years, male	12.9
GTEX-14PJ6-0326-SM-6871H	60-69 years, female	12.9
GTEX-15SHU-0726-SM-7KUFI	40-49 years, female	12.9
GTEX-OIZG-0226-SM-2TC5L	50-59 years, male	12.9
GTEX-RUSQ-1026-SM-2TF6V	50-59 years, male	12.9
GTEX-XLM4-0726-SM-4AT64	60-69 years, male	12.9
GTEX-ZLV1-0126-SM-4WWBZ	60-69 years, female	12.9
GTEX-ZPCL-0126-SM-4WWC8	60-69 years, female	12.9
GTEX-ZUA1-0926-SM-4YCDX	40-49 years, male	12.9
GTEX-1GF9X-0126-SM-A9G38	40-49 years, female	12.9
GTEX-1QP2A-0626-SM-DTX9C	50-59 years, male	12.9
GTEX-13X6H-0526-SM-5LU4Q	50-59 years, female	12.8
GTEX-14DAQ-0826-SM-73KWT	60-69 years, female	12.8
GTEX-WRHU-0926-SM-4E3IG	50-59 years, female	12.8
GTEX-YFCO-0326-SM-4W1ZP	40-49 years, male	12.8
GTEX-ZZPU-1326-SM-5GZWS	50-59 years, female	12.8
GTEX-1CAMS-0826-SM-7P8P1	40-49 years, female	12.8
GTEX-1J8JJ-0726-SM-AHZ3E	60-69 years, female	12.8
GTEX-1LGRB-1226-SM-CNNPS	50-59 years, female	12.8
GTEX-1LVAN-0726-SM-CNNPF	50-59 years, female	12.8
GTEX-1M4P7-0626-SM-EVR51	60-69 years, male	12.8
GTEX-RN5K-2826-SM-EZ6L3	50-59 years, female	12.8
GTEX-11NV4-0626-SM-5N9BR	60-69 years, male	12.7
GTEX-13O3P-0726-SM-5J2OM	50-59 years, male	12.7
GTEX-17MF6-0626-SM-7LT8D	40-49 years, male	12.7
GTEX-POYW-0826-SM-2XCEM	60-69 years, male	12.7
GTEX-Y5V5-0326-SM-5RQJG	60-69 years, female	12.7
GTEX-ZV6S-0226-SM-59HJT	40-49 years, female	12.7
GTEX-ZYT6-0426-SM-5GID3	30-39 years, male	12.7
GTEX-1H1DE-0226-SM-ARZN8	20-29 years, male	12.7
GTEX-1PDJ9-0826-SM-E76PS	20-29 years, male	12.7
GTEX-1R46S-0426-SM-EVR48	60-69 years, female	12.7
GTEX-O5YV-1526-SM-EV799	60-69 years, female	12.7
GTEX-131YS-0726-SM-5P9G9	60-69 years, female	12.6
GTEX-1399R-0126-SM-5IFEV	30-39 years, male	12.6
GTEX-139TS-0126-SM-5K7XJ	60-69 years, male	12.6
GTEX-144GL-1226-SM-5O9A4	50-59 years, male	12.6
GTEX-145LT-0226-SM-5S2QK	40-49 years, male	12.6
GTEX-15FZZ-0226-SM-6LLI4	30-39 years, female	12.6
GTEX-1JMPZ-0626-SM-CY8HY	30-39 years, male	12.6
GTEX-1MUQO-0726-SM-E9TJM	60-69 years, male	12.6
GTEX-1PPGY-1426-SM-EVR3R	60-69 years, male	12.6
GTEX-1R9K4-0726-SM-EWRN2	60-69 years, male	12.6
GTEX-OXRN-1526-SM-E6CHM	50-59 years, male	12.6
GTEX-U412-0726-SM-EVR2Y	60-69 years, male	12.6
GTEX-117YW-0126-SM-5EGGN	50-59 years, male	12.5
GTEX-11O72-2326-SM-5BC7H	40-49 years, male	12.5
GTEX-1212Z-0426-SM-5FQT6	60-69 years, male	12.5
GTEX-13FTY-0726-SM-5J2OH	40-49 years, female	12.5
GTEX-13NZ8-0226-SM-5J2OK	60-69 years, female	12.5
GTEX-13S86-1126-SM-5RQJX	40-49 years, male	12.5
GTEX-13VXT-0626-SM-5SIA1	20-29 years, female	12.5
GTEX-16MTA-0726-SM-7KUL4	50-59 years, male	12.5
GTEX-RN64-0626-SM-2TC5V	50-59 years, male	12.5
GTEX-RU1J-0226-SM-2TF5Y	20-29 years, female	12.5
GTEX-WFJO-0226-SM-3GIKW	30-39 years, male	12.5
GTEX-XUW1-1026-SM-4BONY	50-59 years, female	12.5
GTEX-1EX96-0126-SM-9KNVH	50-59 years, male	12.5
GTEX-1F75B-0826-SM-9QEIT	50-59 years, male	12.5
GTEX-1H1DF-1026-SM-9QEJ1	40-49 years, female	12.5
GTEX-1IKJJ-1026-SM-A96SQ	60-69 years, male	12.5
GTEX-1QAET-0226-SM-EVR3T	50-59 years, male	12.5
GTEX-1QCLZ-0626-SM-E6CR2	60-69 years, female	12.5
GTEX-13112-0326-SM-5P9IW	50-59 years, male	12.4
GTEX-17KNJ-1026-SM-79ONK	50-59 years, male	12.4
GTEX-183FY-0626-SM-79OKR	20-29 years, male	12.4
GTEX-1AX9K-0626-SM-73KVD	50-59 years, male	12.4
GTEX-1C6VR-0426-SM-7IGN6	60-69 years, male	12.4
GTEX-P78B-0526-SM-2I5F7	40-49 years, female	12.4
GTEX-R55G-0726-SM-2TC6J	40-49 years, female	12.4
GTEX-1CB4E-0326-SM-7MXT3	60-69 years, male	12.4
GTEX-1ICG6-0426-SM-ARU7M	70-79 years, female	12.4
GTEX-1IE54-0926-SM-A9G2Y	40-49 years, female	12.4
GTEX-1K9T9-0826-SM-EAZ4X	50-59 years, female	12.4
GTEX-145ME-0126-SM-5S2QM	40-49 years, female	12.3
GTEX-14BMV-0726-SM-73KVE	50-59 years, male	12.3
GTEX-1A8FM-0726-SM-7DUGK	50-59 years, female	12.3
GTEX-1AX8Z-0826-SM-7DUFZ	60-69 years, male	12.3
GTEX-1B8SF-0626-SM-73KVV	60-69 years, male	12.3
GTEX-1C4CL-0726-SM-7IGP9	30-39 years, male	12.3
GTEX-R55E-0826-SM-2TC5M	20-29 years, male	12.3
GTEX-SIU8-0626-SM-2XCDN	50-59 years, male	12.3
GTEX-U3ZH-0226-SM-3DB7B	30-39 years, male	12.3
GTEX-Y3I4-0226-SM-4TT27	50-59 years, male	12.3
GTEX-ZT9X-0226-SM-51MT2	40-49 years, male	12.3
GTEX-1EWIQ-0826-SM-7MXTH	70-79 years, female	12.3
GTEX-1HSGN-0726-SM-A9G2F	40-49 years, female	12.3
GTEX-1J8EW-1126-SM-A96T8	60-69 years, female	12.3
GTEX-1LVAM-0826-SM-EV79X	50-59 years, female	12.3
GTEX-1O97I-1026-SM-E76PI	60-69 years, male	12.3
GTEX-1PPH8-0926-SM-DTX9U	20-29 years, male	12.3
GTEX-132QS-0326-SM-5IJFN	60-69 years, male	12.2
GTEX-145MH-0426-SM-5LU8T	50-59 years, male	12.2
GTEX-1497J-0126-SM-5Q5BK	60-69 years, male	12.2
GTEX-15EU6-1426-SM-6M48E	50-59 years, male	12.2
GTEX-169BO-0326-SM-7EPIM	50-59 years, male	12.2
GTEX-18QFQ-0726-SM-7LG6D	30-39 years, male	12.2
GTEX-X15G-0526-SM-3NMB7	50-59 years, female	12.2
GTEX-X8HC-0726-SM-46MWG	50-59 years, female	12.2
GTEX-1GMR8-0826-SM-9KNUR	50-59 years, female	12.2
GTEX-1HSEH-0826-SM-B2LXE	60-69 years, male	12.2
GTEX-1HUB1-1226-SM-B2LWX	60-69 years, male	12.2
GTEX-1I1GS-0726-SM-C1YS7	60-69 years, male	12.2
GTEX-1J8QM-0726-SM-CE6RF	60-69 years, female	12.2
GTEX-1QP28-0626-SM-E76P5	50-59 years, female	12.2
GTEX-1S83E-0726-SM-EV7B6	40-49 years, male	12.2
GTEX-139YR-1226-SM-5IFEU	50-59 years, male	12.1
GTEX-14E7W-0926-SM-5YYA4	70-79 years, male	12.1
GTEX-WH7G-0526-SM-3NMBI	40-49 years, male	12.1
GTEX-Y3IK-0526-SM-4WWE3	50-59 years, female	12.1
GTEX-Y5V6-0526-SM-4VBRV	60-69 years, male	12.1
GTEX-YB5E-0626-SM-4VDSE	40-49 years, male	12.1
GTEX-YFC4-2626-SM-5P9FQ	40-49 years, female	12.1
GTEX-1HBPI-0826-SM-9WYTX	50-59 years, male	12.1
GTEX-1HBPN-1226-SM-B2LW9	50-59 years, male	12.1
GTEX-1HCUA-0126-SM-B2LWC	50-59 years, female	12.1
GTEX-1HCVE-0726-SM-A96SH	50-59 years, male	12.1
GTEX-1MGNQ-0726-SM-DPRYH	40-49 years, male	12.1
GTEX-1RAZA-0826-SM-EAZ4I	20-29 years, male	12.1
GTEX-13O61-0226-SM-5KM52	60-69 years, male	12
GTEX-13OW8-0126-SM-5IJE5	60-69 years, male	12
GTEX-13PDP-1026-SM-5L3FA	60-69 years, male	12
GTEX-14BMU-0226-SM-5S2QA	20-29 years, female	12
GTEX-1CAMQ-1126-SM-7EWFE	40-49 years, male	12
GTEX-1EKGG-0726-SM-7IGPX	60-69 years, male	12
GTEX-S7SE-0726-SM-2XCD7	50-59 years, male	12
GTEX-T2IS-0626-SM-32QP6	20-29 years, female	12
GTEX-T6MN-0626-SM-32PM9	50-59 years, male	12
GTEX-WK11-0926-SM-3NMAU	50-59 years, male	12
GTEX-1GTWX-0726-SM-9WPPA	60-69 years, male	12
GTEX-1GZ4I-0626-SM-9WPPN	50-59 years, male	12
GTEX-1H1CY-0726-SM-9OSXX	60-69 years, female	12
GTEX-1I1GV-0726-SM-ARZLY	60-69 years, male	12
GTEX-1QP6S-2526-SM-DTX9Z	40-49 years, male	12
GTEX-11GSP-0126-SM-5A5KU	60-69 years, female	11.9
GTEX-11I78-0526-SM-5986A	50-59 years, female	11.9
GTEX-15DDE-0626-SM-69LOK	50-59 years, female	11.9
GTEX-15SHV-0426-SM-6M476	60-69 years, male	11.9
GTEX-1EMGI-0826-SM-7EPHY	60-69 years, male	11.9
GTEX-1GZHY-1426-SM-9WG5H	50-59 years, female	11.9
GTEX-1RQEC-1026-SM-EVR5B	60-69 years, male	11.9
GTEX-11GSO-0626-SM-5A5LW	60-69 years, male	11.8
GTEX-13FLW-0326-SM-5J2M4	50-59 years, male	11.8
GTEX-13NYB-0726-SM-5MR4J	40-49 years, male	11.8
GTEX-X4XX-0926-SM-46MV7	60-69 years, male	11.8
GTEX-XBEW-0126-SM-4AT66	40-49 years, male	11.8
GTEX-ZY6K-0226-SM-5SIAY	50-59 years, male	11.8
GTEX-1IGQW-0626-SM-C1YR9	60-69 years, male	11.8
GTEX-1QMI2-0826-SM-EXUT4	60-69 years, male	11.8
GTEX-1R9K5-0726-SM-EAZ4E	50-59 years, male	11.8
GTEX-11TT1-1126-SM-5P9GV	20-29 years, male	11.7
GTEX-12WSH-0226-SM-5GCOG	50-59 years, male	11.7
GTEX-12WSJ-0326-SM-5GCMT	40-49 years, female	11.7
GTEX-145LU-0426-SM-5O9AH	50-59 years, male	11.7
GTEX-15SB6-1526-SM-7KUMQ	50-59 years, female	11.7
GTEX-17HHY-0826-SM-7EPID	50-59 years, male	11.7
GTEX-17HII-1926-SM-79OLB	50-59 years, male	11.7
GTEX-1CB4J-1426-SM-7MKFR	60-69 years, male	11.7
GTEX-TSE9-0626-SM-3DB8B	60-69 years, female	11.7
GTEX-WY7C-0226-SM-3NB37	50-59 years, male	11.7
GTEX-1GZ2Q-0826-SM-7P8TK	40-49 years, male	11.7
GTEX-1K2DA-1526-SM-CGQGQ	50-59 years, male	11.7
GTEX-13N2G-0726-SM-5MR38	60-69 years, male	11.6
GTEX-1B932-0926-SM-73KUP	40-49 years, female	11.6
GTEX-OXRK-0626-SM-2HMJ5	50-59 years, female	11.6
GTEX-ZDTS-0926-SM-5YY9D	60-69 years, male	11.6
GTEX-ZE7O-1126-SM-57WC8	50-59 years, female	11.6
GTEX-ZYVF-1126-SM-5E458	50-59 years, female	11.6
GTEX-1PBJJ-1926-SM-DTX8T	30-39 years, male	11.6
GTEX-11DXZ-0926-SM-5N9CG	50-59 years, male	11.5
GTEX-1CB4H-0126-SM-7IGN2	60-69 years, female	11.5
GTEX-SNOS-0226-SM-32PLR	40-49 years, male	11.5
GTEX-ZAK1-0726-SM-5HL8Q	50-59 years, female	11.5
GTEX-1IL2V-0626-SM-ARU7S	70-79 years, male	11.5
GTEX-1J1OQ-0526-SM-A9G2P	40-49 years, female	11.5
GTEX-1KANC-0826-SM-D3LA8	50-59 years, female	11.5
GTEX-1QPFJ-0626-SM-DTX7Y	30-39 years, female	11.5
GTEX-1399T-0126-SM-5KM15	60-69 years, male	11.4
GTEX-17JCI-0626-SM-7IGM7	60-69 years, female	11.4
GTEX-1BAJH-0926-SM-79OO6	70-79 years, male	11.4
GTEX-OXRO-1226-SM-48TDL	60-69 years, female	11.4
GTEX-SE5C-0726-SM-4BRWY	40-49 years, female	11.4
GTEX-ZVP2-0426-SM-57WC2	50-59 years, male	11.4
GTEX-1F88F-0726-SM-7P8R7	60-69 years, female	11.4
GTEX-1HFI6-1326-SM-A9SL8	40-49 years, male	11.4
GTEX-1HSMO-0726-SM-A96TM	60-69 years, male	11.4
GTEX-1I19N-0226-SM-CE6ST	70-79 years, male	11.4
GTEX-1LG7Y-0626-SM-DHXJM	50-59 years, male	11.4
GTEX-1RAZS-1026-SM-E9TID	50-59 years, male	11.4
GTEX-14PJM-1326-SM-664NX	50-59 years, female	11.3
GTEX-WOFL-0726-SM-3MJG4	60-69 years, male	11.3
GTEX-ZYFC-0926-SM-5GZWW	50-59 years, male	11.3
GTEX-1GMR3-0726-SM-9WPOF	40-49 years, male	11.3
GTEX-1JJ6O-0626-SM-AHZ3H	60-69 years, male	11.3
GTEX-13113-0126-SM-5LZVX	60-69 years, female	11.2
GTEX-13OVJ-0626-SM-5J2O2	50-59 years, female	11.2
GTEX-ZC5H-0626-SM-5LU9K	40-49 years, female	11.2
GTEX-1I1GQ-0826-SM-CNNQR	50-59 years, male	11.2
GTEX-1IKOH-0626-SM-CJI35	60-69 years, female	11.2
GTEX-11EMC-0226-SM-5EGLP	60-69 years, female	11.1
GTEX-11TTK-0826-SM-5N9EG	60-69 years, female	11.1
GTEX-15D1Q-0626-SM-6AJAZ	40-49 years, male	11.1
GTEX-1C64N-1026-SM-79ONM	50-59 years, male	11.1
GTEX-RVPV-1226-SM-2TF73	60-69 years, male	11.1
GTEX-1F75A-0326-SM-7MXTR	50-59 years, male	11.1
GTEX-1H3VE-0826-SM-9KNVQ	40-49 years, male	11.1
GTEX-111VG-0526-SM-5N9BW	60-69 years, male	11
GTEX-113JC-0126-SM-5EGJW	50-59 years, female	11
GTEX-13FHP-0926-SM-5L3EC	50-59 years, male	11
GTEX-N7MS-2326-SM-2HMLD	60-69 years, male	11
GTEX-ZXG5-0926-SM-5NQ8H	60-69 years, male	11
GTEX-1F52S-0526-SM-7P8TP	60-69 years, female	11
GTEX-132NY-1026-SM-5P9IY	60-69 years, male	10.9
GTEX-14ASI-0726-SM-5Q5DC	60-69 years, male	10.9
GTEX-1A8G7-1026-SM-73KVA	60-69 years, male	10.9
GTEX-U8T8-2326-SM-3DB96	60-69 years, male	10.9
GTEX-ZVZQ-0626-SM-59HJU	60-69 years, female	10.9
GTEX-1GMRU-1126-SM-9KNV1	50-59 years, male	10.9
GTEX-1LB8K-0626-SM-D4P3Z	50-59 years, male	10.9
GTEX-111FC-1026-SM-5GZX1	60-69 years, male	10.8
GTEX-11DZ1-2726-SM-5A5KH	50-59 years, male	10.8
GTEX-133LE-0326-SM-5P9G4	20-29 years, female	10.8
GTEX-13W46-0926-SM-5LU3T	50-59 years, male	10.8
GTEX-13X6J-0826-SM-5LU32	50-59 years, male	10.8
GTEX-145MG-0826-SM-5Q5C2	50-59 years, male	10.8
GTEX-14753-0926-SM-5Q5BI	60-69 years, male	10.8
GTEX-15UF6-1126-SM-6LPJ3	70-79 years, female	10.8
GTEX-S32W-0726-SM-2XCBL	50-59 years, female	10.8
GTEX-ZYY3-1926-SM-5GZXS	60-69 years, female	10.8
GTEX-1EU9M-0626-SM-7MXUT	60-69 years, male	10.8
GTEX-1IKOE-0926-SM-ARU7X	30-39 years, female	10.8
GTEX-1MA7X-0926-SM-DIPEJ	60-69 years, male	10.8
GTEX-1MJK2-0826-SM-DTXE8	50-59 years, male	10.8
GTEX-X261-0726-SM-EZ6MH	50-59 years, male	10.8
GTEX-147GR-0726-SM-5S2PL	60-69 years, male	10.7
GTEX-14PHW-2926-SM-6AJBA	60-69 years, female	10.7
GTEX-ZAJG-0726-SM-5HL9A	50-59 years, female	10.7
GTEX-1C6VQ-0526-SM-7MGWD	50-59 years, male	10.7
GTEX-1HB9E-0826-SM-CNNQJ	50-59 years, male	10.7
GTEX-1QEPI-0726-SM-E76QG	60-69 years, female	10.7
GTEX-17F96-0526-SM-79OLE	70-79 years, male	10.6
GTEX-PLZ4-1226-SM-2I5FE	50-59 years, female	10.6
GTEX-1HR9M-0626-SM-A96S6	60-69 years, male	10.6
GTEX-1IY9M-1026-SM-A96TG	60-69 years, male	10.6
GTEX-13FXS-0726-SM-5LZXJ	50-59 years, male	10.5
GTEX-13OW5-0626-SM-5J2N2	60-69 years, male	10.5
GTEX-1EH9U-0926-SM-7EWF1	60-69 years, male	10.5
GTEX-1E1VI-0726-SM-7P8QJ	50-59 years, male	10.5
GTEX-1RQED-0926-SM-EWRNZ	60-69 years, male	10.5
GTEX-117XS-0526-SM-5987Q	60-69 years, male	10.4
GTEX-1313W-0726-SM-5EGK1	50-59 years, female	10.4
GTEX-13D11-0226-SM-5LZXL	50-59 years, female	10.4
GTEX-13PL6-1026-SM-5L3E5	40-49 years, female	10.4
GTEX-144GO-0126-SM-5LUAO	60-69 years, male	10.4
GTEX-1477Z-0226-SM-5TDCI	60-69 years, male	10.4
GTEX-17F9Y-0526-SM-7EWDC	70-79 years, female	10.4
GTEX-17HG3-0226-SM-7EWEA	30-39 years, female	10.4
GTEX-ZF28-0826-SM-4WKGJ	60-69 years, male	10.4
GTEX-1N5O9-1026-SM-DTX8Y	60-69 years, male	10.4
GTEX-14PN4-1526-SM-6871V	50-59 years, male	10.3
GTEX-1C6VS-0826-SM-7EWEI	60-69 years, male	10.3
GTEX-WYBS-1926-SM-3NM8N	60-69 years, female	10.3
GTEX-1IDJH-0826-SM-CE6SY	70-79 years, male	10.3
GTEX-1JJE9-0226-SM-CY8HU	70-79 years, male	10.3
GTEX-1JKYR-0826-SM-ARU8L	20-29 years, male	10.3
GTEX-1192X-1126-SM-5EGGU	50-59 years, male	10.2
GTEX-11EI6-0726-SM-59866	60-69 years, male	10.2
GTEX-12ZZX-1226-SM-5EGHS	40-49 years, female	10.2
GTEX-17HGU-0826-SM-7EWE5	50-59 years, male	10.2
GTEX-1H11D-0626-SM-9WPQ1	40-49 years, male	10.2
GTEX-1P4AB-1126-SM-DTX94	50-59 years, male	10.2
GTEX-1RNSC-1126-SM-E9TIP	60-69 years, male	10.2
GTEX-13NZA-1026-SM-5MR48	60-69 years, male	10.1
GTEX-183WM-2626-SM-7KFRY	70-79 years, female	10.1
GTEX-WL46-0126-SM-3TW8I	50-59 years, male	10.1
GTEX-1HBPM-0926-SM-ARL9C	60-69 years, female	10.1
GTEX-1KAFJ-0426-SM-DHXJH	50-59 years, male	10.1
GTEX-13NZ9-1126-SM-5MR37	50-59 years, male	10
GTEX-YJ89-0726-SM-5P9F7	60-69 years, male	10
GTEX-1CB4G-1526-SM-7P8QG	60-69 years, male	10
GTEX-1H2FU-0626-SM-9WPPS	60-69 years, female	10
GTEX-1OJC4-0526-SM-E6CQV	50-59 years, female	10
GTEX-11EQ8-0826-SM-5N9FG	60-69 years, male	9.9
GTEX-11ZTS-1126-SM-5LU9X	60-69 years, female	9.8
GTEX-ZVT3-0726-SM-5GICN	60-69 years, female	9.8
GTEX-Z93S-0526-SM-EVYB4	50-59 years, male	9.8
GTEX-12WSC-0826-SM-5EQ5Q	50-59 years, male	9.6
GTEX-17F97-0626-SM-7IGOH	50-59 years, male	9.6
GTEX-1HCU7-0826-SM-B2LX7	50-59 years, male	9.6
GTEX-1I6K6-0726-SM-B2LX4	30-39 years, male	9.6
GTEX-13QJ3-0926-SM-73KX5	50-59 years, male	9.5
GTEX-14PII-0826-SM-6871S	60-69 years, male	9.5
GTEX-SN8G-1526-SM-4DM79	50-59 years, female	9.4
GTEX-Y111-1926-SM-4SOIS	50-59 years, male	9.3
GTEX-15RIF-0326-SM-7KUFR	20-29 years, male	9.3
GTEX-1IOXB-1026-SM-CJI4D	50-59 years, male	9.3
GTEX-1MCC2-0526-SM-DHXJS	30-39 years, female	9.3
GTEX-13NYC-2426-SM-5MR3K	60-69 years, male	9.2
GTEX-1HR98-0326-SM-CGQEL	60-69 years, male	9.2
GTEX-15G19-0626-SM-6M474	60-69 years, male	9.1
GTEX-X4XY-0826-SM-4E3JM	60-69 years, male	9.1
GTEX-1ICLZ-0526-SM-ARZM8	60-69 years, male	9.1
GTEX-1JN6P-0626-SM-ARZN6	60-69 years, male	9.1
GTEX-16Z82-0426-SM-7EPGX	60-69 years, male	9
GTEX-12WSE-1226-SM-73KUF	20-29 years, male	8.8
GTEX-16YQH-0326-SM-6LPJV	30-39 years, male	8.8
GTEX-1PIIG-2026-SM-EVR43	30-39 years, male	8.7
GTEX-1HT8W-1526-SM-CE6S3	30-39 years, male	8.6
GTEX-ZF3C-0826-SM-DO11E	50-59 years, female	8.5
GTEX-R3RS-0726-SM-3GIJR	40-49 years, female	8.4
GTEX-14PQA-1226-SM-6M47A	50-59 years, female	8.2

[truncated: 25 more sheets: Adrenal gland , Pituitary gland, Lung, Salivary gland, Esophagus, Stomach, Small intestine, Colon, Liver, Pancreas, Kidney, Urinary bladder, Testis, Prostate, Vagina, Ovary, Fallopian Tube, Endometrium, Cervix, Breast …]
