# Supplementary material for: Clinical significance and functional characterization of RRN3 in gastric cancer: insights from pan-cancer analysis and experimental validation
Source: Front Oncol. 2026 May 22;16:1832473. doi: 10.3389/fonc.2026.1832473 (PMC13213868; doi:10.3389/fonc.2026.1832473)
Supplement: Supplementary file 1 [file DataSheet1.zip › Supplementary table 4.xlsx]

## Sheet: mRNA modification
TYPE	GENE	LAML	STAD	COAD	ESCA	LUAD	LUSC	PCPG	LGG	CHOL	UCS	LIHC	BRCA	KIRP	SKCM	UVM	GBM	OV	ACC	KICH	DLBC	THYM	PRAD	PAAD	THCA	UCEC	TGCT	KIRC	READ	BLCA	CESC	HNSC	MESO	SARC	LAML	STAD	COAD	ESCA	LUAD	LUSC	PCPG	LGG	CHOL	UCS	LIHC	BRCA	KIRP	SKCM	UVM
m1A_writer	TRMT61A	0.230089	0.189004	0.542848	0.324143	0.292043	0.304031	0.269058	-0.166399	0.140379	-0.0444502	0.019132	-0.174454	-0.0831877	0.165274	0.232085	0.530247	0.591214	0.61518	0.156705	-0.12204	-0.0366452	-0.270334	0.0617955	0.207078	0.0681853	0.25608	0.0482404	0.136226	-0.00414242	0.190358	0.118846	0.124446	0.195015	0.00232385	0.000109301	1.79506e-23	8.52846e-06	1.51848e-11	4.13617e-12	0.000293206	0.00016245	0.414155	0.742671	0.71414	6.51934e-09	0.159118	0.0969043	0.0395778
m1A_writer	TRMT6	0.503947	0.366708	0.416094	0.409664	0.37958	0.378997	0.605818	0.562046	0.185215	0.516764	0.399678	0.479783	0.508413	0.786452	0.856929	0.658202	0.678043	0.632305	0.750977	0.829616	0.720757	0.693979	0.607566	0.793524	0.707647	0.579897	0.679968	0.3746	0.543659	0.50921	0.569989	0.590352	0.565289	1.57166e-12	1.26766e-14	1.73968e-13	1.02454e-08	5.01043e-19	1.85899e-18	4.12337e-19	1.00279e-43	0.279492	3.86547e-05	1.38453e-15	6.01464e-64	2.45562e-20	1.19385e-22	7.23992e-24
m1A_writer	TRMT10C	0.566707	0.484749	0.417659	0.423755	0.259047	0.229957	0.355565	0.590008	0.543516	0.349042	0.398756	0.468477	0.466627	0.803213	0.802137	0.326887	0.726952	0.583589	0.522001	0.601537	0.796834	0.642377	0.563016	0.693037	0.68943	0.524477	0.540516	0.458146	0.480019	0.375162	0.361684	0.385115	0.379551	4.39102e-16	8.74492e-26	1.38302e-13	2.78135e-09	2.60213e-09	2.12003e-07	1.19401e-06	4.67782e-49	0.000613002	0.00778893	1.62947e-15	1.15616e-60	5.60137e-17	3.13249e-24	6.42588e-19
m1A_writer	TRMT61B	0.453943	0.220339	0.486111	0.364614	0.201622	0.293915	0.432642	0.49503	0.0357992	0.189689	0.373989	0.362694	0.312139	0.749399	0.825416	0.426961	0.559025	0.466451	0.515783	0.5152	0.646574	0.549137	0.550683	0.500757	0.606865	0.373199	0.507428	0.332017	0.406597	0.386326	0.480513	0.319926	0.3006	3.55032e-10	6.02752e-06	1.73588e-18	4.5069e-07	4.16739e-06	2.21876e-11	1.81203e-09	8.00763e-33	0.83579	0.15758	1.07692e-13	2.73968e-35	6.30587e-08	1.30755e-19	8.27376e-21
m1A_reader	YTHDF2	0.701777	0.606295	0.384713	0.494747	0.556176	0.455111	0.386574	0.128351	0.451353	0.330929	0.605645	0.575883	0.557063	0.847355	0.859195	0.698863	0.792696	0.744407	0.66472	0.890977	0.876949	0.807025	0.717614	0.801928	0.775016	0.691892	0.674085	0.476044	0.654957	0.611478	0.646216	0.49225	0.468102	5.64243e-27	6.53121e-43	1.35683e-11	1.44967e-12	5.41631e-43	7.85612e-27	1.06851e-07	0.00372429	0.00572646	0.0119238	2.61276e-38	1.78799e-97	7.09402e-25	3.03963e-29	4.09281e-24
m1A_reader	YTHDF1	0.484147	0.517998	0.630438	0.593762	0.507202	0.514943	0.733849	0.550062	0.531652	0.626041	0.517286	0.586667	0.438121	0.674543	0.82644	0.659236	0.756338	0.800854	0.743081	0.90191	0.891148	0.79682	0.629135	0.718779	0.660293	0.592037	0.666624	0.634716	0.554682	0.535113	0.668556	0.689508	0.486093	1.49352e-11	8.45248e-30	2.5718e-33	1.25817e-18	6.91148e-35	4.51594e-35	3.34446e-31	1.36326e-41	0.000847408	1.90912e-07	1.21717e-26	5.783e-102	6.15668e-15	7.69817e-15	6.73266e-21
m1A_reader	YTHDF3	0.533184	0.652289	0.328	0.576171	0.405073	0.382312	0.655946	0.718536	0.640337	0.575264	0.6253	0.671906	0.710334	0.830694	0.897432	0.600428	0.775416	0.736502	0.735155	0.894373	0.925856	0.85046	0.845694	0.844751	0.745228	0.746852	0.737165	0.678951	0.702531	0.740683	0.724075	0.753939	0.686288	4.28616e-14	1.56688e-51	1.19373e-08	2.13168e-17	1.11769e-21	8.86493e-19	3.81158e-23	5.41297e-82	2.59849e-05	2.85847e-06	1.98898e-41	2.66073e-144	1.59346e-45	3.49878e-27	4.32865e-29
m1A_reader	YTHDC1	0.670005	0.638059	0.618745	0.444654	0.628879	0.533168	0.744988	0.697767	0.444413	0.743113	0.745666	0.740583	0.567096	0.889794	0.895042	0.857352	0.83259	0.813586	0.809067	0.946751	0.931112	0.842278	0.816844	0.814891	0.850784	0.770207	0.716955	0.813906	0.710769	0.71723	0.726078	0.781864	0.734121	6.76746e-24	1.04518e-48	8.05013e-32	3.58864e-10	7.87887e-58	6.3537e-38	1.36979e-32	1.75914e-75	0.00661829	3.60675e-11	1.0902e-66	2.09391e-190	6.59583e-26	7.61166e-36	1.00351e-28
m1A_eraser	ALKBH1	0.52917	0.461504	0.343678	0.410338	0.385953	0.350053	0.630014	0.517899	0.519816	0.264407	0.523277	0.518929	0.59884	0.756351	0.847119	0.334895	0.692076	0.750701	0.819712	0.806247	0.830157	0.637553	0.580578	0.750195	0.755313	0.49921	0.5863	0.53915	0.448447	0.611297	0.593218	0.516659	0.551934	7.17481e-14	3.15278e-23	2.09208e-09	9.63904e-09	1.14422e-19	8.40451e-16	5.75103e-21	2.83986e-36	0.00115705	0.046864	2.5077e-27	2.56472e-76	2.05113e-29	3.87102e-20	7.67091e-23
m1A_eraser	ALKBH3	0.344108	0.190772	0.317303	0.091323	0.230273	0.204157	0.317872	0.198603	0.132835	-0.162955	0.196727	0.0515454	-0.0291263	0.653949	0.720954	0.335488	0.663004	0.461159	0.576599	-0.286256	-0.462771	-0.172705	0.153663	0.169862	-0.041061	0.0400779	0.371186	0.365554	0.0629798	-0.065487	-0.0693863	-0.10816	-0.155221	3.55935e-06	9.39036e-05	3.70669e-08	0.221454	1.33565e-07	4.36988e-06	1.62218e-05	6.34001e-06	0.439928	0.225841	0.000142712	0.0886577	0.622547	9.1816e-14	6.76155e-14
m5C_writer	TRDMT1	0.394395	0.395005	0.0725557	0.195116	0.170074	0.210405	0.647959	0.471651	0.499233	0.394847	0.381668	0.315231	0.568783	0.745597	0.828377	0.387769	0.575233	0.639221	0.531509	0.731753	0.79908	0.764693	0.600791	0.834361	0.51084	0.599379	0.659789	0.607242	0.337961	0.406166	0.494405	0.39079	0.465213	7.91294e-08	6.54011e-17	0.219607	0.00848383	0.000108422	2.17224e-06	1.88215e-22	1.48467e-29	0.0019377	0.00236947	3.04936e-14	1.28389e-26	4.3892e-26	2.50217e-19	4.54184e-21
m5C_writer	NSUN2	0.566383	0.603396	0.547468	0.404774	0.399686	0.380838	0.76892	0.463911	0.463149	0.648793	0.626443	0.395457	0.436988	0.695686	0.918321	0.749826	0.742646	0.619882	0.559127	0.903842	0.843096	0.710613	0.548517	0.696696	0.782183	0.57651	0.52607	0.624225	0.459592	0.492475	0.528912	0.597335	0.617746	4.60181e-16	2.05015e-42	6.38745e-24	1.58861e-08	4.2455e-21	1.23346e-18	7.86979e-36	1.58202e-28	0.00444687	4.81721e-08	1.28966e-41	3.40502e-42	7.35436e-15	4.86838e-16	1.00452e-32
m5C_writer	NSUN6	0.527104	0.459728	0.461469	0.369552	0.279894	0.372348	0.565486	0.439016	0.272559	0.372301	0.419536	0.46348	0.136016	0.645786	0.851526	0.629627	0.722313	0.567052	0.47832	0.813232	0.881794	0.45247	0.393688	0.543508	0.674331	0.386453	0.407706	0.647783	0.276855	0.604956	0.459169	0.383665	0.460014	9.32868e-14	4.85374e-23	1.35476e-16	3.05888e-07	1.09354e-10	8.0019e-18	2.39573e-16	2.14666e-25	0.107779	0.00434674	3.65433e-17	2.98997e-59	0.0209455	2.32782e-13	2.71326e-23
m5C_writer	NSUN3	0.502924	0.521045	0.342494	0.383443	0.421852	0.322296	0.652337	0.694615	0.807128	0.546959	0.729446	0.701221	0.710833	0.827121	0.770269	0.560143	0.723992	0.664923	0.762833	0.831211	0.928625	0.827136	0.806639	0.826581	0.796991	0.540154	0.698504	0.733213	0.592231	0.640803	0.623391	0.636139	0.710975	1.77195e-12	3.43968e-30	2.39432e-09	9.92866e-08	1.4922e-23	1.68261e-13	7.88976e-23	1.53099e-74	2.74299e-09	1.07132e-05	1.69708e-62	2.33054e-162	1.29749e-45	9.0529e-27	1.05537e-16
m5C_writer	NSUN4	0.534637	0.635346	0.316724	0.51656	0.509647	0.412572	0.401342	0.217619	0.27249	0.278387	0.638586	0.532975	0.575922	0.717057	0.712701	0.564228	0.754529	0.656629	0.624472	0.63787	0.763053	0.777264	0.782719	0.819529	0.657138	0.609514	0.640111	0.515665	0.578339	0.6641	0.736692	0.619458	0.600366	3.55125e-14	3.47343e-48	3.93633e-08	9.79561e-14	2.92133e-35	6.88255e-22	3.09083e-08	7.15265e-07	0.107871	0.0360059	1.1517e-43	3.65069e-81	7.62409e-27	2.32044e-17	1.7451e-13
m5C_writer	DNMT1	0.42134	0.517678	0.345599	0.371926	0.39054	0.38599	0.27283	0.388871	0.0657022	-0.0911168	0.091726	0.160163	0.135739	0.652389	0.702224	0.543836	0.61173	0.296976	0.487981	0.441731	0.459785	0.448051	0.423207	0.185003	0.394781	0.148009	0.31378	0.489783	0.220863	0.222452	0.359044	0.171919	0.349689	7.80046e-09	9.28606e-30	1.67861e-09	2.53313e-07	3.87419e-20	3.85976e-19	0.000238788	8.02085e-20	0.703417	0.50026	0.0784533	1.0322e-07	0.0212099	1.09923e-13	5.54928e-13
m5C_writer	DNMT3A	0.377577	0.283982	0.481021	0.423407	0.394619	0.389955	0.625544	0.241294	0.0427458	0.281792	0.192837	0.293934	0.394728	0.761847	0.842202	0.55459	0.659573	0.327484	0.354782	0.53039	0.461128	0.608673	0.612554	0.563714	0.424014	0.312186	0.457434	0.377294	0.465937	0.484745	0.558946	0.44492	0.404787	3.03785e-07	4.04759e-09	4.3955e-18	2.87439e-09	1.45738e-20	1.55656e-19	1.30236e-20	3.54568e-08	0.804493	0.0337041	0.000193968	3.33841e-23	3.54958e-12	1.43613e-20	2.35518e-22
m5C_writer	NOP2	0.277638	0.400547	0.487532	0.458797	0.334313	0.352306	0.436869	0.358708	0.276463	0.229376	0.304571	0.0871115	0.198731	0.344167	0.474137	0.637284	0.694022	0.430937	0.438847	0.792398	0.527165	0.376402	0.428783	0.469662	0.54129	0.210446	0.184793	0.434022	0.361357	0.364814	0.548062	0.449772	0.24814	0.000217082	2.19367e-17	1.33569e-18	8.27922e-11	7.33984e-15	5.33841e-16	1.20761e-09	6.68359e-17	0.102631	0.0860984	2.32549e-09	0.00396646	0.000694332	0.000397215	1.01488e-05
m5C_writer	DNMT3B	0.377182	0.253442	0.454537	0.308473	0.204712	0.280032	0.493947	0.464458	0.211237	0.459739	0.392578	0.19386	0.324629	0.280587	0.730197	0.446088	0.540722	0.286855	0.215763	0.828416	0.470832	0.483844	0.264906	0.518183	0.601472	0.0756567	0.172306	0.385017	0.366141	0.527348	0.410741	0.425936	0.276772	3.1324e-07	1.725e-07	4.33784e-16	2.39129e-05	2.94066e-06	2.00215e-10	2.82043e-12	1.34104e-28	0.216196	0.000321007	4.7922e-15	1.04554e-10	1.71418e-08	0.00428364	2.24447e-14
m5C_writer	NSUN5	0.132644	0.23889	0.514848	0.192953	0.279476	0.205878	0.390339	-0.106199	-0.0993055	0.132775	0.0552761	-0.0215838	0.0610041	0.199465	0.0644257	0.389798	0.672141	0.605556	0.427151	-0.120634	-0.160564	-0.0607175	0.151474	0.188584	0.127538	0.159123	0.0112709	0.0785885	0.119679	-0.0153712	-0.0147432	-0.160465	0.0607465	0.0819114	8.77163e-07	6.77573e-21	0.00925643	1.16841e-10	3.61246e-06	7.83277e-08	0.0165371	0.564458	0.324825	0.289587	0.476147	0.302197	0.0444401	0.572695
m5C_writer	NSUN7	0.0110266	0.0290352	0.158905	0.161921	0.220931	0.169688	-0.130981	-0.20886	0.322607	0.255762	0.0884615	0.193743	0.18361	0.234233	0.442553	0.23393	0.619166	0.0123922	0.368508	0.155192	0.446333	0.346869	0.274198	0.644155	0.317873	0.334833	0.286601	0.107162	0.213672	0.224701	0.269969	0.118783	0.244019	0.885513	0.555783	0.00688871	0.0294263	4.31814e-07	0.000141885	0.0822571	2.00385e-06	0.0549858	0.0548255	0.0897244	1.07332e-10	0.00175365	0.0178101	4.43079e-05
m5C_eraser	TET2	0.199018	0.544139	-0.00240726	0.318	0.420037	0.427839	0.542675	0.705944	0.533188	0.647618	0.707712	0.571873	0.474977	0.654023	0.842722	0.735688	0.707014	0.640834	0.69657	0.829618	0.885488	0.747848	0.773099	0.750556	0.66633	0.440513	0.633733	0.612972	0.625841	0.628937	0.632879	0.668916	0.609712	0.00866468	2.78566e-33	0.967555	1.28652e-05	2.4083e-23	1.39256e-23	6.07095e-15	5.61821e-78	0.000813152	5.18702e-08	2.4706e-57	7.58199e-96	1.29868e-17	9.10233e-14	2.09539e-22
m5C_reader	ALYREF	0.127775	0.293278	0.405532	0.348094	0.209471	0.339936	0.270188	0.241155	-0.183103	0.143554	-0.0110783	-0.0426174	0.327034	0.484642	0.531574	0.511597	0.608278	0.445548	0.662995	0.0140831	-0.162142	0.258254	0.314937	0.273009	0.322448	0.308331	0.404026	0.20505	0.251994	0.190958	0.186834	0.137433	0.0420868	0.0938725	1.17543e-09	7.93614e-13	1.5732e-06	1.70099e-06	6.17024e-15	0.000275799	3.61191e-08	0.285108	0.286727	0.832036	0.159328	1.32482e-08	2.44929e-07	4.63664e-07
m6A_writer	KIAA1429	0.506941	0.239466	0.321084	0.410517	0.19304	0.304966	-0.00662285	0.0799899	-0.273729	-0.0487351	-0.245002	0.18984	-0.0972971	0.570838	0.709394	0.49401	0.581879	0.209705	0.30731	0.0363538	0.231248	-0.101916	0.328954	0.0444776	0.295699	0.0515099	0.0674823	0.198687	0.108869	-0.00915482	-0.0145756	-0.0715678	-0.127004	1.10399e-12	8.2408e-07	2.49605e-08	9.4835e-09	1.06725e-05	3.52963e-12	0.930284	0.0713712	0.106217	0.718844	1.9059e-06	2.55283e-10	0.0993697	3.74612e-10	2.52807e-13
m6A_writer	ZC3H13	0.601646	0.258448	0.469405	0.321935	0.579244	0.488061	0.744398	0.625416	0.751281	0.570006	0.686361	0.649711	0.656442	0.618119	0.390578	0.718053	0.664382	0.712711	0.731421	0.887494	0.911895	0.767266	0.815112	0.841753	0.81181	0.817814	0.729912	0.622067	0.642859	0.739566	0.74783	0.74335	0.693911	2.06354e-18	9.62778e-08	3.45974e-17	9.89646e-06	2.66949e-47	3.62058e-31	1.62904e-32	1.33634e-56	1.29547e-07	3.68779e-06	1.05147e-52	5.88352e-132	6.98958e-37	4.46769e-12	0.000372753
m6A_writer	METTL14	0.686597	0.62752	0.472849	0.489562	0.61002	0.4877	0.78836	0.696114	0.664386	0.637498	0.783834	0.720801	0.69983	0.902716	0.869579	0.806615	0.7708	0.763918	0.797762	0.921148	0.92527	0.843266	0.802182	0.848892	0.812622	0.728759	0.75478	0.730966	0.676265	0.755835	0.760151	0.750904	0.747093	1.86926e-25	1.03886e-46	1.89181e-17	2.67571e-12	1.31073e-53	4.0635e-31	9.14384e-39	5.49019e-75	9.93173e-06	9.6785e-08	6.0451e-78	1.0496e-175	1.09244e-43	2.06615e-38	2.62601e-25
m6A_writer	CBLL1	0.655072	0.683686	0.465715	0.480563	0.530041	0.526411	0.744564	0.7087	0.506736	0.646996	0.608235	0.663706	0.64006	0.831385	0.86154	0.797302	0.795672	0.766776	0.777349	0.880808	0.898578	0.547279	0.82703	0.839037	0.776768	0.732296	0.760265	0.715899	0.652924	0.684727	0.755948	0.758145	0.711039	1.41215e-22	2.46815e-58	6.55552e-17	7.5665e-12	1.67504e-38	7.59501e-37	1.55146e-32	7.74263e-79	0.00161166	5.39306e-08	1.04365e-38	1.28561e-139	1.3517e-34	2.90387e-27	2.24475e-24
m6A_writer	RBM15B	0.289374	0.445353	0.620358	0.267817	0.50574	0.516197	0.546796	0.512294	0.261258	0.470533	0.445102	0.461068	0.462056	0.490401	0.0665543	0.696217	0.791852	0.554784	0.450529	0.852963	0.80612	0.751964	0.634199	0.714908	0.713945	0.449141	0.522192	0.667551	0.505597	0.577566	0.605631	0.497099	0.539359	0.000112703	1.45682e-21	5.04968e-32	0.000267438	1.15302e-34	2.91051e-35	3.44761e-15	2.10511e-35	0.123781	0.00022114	2.34808e-19	1.41009e-58	1.22613e-16	1.67625e-07	0.560051
m6A_writer	RBM15	0.595715	0.643324	0.191416	0.534654	0.516178	0.467876	0.291708	0.363421	0.533441	0.365772	0.512052	0.435251	0.530205	0.775628	0.74413	0.736918	0.759208	0.6203	0.681508	0.71353	0.44295	0.594129	0.703367	0.627318	0.489219	0.480892	0.603673	0.474479	0.405918	0.455422	0.588934	0.342895	0.46345	5.36791e-18	9.8132e-50	0.0010964	9.01416e-15	2.82643e-36	1.86638e-28	8.16699e-05	2.44684e-17	0.00080763	0.0051419	4.71791e-26	1.07028e-51	2.80032e-22	1.05787e-21	3.89803e-15
m6A_writer	METTL3	0.457902	0.537315	0.258934	0.437602	0.287527	0.27847	0.40686	0.445437	0.570816	0.538797	0.491783	0.405544	0.218294	0.724325	0.85412	0.521507	0.699471	0.626717	0.759011	0.848056	0.863459	0.566692	0.512779	0.61353	0.759045	0.528043	0.283004	0.466001	0.44512	0.670484	0.452882	0.559938	0.548279	2.3849e-10	2.41762e-32	8.53549e-06	7.27451e-10	3.19899e-11	2.5454e-10	1.91403e-08	3.53491e-26	0.000277554	1.53413e-05	7.22732e-24	1.75189e-44	0.000188766	7.72595e-18	1.44849e-23
m6A_writer	WTAP	0.554069	0.556625	0.297805	0.427844	0.302209	0.244534	0.392188	0.298127	0.444543	0.424098	0.519045	0.478288	0.441273	0.789381	0.869958	0.158698	0.695795	0.558082	0.60727	0.648053	0.79912	0.579543	0.607537	0.739902	0.775594	0.67228	0.601072	0.700515	0.50788	0.554779	0.582239	0.358968	0.541082	2.6233e-15	4.68882e-35	2.61537e-07	1.88358e-09	2.70321e-12	3.24953e-08	6.71587e-08	6.5906e-12	0.00660062	0.00101047	7.67929e-27	1.66222e-63	3.74042e-15	6.47146e-23	2.36452e-25
m6A_eraser	ALKBH5	0.303037	0.474421	0.171497	0.384319	0.438011	0.377117	0.222286	0.180196	0.324396	0.438503	0.35152	0.4586	0.445655	0.403055	0.450805	0.670075	0.782405	0.651813	0.46377	0.78436	0.70078	0.603087	0.379941	0.683435	0.638302	0.622509	0.556105	0.495059	0.395347	0.465672	0.522153	0.318987	0.490581	5.06411e-05	1.26485e-24	0.00350702	9.23195e-08	1.84597e-25	2.81788e-18	0.00294263	4.33367e-05	0.0535763	0.000645262	3.58363e-12	6.80477e-58	1.85484e-15	2.66809e-05	3.05706e-05
m6A_eraser	FTO	0.26498	0.5182	0.591822	0.364428	0.509414	0.410453	0.725577	0.531979	0.482607	0.621768	0.73835	0.43812	0.727212	0.666753	0.609344	0.804431	0.783554	0.791476	0.735052	0.874586	0.80899	0.771724	0.735162	0.840974	0.761077	0.566769	0.670302	0.73746	0.573751	0.671641	0.738295	0.646402	0.597026	0.000426375	7.9668e-30	1.32086e-28	4.57244e-07	3.17191e-35	1.16423e-21	3.23979e-30	1.56665e-38	0.00287297	2.44253e-07	9.26674e-65	1.96747e-52	1.18535e-48	2.01192e-14	2.53295e-09
m6A_reader	YTHDC1	0.670005	0.638059	0.618745	0.444654	0.628879	0.533168	0.744988	0.697767	0.444413	0.743113	0.745666	0.740583	0.567096	0.889794	0.895042	0.857352	0.83259	0.813586	0.809067	0.946751	0.931112	0.842278	0.816844	0.814891	0.850784	0.770207	0.716955	0.813906	0.710769	0.71723	0.726078	0.781864	0.734121	6.76746e-24	1.04518e-48	8.05013e-32	3.58864e-10	7.87887e-58	6.3537e-38	1.36979e-32	1.75914e-75	0.00661829	3.60675e-11	1.0902e-66	2.09391e-190	6.59583e-26	7.61166e-36	1.00351e-28
m6A_reader	YTHDC2	0.478549	0.573448	0.289438	0.390404	0.461281	0.453938	0.68989	0.609758	0.58422	0.678217	0.761949	0.72076	0.633097	0.835272	0.912773	0.717925	0.672871	0.722384	0.729358	0.94733	0.922955	0.824855	0.801084	0.815605	0.769179	0.71719	0.692812	0.713364	0.635473	0.713503	0.636366	0.692153	0.707562	2.75107e-11	1.44351e-37	5.79453e-07	5.53752e-08	2.15256e-28	1.09926e-26	2.41892e-26	3.79947e-53	0.000183269	6.77953e-09	3.12821e-71	1.12256e-175	1.15138e-33	1.00135e-27	1.13503e-31
m6A_reader	YTHDF3	0.533184	0.652289	0.328	0.576171	0.405073	0.382312	0.655946	0.718536	0.640337	0.575264	0.6253	0.671906	0.710334	0.830694	0.897432	0.600428	0.775416	0.736502	0.735155	0.894373	0.925856	0.85046	0.845694	0.844751	0.745228	0.746852	0.737165	0.678951	0.702531	0.740683	0.724075	0.753939	0.686288	4.28616e-14	1.56688e-51	1.19373e-08	2.13168e-17	1.11769e-21	8.86493e-19	3.81158e-23	5.41297e-82	2.59849e-05	2.85847e-06	1.98898e-41	2.66073e-144	1.59346e-45	3.49878e-27	4.32865e-29
m6A_reader	YTHDF2	0.701777	0.606295	0.384713	0.494747	0.556176	0.455111	0.386574	0.128351	0.451353	0.330929	0.605645	0.575883	0.557063	0.847355	0.859195	0.698863	0.792696	0.744407	0.66472	0.890977	0.876949	0.807025	0.717614	0.801928	0.775016	0.691892	0.674085	0.476044	0.654957	0.611478	0.646216	0.49225	0.468102	5.64243e-27	6.53121e-43	1.35683e-11	1.44967e-12	5.41631e-43	7.85612e-27	1.06851e-07	0.00372429	0.00572646	0.0119238	2.61276e-38	1.78799e-97	7.09402e-25	3.03963e-29	4.09281e-24
m6A_reader	ELAVL1	0.432933	0.556513	0.623324	0.476062	0.569469	0.527056	0.497132	0.32001	0.496224	0.511694	0.5249	0.57066	0.565724	0.738732	0.680999	0.682927	0.765767	0.722801	0.672133	0.69457	0.82581	0.839013	0.721576	0.730295	0.752372	0.644105	0.665584	0.681329	0.647147	0.690548	0.701558	0.636302	0.629504	2.69861e-09	4.8684e-35	2.12661e-32	1.25837e-11	1.96412e-45	6.00844e-37	1.94366e-12	1.38855e-13	0.00208391	4.73891e-05	1.62567e-27	2.33158e-95	9.17126e-26	7.84946e-19	4.99274e-12
m6A_reader	YTHDF1	0.484147	0.517998	0.630438	0.593762	0.507202	0.514943	0.733849	0.550062	0.531652	0.626041	0.517286	0.586667	0.438121	0.674543	0.82644	0.659236	0.756338	0.800854	0.743081	0.90191	0.891148	0.79682	0.629135	0.718779	0.660293	0.592037	0.666624	0.634716	0.554682	0.535113	0.668556	0.689508	0.486093	1.49352e-11	8.45248e-30	2.5718e-33	1.25817e-18	6.91148e-35	4.51594e-35	3.34446e-31	1.36326e-41	0.000847408	1.90912e-07	1.21717e-26	5.783e-102	6.15668e-15	7.69817e-15	6.73266e-21
m6A_reader	HNRNPA2B1	0.524221	0.536034	0.594037	0.572325	0.572945	0.527309	0.667185	0.418506	0.562448	0.495997	0.609331	0.585052	0.533509	0.870094	0.922904	0.758617	0.797638	0.627396	0.750838	0.908651	0.782473	0.805332	0.785721	0.767457	0.815013	0.631201	0.60489	0.669758	0.632376	0.694043	0.661361	0.732149	0.552078	1.3417e-13	3.60764e-32	7.37382e-29	3.86961e-17	4.33077e-46	5.47983e-37	3.70591e-24	5.30924e-23	0.00035645	8.72787e-05	7.06161e-39	2.78785e-101	1.38119e-22	1.7162e-32	1.18642e-33
m6A_reader	HNRNPC	0.511273	0.575929	0.351967	0.437584	0.347854	0.388728	0.5847	0.467579	0.594682	0.443451	0.439195	0.60772	0.491897	0.769904	0.831275	0.492577	0.710704	0.627239	0.673306	0.672752	0.790431	0.732569	0.733594	0.58337	0.736221	0.464739	0.578436	0.601769	0.531942	0.598151	0.534497	0.560943	0.451871	6.58115e-13	5.98014e-38	8.00487e-10	7.2876e-10	4.88703e-16	2.06437e-19	1.28916e-17	5.19376e-29	0.00013087	0.00055059	7.82981e-19	3.11346e-111	5.92462e-19	3.19491e-21	2.4976e-21
m6A_reader	FMR1	0.574214	0.592831	0.400315	0.384115	0.467637	0.477194	0.757233	0.613565	0.58319	0.369532	0.536699	0.615334	0.621286	0.81125	0.832101	0.747213	0.711492	0.707943	0.71914	0.812825	0.837368	0.713938	0.737894	0.742221	0.573423	0.639458	0.707847	0.532192	0.547691	0.539389	0.588212	0.418245	0.649608	1.46416e-16	1.20203e-40	1.64698e-12	9.39004e-08	3.10308e-29	1.09992e-29	3.35311e-34	5.72339e-54	0.000189333	0.0046696	6.48087e-29	9.2664e-115	3.85646e-32	4.81693e-25	2.10206e-21
m6A_reader	IGF2BP1	0.029384	0.0868548	0.174315	0.351212	0.106268	0.126988	-0.167582	-0.0726656	-0.155421	0.162771	-0.0523042	0.0586732	0.210489	0.279936	0.280995	0.129825	0.24495	0.111826	0.286028	-0.0150243	0.31522	0.0929856	0.313948	0.114043	0.164057	0.357934	0.144986	0.133464	0.075046	0.1972	0.265177	-0.0822718	0.0929045	0.701151	0.0775255	0.0029964	1.24924e-06	0.0160462	0.00453656	0.0257786	0.101517	0.365394	0.226374	0.31634	0.052583	0.000321952	0.0043777	0.0121246
m6A_reader	LRPPRC	0.649648	0.49428	0.365664	0.546862	0.322155	0.32951	0.590286	0.676973	-0.0169088	-0.0295668	0.0318489	0.395188	0.359257	0.77905	0.836974	0.468853	0.590607	0.484216	0.550833	-0.0310078	0.0520226	0.365918	0.375496	0.461646	0.414455	0.194456	0.612122	0.303629	0.206737	0.0562565	0.210338	0.129884	0.104626	4.08161e-22	6.84857e-27	1.53758e-10	1.65996e-15	7.47978e-14	4.46761e-14	5.3139e-18	1.68705e-69	0.922028	0.827175	0.541943	3.91054e-42	3.35934e-10	5.37854e-22	7.44991e-22
[truncated: 18 more columns]

## Sheet: STAD
TYPE	GENE	STAD	STAD
m6A_writer	CBLL1	0.683686	2.46815e-58
m1A_reader	YTHDF3	0.652289	1.56688e-51
m6A_reader	YTHDF3	0.652289	1.56688e-51
m6A_writer	RBM15	0.643324	9.8132e-50
m1A_reader	YTHDC1	0.638059	1.04518e-48
m6A_reader	YTHDC1	0.638059	1.04518e-48
m5C_writer	NSUN4	0.635346	3.47343e-48
m6A_writer	METTL14	0.62752	1.03886e-46
m1A_reader	YTHDF2	0.606295	6.53121e-43
m6A_reader	YTHDF2	0.606295	6.53121e-43
m5C_writer	NSUN2	0.603396	2.05015e-42
m6A_reader	FMR1	0.592831	1.20203e-40
m6A_reader	HNRNPC	0.575929	5.98014e-38
m6A_reader	YTHDC2	0.573448	1.44351e-37
m6A_writer	WTAP	0.556625	4.68882e-35
m6A_reader	ELAVL1	0.556513	4.8684e-35
m5C_eraser	TET2	0.544139	2.78566e-33
m6A_writer	METTL3	0.537315	2.41762e-32
m6A_reader	HNRNPA2B1	0.536034	3.60764e-32
m5C_writer	NSUN3	0.521045	3.43968e-30
m6A_eraser	FTO	0.5182	7.9668e-30
m1A_reader	YTHDF1	0.517998	8.45248e-30
m6A_reader	YTHDF1	0.517998	8.45248e-30
m5C_writer	DNMT1	0.517678	9.28606e-30
m6A_reader	LRPPRC	0.49428	6.84857e-27
m1A_writer	TRMT10C	0.484749	8.74492e-26
m6A_eraser	ALKBH5	0.474421	1.26485e-24
m1A_eraser	ALKBH1	0.461504	3.15278e-23
m5C_writer	NSUN6	0.459728	4.85374e-23
m6A_writer	RBM15B	0.445353	1.45682e-21
m5C_writer	NOP2	0.400547	2.19367e-17
m5C_writer	TRDMT1	0.395005	6.54011e-17
m1A_writer	TRMT6	0.366708	1.26766e-14
m5C_reader	ALYREF	0.293278	1.17543e-09
m5C_writer	DNMT3A	0.283982	4.04759e-09
m6A_writer	ZC3H13	0.258448	9.62778e-08
m5C_writer	DNMT3B	0.253442	1.725e-07
m6A_writer	KIAA1429	0.239466	8.2408e-07
m5C_writer	NSUN5	0.23889	8.77163e-07
m1A_writer	TRMT61B	0.220339	6.02752e-06
m1A_eraser	ALKBH3	0.190772	9.39036e-05
m1A_writer	TRMT61A	0.189004	0.000109301
m6A_reader	IGF2BP1	0.0868548	0.0775255
m5C_writer	NSUN7	0.0290352	0.555783
