# Supplementary material for: Clinical significance and functional characterization of RRN3 in gastric cancer: insights from pan-cancer analysis and experimental validation
Source: Front Oncol. 2026 May 22;16:1832473. doi: 10.3389/fonc.2026.1832473 (PMC13213868; doi:10.3389/fonc.2026.1832473)
Supplement: Supplementary file 1 [file DataSheet1.zip › Supplementary table 5.xlsx]

## Sheet: Checkpoint
Cancer	checkpoint	r	p-value	pstar
ACC	CD274	0.127	0.264313
ACC	CTLA4	-0.297	0.00789849	**
ACC	HAVCR2	0.017	0.87846
ACC	LAG3	-0.065	0.571324
ACC	PDCD1	-0.341	0.00213372	**
ACC	PDCD1LG2	-0.009	0.93907
ACC	TIGIT	-0.108	0.343511
ACC	SIGLEC15	0.132	0.246644
BLCA	CD274	0.008	0.879096
BLCA	CTLA4	-0.133	0.00731541	**
BLCA	HAVCR2	-0.145	0.0034697	**
BLCA	LAG3	-0.132	0.00782556	**
BLCA	PDCD1	-0.128	0.00992585	**
BLCA	PDCD1LG2	-0.152	0.00216832	**
BLCA	TIGIT	-0.081	0.101612
BLCA	SIGLEC15	0.157	0.0014763	**
BRCA	CD274	0.014	0.635887
BRCA	CTLA4	-0.205	6.66517e-12	**
BRCA	HAVCR2	-0.008	0.796481
BRCA	LAG3	-0.245	1.84231e-16	**
BRCA	PDCD1	-0.248	7.58491e-17	**
BRCA	PDCD1LG2	-0.079	0.0086879	**
BRCA	TIGIT	-0.153	3.65415e-07	**
BRCA	SIGLEC15	0.117	9.40302e-05	**
CESC	CD274	-0.074	0.199342
CESC	CTLA4	-0.132	0.0210933	*
CESC	HAVCR2	-0.11	0.0548992
CESC	LAG3	-0.133	0.0200386	*
CESC	PDCD1	-0.122	0.0325148	*
CESC	PDCD1LG2	-0.052	0.366404
CESC	TIGIT	-0.102	0.0757621
CESC	SIGLEC15	0.043	0.455791
CHOL	CD274	0.226	0.190976
CHOL	CTLA4	-0.057	0.743677
CHOL	HAVCR2	-0.058	0.738815
CHOL	LAG3	-0.2	0.247653
CHOL	PDCD1	-0.263	0.127144
CHOL	PDCD1LG2	0.108	0.53606
CHOL	TIGIT	-0.162	0.352216
CHOL	SIGLEC15	0.093	0.595017
COAD	CD274	0.021	0.65033
COAD	CTLA4	-0.018	0.70444
COAD	HAVCR2	0.005	0.914888
COAD	LAG3	-0.131	0.00527475	**
COAD	PDCD1	-0.086	0.065687
COAD	PDCD1LG2	0.034	0.468582
COAD	TIGIT	0.069	0.144354
COAD	SIGLEC15	-0.073	0.120248
DLBC	CD274	0.36	0.0124639	*
DLBC	CTLA4	-0.02	0.891518
DLBC	HAVCR2	0.106	0.473264
DLBC	LAG3	0.014	0.92415
DLBC	PDCD1	0.09	0.540392
DLBC	PDCD1LG2	0.258	0.076279
DLBC	TIGIT	0.003	0.98563
DLBC	SIGLEC15	-0.029	0.846951
ESCA	CD274	-0.143	0.0677461
ESCA	CTLA4	0.001	0.993684
ESCA	HAVCR2	-0.016	0.83497
ESCA	LAG3	-0.047	0.552042
ESCA	PDCD1	-0.105	0.181226
ESCA	PDCD1LG2	-0.055	0.484624
ESCA	TIGIT	-0.031	0.698813
ESCA	SIGLEC15	0.171	0.0293497	*
GBM	CD274	-0.021	0.800765
GBM	CTLA4	-0.093	0.253141
GBM	HAVCR2	-0.259	0.00124971	**
GBM	LAG3	0.032	0.698646
GBM	PDCD1	-0.143	0.0775754
GBM	PDCD1LG2	-0.128	0.11599
GBM	TIGIT	0.077	0.346405
GBM	SIGLEC15	0.03	0.712295
HNSC	CD274	-0.017	0.703376
HNSC	CTLA4	-0.071	0.113373
HNSC	HAVCR2	0.022	0.627049
HNSC	LAG3	-0.117	0.00869228	**
HNSC	PDCD1	-0.102	0.0215553	*
HNSC	PDCD1LG2	0.05	0.260797
HNSC	TIGIT	-0.039	0.378454
HNSC	SIGLEC15	0.174	8.54808e-05	**
KICH	CD274	0.342	0.00557943	**
KICH	CTLA4	0.157	0.211498
KICH	HAVCR2	0.092	0.466615
KICH	LAG3	0.181	0.1491
KICH	PDCD1	0.138	0.273411
KICH	PDCD1LG2	0.204	0.10243
KICH	TIGIT	0.259	0.0377381	*
KICH	SIGLEC15	0.413	0.000702822	**
KIRC	CD274	0.454	1.92419e-28	**
KIRC	CTLA4	0.017	0.694894
KIRC	HAVCR2	0.246	8.39692e-09	**
KIRC	LAG3	-0.077	0.0771558
KIRC	PDCD1	-0.082	0.0575326
KIRC	PDCD1LG2	0.381	8.91565e-20	**
KIRC	TIGIT	0.05	0.248639
KIRC	SIGLEC15	0.135	0.00175925	**
KIRP	CD274	0.226	0.000107477	**
KIRP	CTLA4	-0.05	0.396813
KIRP	HAVCR2	-0.044	0.459284
KIRP	LAG3	-0.1	0.0890833
KIRP	PDCD1	-0.064	0.280514
KIRP	PDCD1LG2	0.147	0.0119611	*
KIRP	TIGIT	-0.009	0.87242
KIRP	SIGLEC15	0.008	0.896498
LAML	CD274	0.269	0.000869297	**
LAML	CTLA4	-0.004	0.962032
LAML	HAVCR2	0.173	0.0347236	*
LAML	LAG3	-0.096	0.241433
LAML	PDCD1	0.041	0.615324
LAML	PDCD1LG2	0	0.995239
LAML	TIGIT	-0.041	0.62063
LAML	SIGLEC15	0.065	0.431857
LGG	CD274	-0.179	4.38106e-05	**
LGG	CTLA4	-0.164	0.000186522	**
LGG	HAVCR2	-0.224	2.86914e-07	**
LGG	LAG3	0.101	0.0214994	*
LGG	PDCD1	-0.067	0.13091
LGG	PDCD1LG2	-0.241	3.4188e-08	**
LGG	TIGIT	0.073	0.0993309
LGG	SIGLEC15	0.062	0.157836
LIHC	CD274	0.338	2.25348e-11	**
LIHC	CTLA4	-0.086	0.0986609
LIHC	HAVCR2	0.115	0.026611	*
LIHC	LAG3	-0.104	0.0461576	*
LIHC	PDCD1	-0.065	0.21083
LIHC	PDCD1LG2	0.168	0.00113622	**
LIHC	TIGIT	-0.017	0.742345
LIHC	SIGLEC15	0.026	0.616451
LUAD	CD274	0.043	0.327807
LUAD	CTLA4	-0.056	0.202009
LUAD	HAVCR2	-0.01	0.812579
LUAD	LAG3	-0.083	0.0598741
LUAD	PDCD1	-0.08	0.0698038
LUAD	PDCD1LG2	0.014	0.757919
LUAD	TIGIT	-0.017	0.707508
LUAD	SIGLEC15	0.045	0.306167
LUSC	CD274	0.031	0.494585
LUSC	CTLA4	-0.17	0.000134252	**
LUSC	HAVCR2	-0.18	4.96722e-05	**
LUSC	LAG3	-0.102	0.0222039	*
LUSC	PDCD1	-0.151	0.000723702	**
LUSC	PDCD1LG2	-0.077	0.0859794
LUSC	TIGIT	-0.145	0.00113755	**
LUSC	SIGLEC15	-0.056	0.213459
MESO	CD274	-0.026	0.812907
MESO	CTLA4	-0.212	0.0486822	*
MESO	HAVCR2	-0.182	0.0917044
MESO	LAG3	-0.194	0.0716305
MESO	PDCD1	-0.261	0.0149415	*
MESO	PDCD1LG2	-0.125	0.249095
MESO	TIGIT	-0.128	0.237194
MESO	SIGLEC15	0.057	0.597427
OV	CD274	0.159	0.00206089	**
OV	CTLA4	0.027	0.606735
OV	HAVCR2	0.052	0.314335
OV	LAG3	-0.011	0.832129
OV	PDCD1	0.013	0.802387
OV	PDCD1LG2	0.105	0.0420463	*
OV	TIGIT	0.019	0.712317
OV	SIGLEC15	0.2	9.54405e-05	**
PAAD	CD274	0.363	7.37575e-07	**
PAAD	CTLA4	0.099	0.18883
PAAD	HAVCR2	0.184	0.013761	*
PAAD	LAG3	0.028	0.708262
PAAD	PDCD1	0.051	0.496239
PAAD	PDCD1LG2	0.285	0.000115353	**
PAAD	TIGIT	0.163	0.0294743	*
PAAD	SIGLEC15	0.104	0.164278
PCPG	CD274	0.615	2.2e-116	**
PCPG	CTLA4	0.06	0.418744
PCPG	HAVCR2	0.098	0.189985
PCPG	LAG3	0.184	0.0131504	*
PCPG	PDCD1	-0.018	0.812512
PCPG	PDCD1LG2	0.1	0.17983
PCPG	TIGIT	0.228	0.00204849	**
PCPG	SIGLEC15	0.311	2.07984e-05	**
PRAD	CD274	0.187	2.72559e-05	**
PRAD	CTLA4	0.006	0.89044
PRAD	HAVCR2	0.12	0.00752028	**
PRAD	LAG3	-0.286	8.27242e-11	**
PRAD	PDCD1	0.014	0.75346
PRAD	PDCD1LG2	0.215	1.34339e-06	**
PRAD	TIGIT	0.135	0.00247277	**
PRAD	SIGLEC15	0.262	2.96066e-09	**
READ	CD274	0.248	0.00138094	**
READ	CTLA4	0.133	0.0880875
READ	HAVCR2	0.029	0.707034
READ	LAG3	-0.135	0.0839515
READ	PDCD1	-0.099	0.205637
READ	PDCD1LG2	0.084	0.281218
READ	TIGIT	0.213	0.00612913	**
READ	SIGLEC15	0.089	0.256326
SARC	CD274	0.075	0.226508
SARC	CTLA4	-0.227	0.000229535	**
SARC	HAVCR2	-0.334	4.25865e-08	**
SARC	LAG3	-0.159	0.0101955	*
SARC	PDCD1	-0.246	6.20112e-05	**
SARC	PDCD1LG2	-0.032	0.60274
SARC	TIGIT	-0.22	0.000341978	**
SARC	SIGLEC15	-0.095	0.125196
SKCM	CD274	0.013	0.784264
SKCM	CTLA4	-0.083	0.0729207
SKCM	HAVCR2	-0.042	0.360445
SKCM	LAG3	-0.199	1.45631e-05	**
SKCM	PDCD1	-0.218	1.76376e-06	**
SKCM	PDCD1LG2	0.051	0.273451
SKCM	TIGIT	-0.131	0.00449999	**
SKCM	SIGLEC15	0.024	0.59754
STAD	CD274	0.31	8.40388e-10	**
STAD	CTLA4	0.215	2.6005e-05	**
STAD	HAVCR2	0.233	4.98118e-06	**
STAD	LAG3	0.082	0.112197
STAD	PDCD1	0.083	0.109366
STAD	PDCD1LG2	0.265	2.02513e-07	**
STAD	TIGIT	0.133	0.00992502	**
STAD	SIGLEC15	0.029	0.576357
TGCT	CD274	0.055	0.529322
TGCT	CTLA4	-0.032	0.715059
TGCT	HAVCR2	-0.117	0.177235
TGCT	LAG3	-0.111	0.202391
TGCT	PDCD1	-0.103	0.236332
TGCT	PDCD1LG2	-0.028	0.752031
TGCT	TIGIT	-0.06	0.491074
TGCT	SIGLEC15	-0.052	0.549167
THCA	CD274	0.015	0.738479
THCA	CTLA4	-0.256	3.9915e-09	**
THCA	HAVCR2	-0.142	0.00127334	**
THCA	LAG3	-0.271	4.34307e-10	**
THCA	PDCD1	-0.179	4.47435e-05	**
THCA	PDCD1LG2	-0.151	0.000609044	**
THCA	TIGIT	-0.212	1.32288e-06	**
THCA	SIGLEC15	0.001	0.975361
THYM	CD274	0.045	0.625841
THYM	CTLA4	-0.03	0.745597
THYM	HAVCR2	0.149	0.103984
THYM	LAG3	-0.153	0.0943174
THYM	PDCD1	-0.105	0.255079
THYM	PDCD1LG2	-0.11	0.230363
THYM	TIGIT	0.111	0.228803
THYM	SIGLEC15	0.288	0.00147432	**
UCEC	CD274	0.186	1.28056e-05	**
UCEC	CTLA4	0.003	0.942513
UCEC	HAVCR2	0.054	0.208498
UCEC	LAG3	0.045	0.291791
UCEC	PDCD1	-0.052	0.224521
UCEC	PDCD1LG2	0.208	9.75759e-07	**
UCEC	TIGIT	0.082	0.0550684
UCEC	SIGLEC15	0.157	0.000234374	**
UCS	CD274	0.005	0.969554
UCS	CTLA4	-0.141	0.295324
UCS	HAVCR2	-0.118	0.379545
UCS	LAG3	-0.347	0.00841174	**
UCS	PDCD1	-0.034	0.798916
UCS	PDCD1LG2	-0.174	0.194385
UCS	TIGIT	-0.124	0.3589
UCS	SIGLEC15	-0.132	0.326144
UVM	CD274	0.585	2.25925e-08	**
UVM	CTLA4	0.487	4.57922e-06	**
UVM	HAVCR2	0.563	9.70225e-08	**
UVM	LAG3	0.332	0.00271092	**
UVM	PDCD1	0.407	0.000181215	**
UVM	PDCD1LG2	0.52	1.15278e-06	**
UVM	TIGIT	0.45	2.78062e-05	**
UVM	SIGLEC15	0.216	0.0540582
