# Supplementary material for: Clinical significance and functional characterization of RRN3 in gastric cancer: insights from pan-cancer analysis and experimental validation
Source: Front Oncol. 2026 May 22;16:1832473. doi: 10.3389/fonc.2026.1832473 (PMC13213868; doi:10.3389/fonc.2026.1832473)
Supplement: Supplementary file 1 [file DataSheet1.zip › Supplementary table 7.xlsx]

## Sheet: Sheet1
	MSI	Expression	SampleName
GBM(N=151)	0.4705	4.1922	TCGA-19-1787-01
GBM(N=151)	0.2833	4.0661	TCGA-06-5412-01
GBM(N=151)	0.2592	4.2172	TCGA-12-5299-01
GBM(N=151)	0.2816	4.9298	TCGA-06-2565-01
GBM(N=151)	0.2728	4.4763	TCGA-06-2561-01
GBM(N=151)	0.2707	3.6565	TCGA-06-0132-01
GBM(N=151)	0.2804	4.6235	TCGA-19-2629-01
GBM(N=151)	0.2807	3.6147	TCGA-06-0238-01
GBM(N=151)	0.2779	3.4409	TCGA-06-0749-01
GBM(N=151)	0.2931	4.7714	TCGA-06-0174-01
GBM(N=151)	0.2903	3.6229	TCGA-06-5410-01
GBM(N=151)	0.2642	4.0505	TCGA-28-2513-01
GBM(N=151)	0.2712	5.3284	TCGA-76-4929-01
GBM(N=151)	0.2765	3.7409	TCGA-06-0645-01
GBM(N=151)	0.2856	4.7328	TCGA-32-2634-01
GBM(N=151)	0.2717	3.4114	TCGA-06-0141-01
GBM(N=151)	0.2673	4.7528	TCGA-06-0125-01
GBM(N=151)	0.2846	4.3498	TCGA-26-1442-01
GBM(N=151)	0.2724	4.7591	TCGA-26-5136-01
GBM(N=151)	0.2674	4.6542	TCGA-14-1034-01
GBM(N=151)	0.2727	3.844	TCGA-06-0184-01
GBM(N=151)	0.2635	3.2342	TCGA-12-3652-01
GBM(N=151)	0.2662	4.4634	TCGA-76-4927-01
GBM(N=151)	0.2679	4.4329	TCGA-14-0790-01
GBM(N=151)	0.26	4.9383	TCGA-26-5132-01
GBM(N=151)	0.2639	4.1788	TCGA-76-4932-01
GBM(N=151)	0.2791	4.5546	TCGA-32-1970-01
GBM(N=151)	0.2722	2.9165	TCGA-06-0219-01
GBM(N=151)	0.2753	4.2517	TCGA-14-0787-01
GBM(N=151)	0.2702	5.2935	TCGA-12-0618-01
GBM(N=151)	0.2698	2.9279	TCGA-27-2524-01
GBM(N=151)	0.2734	5.4199	TCGA-08-0386-01
GBM(N=151)	0.2825	4.0409	TCGA-06-0190-01
GBM(N=151)	0.2711	3.5741	TCGA-06-0745-01
GBM(N=151)	0.2701	4.0841	TCGA-26-5135-01
GBM(N=151)	0.2781	3.5692	TCGA-41-3915-01
GBM(N=151)	0.2721	2.4777	TCGA-27-1831-01
GBM(N=151)	0.2622	4.3951	TCGA-28-1753-01
GBM(N=151)	0.2794	3.5801	TCGA-12-5295-01
GBM(N=151)	0.2783	3.849	TCGA-28-5204-01
GBM(N=151)	0.3081	3.9745	TCGA-06-2569-01
GBM(N=151)	0.2786	4.4396	TCGA-27-1830-01
GBM(N=151)	0.2742	5.1513	TCGA-06-2559-01
GBM(N=151)	0.263	2.8992	TCGA-06-0139-01
GBM(N=151)	0.2712	2.8992	TCGA-27-2526-01
GBM(N=151)	0.2914	4.9236	TCGA-06-5856-01
GBM(N=151)	0.2713	4.3985	TCGA-06-5418-01
GBM(N=151)	0.268	4.2765	TCGA-06-5414-01
GBM(N=151)	0.2709	4.477	TCGA-06-5417-01
GBM(N=151)	0.2619	2.2048	TCGA-26-5134-01
GBM(N=151)	0.2739	3.8719	TCGA-76-4925-01
GBM(N=151)	0.289	4.1514	TCGA-28-2510-01
GBM(N=151)	0.2839	4.4803	TCGA-06-5413-01
GBM(N=151)	0.2839	4.9064	TCGA-06-0646-01
GBM(N=151)	0.2745	3.5886	TCGA-12-3650-01
GBM(N=151)	0.2723	3.773	TCGA-12-0616-01
GBM(N=151)	0.2688	4.591	TCGA-28-5215-01
GBM(N=151)	0.2739	4.067	TCGA-19-2620-01
GBM(N=151)	0.2809	4.0409	TCGA-16-0846-01
GBM(N=151)	0.2642	4.1811	TCGA-02-0047-01
GBM(N=151)	0.2806	4.5814	TCGA-19-2624-01
GBM(N=151)	0.2687	3.6938	TCGA-32-1982-01
GBM(N=151)	0.2676	3.6381	TCGA-27-1835-01
GBM(N=151)	0.2796	4.3255	TCGA-06-0747-01
GBM(N=151)	0.2655	4.7415	TCGA-28-5220-01
GBM(N=151)	0.2746	3.26	TCGA-14-0817-01
GBM(N=151)	0.2611	4.3971	TCGA-06-2570-01
GBM(N=151)	0.2857	4.1914	TCGA-41-4097-01
GBM(N=151)	0.2679	4.5549	TCGA-06-0211-01
GBM(N=151)	0.2721	4.3176	TCGA-02-2483-01
GBM(N=151)	0.2719	4.7377	TCGA-76-4931-01
GBM(N=151)	0.2726	4.5441	TCGA-27-2523-01
GBM(N=151)	0.2742	4.067	TCGA-27-1837-01
GBM(N=151)	0.2839	3.5336	TCGA-06-0744-01
GBM(N=151)	0.2667	3.61	TCGA-06-0750-01
GBM(N=151)	0.258	3.8963	TCGA-32-5222-01
GBM(N=151)	0.2674	4.3896	TCGA-27-2519-01
GBM(N=151)	0.2969	4.7797	TCGA-12-0821-01
GBM(N=151)	0.2909	4.6916	TCGA-19-2619-01
GBM(N=151)	0.2888	4.3334	TCGA-12-0619-01
GBM(N=151)	0.274	4.3391	TCGA-28-5213-01
GBM(N=151)	0.2756	4.497	TCGA-14-0789-01
GBM(N=151)	0.2631	4.9146	TCGA-28-5209-01
GBM(N=151)	0.2892	3.9069	TCGA-28-5218-01
GBM(N=151)	0.261	4.5267	TCGA-28-2514-01
GBM(N=151)	0.3054	4.7463	TCGA-06-5859-01
GBM(N=151)	0.2915	4.3632	TCGA-28-2509-01
GBM(N=151)	0.2743	4.6206	TCGA-14-1825-01
GBM(N=151)	0.3315	3.9745	TCGA-19-4065-01
GBM(N=151)	0.2728	4.86	TCGA-02-2485-01
GBM(N=151)	0.279	3.3978	TCGA-12-1597-01
GBM(N=151)	0.2715	4.2668	TCGA-28-1747-01
GBM(N=151)	0.2863	4.0409	TCGA-28-2499-01
GBM(N=151)	0.2803	3.9523	TCGA-06-0649-01
GBM(N=151)	0.2692	4.7247	TCGA-06-2564-01
GBM(N=151)	0.2961	4.7881	TCGA-06-5408-01
GBM(N=151)	0.2741	4.0583	TCGA-27-1832-01
GBM(N=151)	0.2721	3.0409	TCGA-14-1829-01
GBM(N=151)	0.2767	4.2979	TCGA-32-2615-01
GBM(N=151)	0.2707	4.3819	TCGA-06-0158-01
GBM(N=151)	0.2652	4.8119	TCGA-06-2558-01
GBM(N=151)	0.2729	4.1276	TCGA-28-5216-01
GBM(N=151)	0.2799	4.9533	TCGA-28-5207-01
GBM(N=151)	0.2819	3.9467	TCGA-41-2572-01
GBM(N=151)	0.2763	3.9964	TCGA-06-0130-01
GBM(N=151)	0.2849	4.5945	TCGA-06-5416-01
GBM(N=151)	0.274	3.1843	TCGA-06-0168-01
GBM(N=151)	0.2745	3.8166	TCGA-02-0055-01
GBM(N=151)	0.2682	4.2273	TCGA-06-5415-01
GBM(N=151)	0.2943	4.4383	TCGA-06-5411-01
GBM(N=151)	0.2619	4.5008	TCGA-26-5139-01
GBM(N=151)	0.2737	3.9374	TCGA-76-4928-01
GBM(N=151)	0.2763	4.4249	TCGA-06-0644-01
GBM(N=151)	0.2899	3.7559	TCGA-14-0871-01
GBM(N=151)	0.2716	4.2265	TCGA-32-2632-01
GBM(N=151)	0.2696	3.9625	TCGA-06-0882-01
GBM(N=151)	0.2834	3.9745	TCGA-19-2625-01
GBM(N=151)	0.2972	3.5921	TCGA-32-1980-01
GBM(N=151)	0.2731	4.2847	TCGA-27-1834-01
GBM(N=151)	0.2728	3.7322	TCGA-41-2571-01
GBM(N=151)	0.2925	3.925	TCGA-14-0781-01
GBM(N=151)	0.2759	4.3889	TCGA-06-0157-01
GBM(N=151)	0.2826	3.9588	TCGA-12-3653-01
GBM(N=151)	0.2626	4.3944	TCGA-76-4926-01
GBM(N=151)	0.2808	5.0596	TCGA-26-5133-01
GBM(N=151)	0.2614	4.5116	TCGA-06-2562-01
GBM(N=151)	0.2704	3.9718	TCGA-27-2521-01
GBM(N=151)	0.3173	5.2238	TCGA-41-5651-01
GBM(N=151)	0.2695	4.6837	TCGA-06-0210-01
GBM(N=151)	0.2954	5.3041	TCGA-19-5960-01
GBM(N=151)	0.2763	3.4982	TCGA-06-0686-01
GBM(N=151)	0.2704	4.2204	TCGA-06-2563-01
GBM(N=151)	0.29	4.6023	TCGA-15-1444-01
GBM(N=151)	0.2788	2.3673	TCGA-32-4213-01
GBM(N=151)	0.2727	4.1169	TCGA-15-0742-01
GBM(N=151)	0.3894	4.4957	TCGA-06-0187-01
GBM(N=151)	0.2907	4.541	TCGA-19-1390-01
GBM(N=151)	0.2881	4.4135	TCGA-06-2557-01
GBM(N=151)	0.267	4.6982	TCGA-06-0878-01
GBM(N=151)	0.2758	4.7918	TCGA-06-0129-01
GBM(N=151)	0.2652	4.2126	TCGA-16-1045-01
GBM(N=151)	0.2749	5.0938	TCGA-06-2567-01
GBM(N=151)	0.321	3.9193	TCGA-32-2616-01
GBM(N=151)	0.2613	4.7165	TCGA-28-5208-01
GBM(N=151)	0.2911	5.966	TCGA-06-1804-01
GBM(N=151)	0.2618	3.9298	TCGA-14-2554-01
GBM(N=151)	0.2737	4.1473	TCGA-27-2528-01
GBM(N=151)	0.3491	4.5497	TCGA-06-5858-01
GBM(N=151)	0.2721	3.0583	TCGA-06-0178-01
GBM(N=151)	0.2769	3.3176	TCGA-14-1823-01
GBM(N=151)	0.2901	3.7697	TCGA-06-0743-01
LGG(N=506)	0.3226	5.0596	TCGA-S9-A7J2-01
LGG(N=506)	0.3294	4.9964	TCGA-E1-A7YI-01
LGG(N=506)	0.3434	5.3533	TCGA-DU-7302-01
LGG(N=506)	0.331	4.5607	TCGA-DU-A7TI-01
LGG(N=506)	0.3291	4.916	TCGA-P5-A5EX-01
LGG(N=506)	0.3059	4.5754	TCGA-HT-8563-01
LGG(N=506)	0.3046	5.0452	TCGA-FG-A60K-01
LGG(N=506)	0.2936	4.7724	TCGA-CS-5397-01
LGG(N=506)	0.2614	4.795	TCGA-E1-5322-01
LGG(N=506)	0.3126	4.0713	TCGA-HT-8558-01
LGG(N=506)	0.2927	4.6064	TCGA-S9-A6U8-01
LGG(N=506)	0.3046	4.6988	TCGA-HT-7854-01
LGG(N=506)	0.3082	4.4561	TCGA-HT-7467-01
LGG(N=506)	0.3173	4.6668	TCGA-HT-7874-01
LGG(N=506)	0.3293	4.5765	TCGA-S9-A6TV-01
LGG(N=506)	0.3279	4.3277	TCGA-VM-A8CD-01
LGG(N=506)	0.3365	5.7842	TCGA-HT-7616-01
LGG(N=506)	0.3216	4.858	TCGA-KT-A7W1-01
LGG(N=506)	0.3259	4.5619	TCGA-P5-A5F2-01
LGG(N=506)	0.3408	4.6467	TCGA-HT-7607-01
LGG(N=506)	0.3182	4.8465	TCGA-HT-7873-01
LGG(N=506)	0.3088	4.6438	TCGA-HT-7603-01
LGG(N=506)	0.2945	5.0426	TCGA-DB-A64P-01
LGG(N=506)	0.2981	4.7788	TCGA-HW-7486-01
LGG(N=506)	0.3352	4.1293	TCGA-P5-A5F1-01
LGG(N=506)	0.3028	4.0383	TCGA-DU-7011-01
LGG(N=506)	0.3367	4.7782	TCGA-P5-A77X-01
LGG(N=506)	0.3079	4.5999	TCGA-HW-7493-01
LGG(N=506)	0.3185	4.0951	TCGA-VM-A8CA-01
LGG(N=506)	0.3113	5.51	TCGA-DU-7015-01
LGG(N=506)	0.3282	4.9208	TCGA-TM-A7C5-01
LGG(N=506)	0.2975	4.225	TCGA-DU-8162-01
LGG(N=506)	0.3239	4.4679	TCGA-TM-A84O-01
LGG(N=506)	0.3032	4.5116	TCGA-S9-A7R3-01
LGG(N=506)	0.307	5.1723	TCGA-TQ-A7RN-01
LGG(N=506)	0.331	4.6559	TCGA-DU-A6S6-01
LGG(N=506)	0.3327	4.3861	TCGA-P5-A735-01
LGG(N=506)	0.3188	4.1739	TCGA-HT-7691-01
LGG(N=506)	0.3142	3.849	TCGA-FG-A6J1-01
LGG(N=506)	0.3103	4.4403	TCGA-S9-A7R7-01
LGG(N=506)	0.2903	4.3155	TCGA-DU-6402-01
LGG(N=506)	0.3053	4.0233	TCGA-HT-7684-01
LGG(N=506)	0.3196	4.6041	TCGA-HT-8104-01
LGG(N=506)	0.3294	4.5958	TCGA-FN-7833-01
LGG(N=506)	0.2863	4.5656	TCGA-HT-7473-01
LGG(N=506)	0.3202	3.5778	TCGA-HT-8019-01
LGG(N=506)	0.3148	5.2032	TCGA-TQ-A7RU-01
LGG(N=506)	0.2994	4.8309	TCGA-DB-A4XF-01
LGG(N=506)	0.3232	3.9772	TCGA-FG-A713-01
LGG(N=506)	0.3183	3.9203	TCGA-E1-A7YL-01
LGG(N=506)	0.2798	5.0721	TCGA-CS-5396-01
LGG(N=506)	0.3312	5.4985	TCGA-HW-8322-01
LGG(N=506)	0.3187	4.0357	TCGA-S9-A6U9-01
LGG(N=506)	0.3427	4.3483	TCGA-HT-7676-01
LGG(N=506)	0.3254	5.3331	TCGA-HT-7469-01
LGG(N=506)	0.3039	4.3448	TCGA-HT-7478-01
LGG(N=506)	0.3286	4.7855	TCGA-DU-A5TW-01
LGG(N=506)	0.3238	4.5747	TCGA-S9-A6TX-01
LGG(N=506)	0.3219	4.6988	TCGA-RY-A83Z-01
LGG(N=506)	0.3011	4.4046	TCGA-FG-A6IZ-01
LGG(N=506)	0.2736	4.5167	TCGA-CS-4941-01
LGG(N=506)	0.3253	4.1611	TCGA-DH-A7UT-01
LGG(N=506)	0.2859	4.6594	TCGA-DU-5871-01
LGG(N=506)	0.3223	4.864	TCGA-HW-8321-01
LGG(N=506)	0.3039	5.7713	TCGA-EZ-7264-01
LGG(N=506)	0.303	4.9355	TCGA-CS-6666-01
LGG(N=506)	0.3073	5.6232	TCGA-HW-7491-01
LGG(N=506)	0.2989	4.8953	TCGA-S9-A6U1-01
LGG(N=506)	0.3001	5.1578	TCGA-E1-5307-01
LGG(N=506)	0.3227	4.8841	TCGA-DU-A76L-01
LGG(N=506)	0.2961	4.7517	TCGA-HW-7495-01
LGG(N=506)	0.292	3.6229	TCGA-CS-6669-01
LGG(N=506)	0.328	4.9227	TCGA-HT-7481-01
LGG(N=506)	0.3338	4.5267	TCGA-DU-8163-01
LGG(N=506)	0.317	4.3327	TCGA-HT-8110-01
LGG(N=506)	0.3244	4.9093	TCGA-RY-A840-01
LGG(N=506)	0.3188	2.7866	TCGA-VM-A8C9-01
LGG(N=506)	0.3108	4.7554	TCGA-HW-8319-01
LGG(N=506)	0.326	4.1962	TCGA-QH-A6CW-01
LGG(N=506)	0.2838	4.9896	TCGA-DU-5870-01
LGG(N=506)	0.3258	4.5692	TCGA-TM-A84S-01
LGG(N=506)	0.3215	4.8904	TCGA-RY-A845-01
LGG(N=506)	0.3007	4.9064	TCGA-FG-8182-01
LGG(N=506)	0.3084	4	TCGA-FG-6688-01
LGG(N=506)	0.3122	4.0832	TCGA-TQ-A7RP-01
LGG(N=506)	0.3363	4.2758	TCGA-HT-8113-01
LGG(N=506)	0.3139	4.641	TCGA-HT-7689-01
LGG(N=506)	0.3535	4.3498	TCGA-FG-7638-01
LGG(N=506)	0.3016	5.1731	TCGA-DU-7013-01
LGG(N=506)	0.3266	3.9616	TCGA-E1-A7Z3-01
LGG(N=506)	0.3046	3.9146	TCGA-HT-7476-01
LGG(N=506)	0.3074	5.0751	TCGA-TQ-A7RG-01
LGG(N=506)	0.3245	3.7856	TCGA-FG-8181-01
LGG(N=506)	0.3107	4.8624	TCGA-DU-A7T6-01
LGG(N=506)	0.3289	4.6358	TCGA-DB-A4XC-01
LGG(N=506)	0.3281	3.757	TCGA-FG-A4MW-01
LGG(N=506)	0.2682	4.4039	TCGA-DH-5142-01
LGG(N=506)	0.3006	5.0009	TCGA-S9-A6U2-01
LGG(N=506)	0.3208	4.3875	TCGA-TQ-A7RH-01
LGG(N=506)	0.3329	4.2802	TCGA-DB-A75M-01
LGG(N=506)	0.3326	5.0095	TCGA-HT-8012-01
LGG(N=506)	0.3171	4.6323	TCGA-S9-A7QW-01
LGG(N=506)	0.325	3.9486	TCGA-P5-A733-01
LGG(N=506)	0.3246	4.4135	TCGA-E1-A7Z4-01
LGG(N=506)	0.3103	3.3743	TCGA-DU-A5TR-01
LGG(N=506)	0.3305	4.6484	TCGA-FG-8185-01
LGG(N=506)	0.3379	4.7474	TCGA-HW-8320-01
LGG(N=506)	0.3037	4.3052	TCGA-CS-6667-01
LGG(N=506)	0.2822	4.8841	TCGA-DU-5849-01
LGG(N=506)	0.2803	5.478	TCGA-DB-5279-01
LGG(N=506)	0.3002	4.7777	TCGA-CS-6670-01
LGG(N=506)	0.3035	4.2312	TCGA-DB-A64V-01
LGG(N=506)	0.2846	4.2426	TCGA-DU-5854-01
LGG(N=506)	0.3079	5.3132	TCGA-DH-A7UR-01
LGG(N=506)	0.3037	5.1367	TCGA-S9-A6WL-01
LGG(N=506)	0.3401	3.7005	TCGA-HT-7880-01
LGG(N=506)	0.267	5.4591	TCGA-E1-5318-01
LGG(N=506)	0.3022	5.7076	TCGA-DU-6393-01
LGG(N=506)	0.2998	4.7016	TCGA-DU-5853-01
LGG(N=506)	0.3326	5.3673	TCGA-TM-A84J-01
LGG(N=506)	0.3002	5.24	TCGA-FG-5962-01
LGG(N=506)	0.3305	4.4409	TCGA-F6-A8O4-01
LGG(N=506)	0.3215	5.0153	TCGA-S9-A7R1-01
LGG(N=506)	0.3177	5.7412	TCGA-TM-A84M-01
LGG(N=506)	0.3127	4.1026	TCGA-HT-8107-01
LGG(N=506)	0.3079	4.7944	TCGA-P5-A5ET-01
LGG(N=506)	0.322	3.6668	TCGA-P5-A72W-01
LGG(N=506)	0.3158	4.054	TCGA-FG-A70Y-01
LGG(N=506)	0.3172	4.4854	TCGA-TM-A84R-01
LGG(N=506)	0.2977	4.5046	TCGA-HW-A5KM-01
LGG(N=506)	0.324	4.5607	TCGA-HT-7477-01
LGG(N=506)	0.3257	4.1929	TCGA-FG-A87Q-01
LGG(N=506)	0.3071	4.4899	TCGA-FG-A70Z-01
LGG(N=506)	0.3113	4.7263	TCGA-FG-A4MU-01
LGG(N=506)	0.3091	4.9326	TCGA-DB-A4XB-01
LGG(N=506)	0.3142	4.4549	TCGA-WY-A85D-01
LGG(N=506)	0.3328	5.153	TCGA-FG-7641-01
LGG(N=506)	0.3001	4.4336	TCGA-DU-5872-01
LGG(N=506)	0.3059	4.3971	TCGA-FG-6689-01
LGG(N=506)	0.2819	5.6542	TCGA-DB-5277-01
LGG(N=506)	0.2926	5.2222	TCGA-HT-A615-01
LGG(N=506)	0.3472	4.6496	TCGA-DU-7301-01
LGG(N=506)	0.3161	5.0409	TCGA-P5-A5EW-01
LGG(N=506)	0.3218	4.5963	TCGA-HT-A5RB-01
LGG(N=506)	0.3204	4.1969	TCGA-E1-A7YN-01
LGG(N=506)	0.3276	3.8807	TCGA-QH-A6XC-01
LGG(N=506)	0.306	4.6305	TCGA-S9-A6WN-01
LGG(N=506)	0.298	5.7087	TCGA-DB-A64L-01
LGG(N=506)	0.3189	5.004	TCGA-TM-A84I-01
LGG(N=506)	0.3324	5.1235	TCGA-QH-A6CZ-01
LGG(N=506)	0.3216	3.5981	TCGA-WY-A858-01
LGG(N=506)	0.3204	5.4699	TCGA-VM-A8CB-01
LGG(N=506)	0.3315	3.0427	TCGA-VM-A8CF-01
LGG(N=506)	0.3413	4.3568	TCGA-HT-7608-01
LGG(N=506)	0.303	4.3016	TCGA-CS-4938-01
LGG(N=506)	0.3222	4.3985	TCGA-QH-A6X5-01
LGG(N=506)	0.317	5.1453	TCGA-DU-8166-01
LGG(N=506)	0.3227	4.1993	TCGA-HT-8018-01
LGG(N=506)	0.2991	4.1977	TCGA-DU-7292-01
LGG(N=506)	0.3292	3.9402	TCGA-S9-A6TU-01
LGG(N=506)	0.3294	3.4699	TCGA-DB-A75P-01
LGG(N=506)	0.2903	4.6438	TCGA-FG-6691-01
LGG(N=506)	0.303	4.8181	TCGA-DU-6399-01
LGG(N=506)	0.3264	4.3695	TCGA-S9-A7IQ-01
LGG(N=506)	0.3054	4.1235	TCGA-S9-A6WI-01
LGG(N=506)	0.3057	4.14	TCGA-DB-A64S-01
LGG(N=506)	0.2976	3.6346	TCGA-FG-6692-01
LGG(N=506)	0.2992	4.3582	TCGA-HW-7489-01
LGG(N=506)	0.3313	4.5643	TCGA-R8-A6YH-01
LGG(N=506)	0.311	4.2547	TCGA-HT-A618-01
LGG(N=506)	0.2997	4.1922	TCGA-QH-A65S-01
LGG(N=506)	0.32	4.7511	TCGA-DU-7019-01
LGG(N=506)	0.3345	4.7404	TCGA-DU-A7TJ-01
LGG(N=506)	0.3296	5.2261	TCGA-TM-A84H-01
LGG(N=506)	0.3175	4.797	TCGA-S9-A7R8-01
LGG(N=506)	0.3098	4.6058	TCGA-S9-A7R4-01
LGG(N=506)	0.3214	5.0148	TCGA-S9-A7J3-01
LGG(N=506)	0.3247	4.047	TCGA-TM-A84L-01
LGG(N=506)	0.3282	4.5643	TCGA-E1-A7YH-01
LGG(N=506)	0.3075	4.6639	TCGA-P5-A5EV-01
LGG(N=506)	0.3146	5.0157	TCGA-DU-A7TD-01
LGG(N=506)	0.3049	4.1416	TCGA-HW-A5KL-01
LGG(N=506)	0.3255	5.0947	TCGA-RY-A83X-01
LGG(N=506)	0.3401	5.5078	TCGA-HT-7687-01
LGG(N=506)	0.3252	4.2319	TCGA-WY-A85A-01
LGG(N=506)	0.2716	4.6559	TCGA-DB-5281-01
LGG(N=506)	0.3297	3.7159	TCGA-E1-A7YK-01
LGG(N=506)	0.3018	4.1811	TCGA-DU-A5TU-01
LGG(N=506)	0.2979	4.7623	TCGA-DU-A7TA-01
LGG(N=506)	0.2735	4.9482	TCGA-CS-5395-01
LGG(N=506)	0.3198	4.7115	TCGA-TQ-A7RR-01
LGG(N=506)	0.3252	4.4323	TCGA-HT-A5R5-01
LGG(N=506)	0.3081	4.3778	TCGA-QH-A65V-01
LGG(N=506)	0.3241	5.0308	TCGA-S9-A6WP-01
LGG(N=506)	0.3013	4.4848	TCGA-S9-A6U5-01
LGG(N=506)	0.321	5.5049	TCGA-E1-A7YO-01
LGG(N=506)	0.3311	4.85	TCGA-QH-A6X8-01
LGG(N=506)	0.3365	4.7263	TCGA-HT-7610-01
LGG(N=506)	0.3477	5.2218	TCGA-HT-7875-01
LGG(N=506)	0.3192	4.6077	TCGA-R8-A6MK-01
LGG(N=506)	0.3298	4.9649	TCGA-P5-A5F0-01
LGG(N=506)	0.3227	4.3427	TCGA-R8-A73M-01
LGG(N=506)	0.3057	4.5515	TCGA-S9-A6TS-01
LGG(N=506)	0.3338	4.3819	TCGA-S9-A6TW-01
LGG(N=506)	0.2619	4.0063	TCGA-E1-5303-01
LGG(N=506)	0.2975	5.36	TCGA-HT-7606-01
LGG(N=506)	0.3029	4.4699	TCGA-DU-6408-01
LGG(N=506)	0.2944	4.3312	TCGA-FG-5964-01
LGG(N=506)	0.3118	5.5656	TCGA-DB-A64Q-01
LGG(N=506)	0.3315	4.2972	TCGA-S9-A7IZ-01
LGG(N=506)	0.2988	6.3924	TCGA-S9-A6WH-01
LGG(N=506)	0.3357	4.0099	TCGA-HT-7602-01
LGG(N=506)	0.3299	5.4406	TCGA-DU-A6S8-01
LGG(N=506)	0.3188	4.6293	TCGA-HT-7858-01
LGG(N=506)	0.3097	4.888	TCGA-HT-7860-01
LGG(N=506)	0.3065	4.1747	TCGA-DU-7006-01
LGG(N=506)	0.2989	5.1643	TCGA-TQ-A7RS-01
LGG(N=506)	0.3058	5.2746	TCGA-DU-7009-01
LGG(N=506)	0.3135	4.9791	TCGA-DU-7010-01
LGG(N=506)	0.3128	4.904	TCGA-QH-A6X3-01
LGG(N=506)	0.342	5.476	TCGA-DU-8164-01
LGG(N=506)	0.3024	5.4386	TCGA-DU-7018-01
LGG(N=506)	0.3173	4.1384	TCGA-RY-A843-01
LGG(N=506)	0.3225	4.504	TCGA-DU-7014-01
LGG(N=506)	0.3422	5.5292	TCGA-HT-7693-01
LGG(N=506)	0.3098	3.0356	TCGA-FG-A6J3-01
LGG(N=506)	0.3186	4.3298	TCGA-HT-8106-01
LGG(N=506)	0.2962	5.0189	TCGA-HT-7472-01
LGG(N=506)	0.333	5.1223	TCGA-HT-7855-01
LGG(N=506)	0.3259	5.5972	TCGA-DB-A4XG-01
LGG(N=506)	0.3144	4.7159	TCGA-HT-A5RC-01
LGG(N=506)	0.3238	4.531	TCGA-VM-A8C8-01
LGG(N=506)	0.3192	4.5921	TCGA-HT-7681-01
LGG(N=506)	0.3401	4.8125	TCGA-DU-A6S2-01
LGG(N=506)	0.3361	4.3219	TCGA-DU-7309-01
LGG(N=506)	0.3094	4.5059	TCGA-DB-A4XH-01
LGG(N=506)	0.3123	4.8037	TCGA-HT-7485-01
LGG(N=506)	0.3031	5.565	TCGA-VW-A7QS-01
LGG(N=506)	0.3199	4.85	TCGA-VV-A86M-01
LGG(N=506)	0.321	4.5789	TCGA-E1-A7YV-01
LGG(N=506)	0.3085	5.235	TCGA-HT-7468-01
LGG(N=506)	0.3353	5.6077	TCGA-HT-7677-01
LGG(N=506)	0.3033	4.3118	TCGA-DU-A5TY-01
LGG(N=506)	0.3149	5.0223	TCGA-HT-8109-01
LGG(N=506)	0.3132	4.1219	TCGA-HT-7479-01
LGG(N=506)	0.2726	5.0211	TCGA-DB-5275-01
LGG(N=506)	0.3311	4.3391	TCGA-TM-A7C4-01
LGG(N=506)	0.3194	4.5692	TCGA-DH-A7UU-01
LGG(N=506)	0.3128	4.2219	TCGA-HT-A4DV-01
LGG(N=506)	0.3213	4.8022	TCGA-FG-8186-01
LGG(N=506)	0.2957	4.6077	TCGA-FG-A4MT-01
LGG(N=506)	0.3067	4.9246	TCGA-E1-5305-01
LGG(N=506)	0.2715	4.4349	TCGA-CS-5393-01
LGG(N=506)	0.2954	4.1882	TCGA-DU-6395-01
LGG(N=506)	0.3072	3.9891	TCGA-DB-A64X-01
LGG(N=506)	0.3268	5.2032	TCGA-S9-A7IS-01
LGG(N=506)	0.3203	4.5497	TCGA-HT-7856-01
LGG(N=506)	0.3085	4.4848	TCGA-QH-A6XA-01
LGG(N=506)	0.3201	5.0259	TCGA-P5-A77W-01
LGG(N=506)	0.281	4.4289	TCGA-CS-4942-01
LGG(N=506)	0.2942	5.1823	TCGA-CS-6186-01
LGG(N=506)	0.3056	5.1731	TCGA-DU-7008-01
LGG(N=506)	0.3311	4.9676	TCGA-HT-7688-01
LGG(N=506)	0.3095	4.5868	TCGA-DU-A7T8-01
LGG(N=506)	0.3307	3.7148	TCGA-DU-A6S3-01
LGG(N=506)	0.3034	4.9288	TCGA-DB-A64U-01
LGG(N=506)	0.2984	4.7312	TCGA-HT-A61C-01
LGG(N=506)	0.3059	4.8248	TCGA-TQ-A7RF-01
LGG(N=506)	0.3289	5.3512	TCGA-F6-A8O3-01
LGG(N=506)	0.3103	5.033	TCGA-R8-A6ML-01
LGG(N=506)	0.3051	3.9801	TCGA-DU-A5TT-01
LGG(N=506)	0.3252	4.6594	TCGA-QH-A870-01
LGG(N=506)	0.3276	4.1243	TCGA-DB-A75O-01
LGG(N=506)	0.322	4.0687	TCGA-HT-8111-01
LGG(N=506)	0.3165	4.8654	TCGA-S9-A7QZ-01
LGG(N=506)	0.2724	4.0626	TCGA-DB-5273-01
LGG(N=506)	0.3411	4.4463	TCGA-HT-7470-01
LGG(N=506)	0.3172	4.3356	TCGA-FG-A4MY-01
LGG(N=506)	0.3235	4.9923	TCGA-HT-8108-01
LGG(N=506)	0.2953	4.8535	TCGA-DB-A4XE-01
LGG(N=506)	0.3359	2.6577	TCGA-HT-A4DS-01
LGG(N=506)	0.345	4.3978	TCGA-DU-8158-01
LGG(N=506)	0.3025	4.0643	TCGA-HT-7474-01
LGG(N=506)	0.2646	4.2593	TCGA-DH-5143-01
LGG(N=506)	0.2963	4.5472	TCGA-TQ-A7RJ-01
LGG(N=506)	0.3143	4.7339	TCGA-S9-A7QY-01
LGG(N=506)	0.306	4.3964	TCGA-DB-A4XA-01
LGG(N=506)	0.3289	4.1505	TCGA-P5-A731-01
LGG(N=506)	0.3292	4.784	TCGA-E1-A7YE-01
LGG(N=506)	0.3077	4.6876	TCGA-FG-A710-01
LGG(N=506)	0.3236	4.2357	TCGA-HT-8010-01
LGG(N=506)	0.3023	5.0448	TCGA-DU-7299-01
LGG(N=506)	0.2639	4.2517	TCGA-DB-5270-01
LGG(N=506)	0.3322	4.6662	TCGA-KT-A74X-01
LGG(N=506)	0.3292	5.0833	TCGA-DB-A75L-01
LGG(N=506)	0.2961	4.1127	TCGA-HT-A616-01
LGG(N=506)	0.3281	3.4033	TCGA-HT-A74K-01
LGG(N=506)	0.3184	4.6129	TCGA-WY-A85C-01
LGG(N=506)	0.3307	4.4216	TCGA-FG-8188-01
LGG(N=506)	0.3117	4.4329	TCGA-DU-A6S7-01
LGG(N=506)	0.3004	5.4486	TCGA-DU-7294-01
LGG(N=506)	0.268	3.6554	TCGA-DB-5274-01
LGG(N=506)	0.3542	5.1056	TCGA-HT-7604-01
LGG(N=506)	0.3261	3.8289	TCGA-TM-A84F-01
LGG(N=506)	0.3045	4.3205	TCGA-DB-A64O-01
LGG(N=506)	0.3233	4.8455	TCGA-HT-7884-01
LGG(N=506)	0.308	4.9814	TCGA-S9-A6WE-01
LGG(N=506)	0.3068	4.5546	TCGA-QH-A6CY-01
LGG(N=506)	0.3107	4.6944	TCGA-S9-A6WM-01
LGG(N=506)	0.3277	4.5211	TCGA-HT-A5RA-01
LGG(N=506)	0.3116	4.1922	TCGA-QH-A6CV-01
LGG(N=506)	0.315	4.5928	TCGA-VM-A8CE-01
LGG(N=506)	0.2992	4.4957	TCGA-DU-5852-01
LGG(N=506)	0.3156	3.5632	TCGA-P5-A72U-01
LGG(N=506)	0.3281	4.7328	TCGA-DB-A75K-01
LGG(N=506)	0.3115	5.8853	TCGA-DU-6410-01
LGG(N=506)	0.3006	4.9518	TCGA-QH-A65Z-01
LGG(N=506)	0.3209	4.5135	TCGA-S9-A7IY-01
LGG(N=506)	0.3122	4.7517	TCGA-P5-A781-01
LGG(N=506)	0.3214	5.6032	TCGA-TM-A84G-01
LGG(N=506)	0.3076	3.6656	TCGA-HW-A5KK-01
LGG(N=506)	0.2577	5.3487	TCGA-E1-5311-01
LGG(N=506)	0.3424	4.8415	TCGA-FG-7634-01
LGG(N=506)	0.2913	4.5273	TCGA-DU-5855-01
LGG(N=506)	0.2915	4.748	TCGA-DU-6396-01
LGG(N=506)	0.3356	4.251	TCGA-FG-7643-01
LGG(N=506)	0.3227	4.2165	TCGA-TM-A84C-01
LGG(N=506)	0.3171	4.7554	TCGA-WY-A85E-01
LGG(N=506)	0.3159	5.1862	TCGA-DU-7298-01
LGG(N=506)	0.3181	4.4738	TCGA-TM-A84T-01
LGG(N=506)	0.3339	5.3831	TCGA-FG-7637-01
LGG(N=506)	0.3315	5.3363	TCGA-HT-A5R9-01
LGG(N=506)	0.3017	4.4634	TCGA-HT-A614-01
LGG(N=506)	0.3077	4.5945	TCGA-QH-A65R-01
LGG(N=506)	0.3257	4.797	TCGA-FG-A60J-01
LGG(N=506)	0.3082	4.2972	TCGA-FG-8189-01
LGG(N=506)	0.295	3.7247	TCGA-P5-A5EY-01
LGG(N=506)	0.3004	4.7192	TCGA-HT-7882-01
LGG(N=506)	0.3254	4.6375	TCGA-HT-8011-01
LGG(N=506)	0.2917	5.5622	TCGA-DU-6394-01
LGG(N=506)	0.3152	4.5129	TCGA-WY-A859-01
LGG(N=506)	0.3309	4.7366	TCGA-WY-A85B-01
LGG(N=506)	0.3065	5.72	TCGA-S9-A6UB-01
LGG(N=506)	0.2982	4.6064	TCGA-S9-A6U6-01
LGG(N=506)	0.3378	5.6373	TCGA-DU-8168-01
LGG(N=506)	0.2983	4.2242	TCGA-DU-7290-01
LGG(N=506)	0.2971	4.6616	TCGA-DU-6407-01
LGG(N=506)	0.3289	4.4529	TCGA-HT-7601-01
LGG(N=506)	0.2843	4.5921	TCGA-DU-6403-01
LGG(N=506)	0.3077	5.3004	TCGA-DB-A64R-01
LGG(N=506)	0.3293	4.4309	TCGA-E1-A7YQ-01
LGG(N=506)	0.2937	4.7208	TCGA-DU-6405-01
LGG(N=506)	0.2926	5.2776	TCGA-HW-7487-01
LGG(N=506)	0.3214	3.855	TCGA-S9-A7R2-01
LGG(N=506)	0.3272	4.9584	TCGA-S9-A7J1-01
LGG(N=506)	0.3191	3.9126	TCGA-P5-A72X-01
LGG(N=506)	0.3257	4.4489	TCGA-E1-A7YJ-01
LGG(N=506)	0.3378	4.6513	TCGA-HT-7690-01
LGG(N=506)	0.3369	5.877	TCGA-HT-8105-01
LGG(N=506)	0.3106	4.0917	TCGA-E1-A7YY-01
LGG(N=506)	0.3159	5.235	TCGA-HT-A619-01
LGG(N=506)	0.2966	5.6602	TCGA-DU-6400-01
LGG(N=506)	0.3204	4.4944	TCGA-P5-A737-01
LGG(N=506)	0.3147	4.4522	TCGA-RY-A83Y-01
LGG(N=506)	0.4513	4.691	TCGA-HT-8564-01
LGG(N=506)	0.3197	4.8394	TCGA-HT-7686-01
LGG(N=506)	0.3181	4.4155	TCGA-E1-A7YM-01
LGG(N=506)	0.3079	5.1239	TCGA-DH-A66F-01
LGG(N=506)	0.2623	5.5338	TCGA-CS-5390-01
LGG(N=506)	0.2953	4.0444	TCGA-S9-A6UA-01
LGG(N=506)	0.3341	4.8694	TCGA-FG-A87N-01
LGG(N=506)	0.3226	5.3691	TCGA-VV-A829-01
LGG(N=506)	0.3027	5.0417	TCGA-DH-A66B-01
LGG(N=506)	0.3312	4.1914	TCGA-HT-A5R7-01
LGG(N=506)	0.3295	5.6806	TCGA-CS-5394-01
LGG(N=506)	0.312	4.6786	TCGA-DH-A66D-01
LGG(N=506)	0.3151	4.9782	TCGA-HT-7877-01
LGG(N=506)	0.3062	4.8011	TCGA-DU-6542-01
LGG(N=506)	0.3038	4.0653	TCGA-QH-A6CS-01
LGG(N=506)	0.3198	4.1985	TCGA-E1-A7YU-01
LGG(N=506)	0.3258	5.0206	TCGA-W9-A837-01
LGG(N=506)	0.3523	5.5202	TCGA-IK-7675-01
LGG(N=506)	0.3466	4.6944	TCGA-DU-7306-01
LGG(N=506)	0.3346	5.0635	TCGA-QH-A6X9-01
LGG(N=506)	0.3121	4.0179	TCGA-S9-A6U0-01
LGG(N=506)	0.3385	4.6519	TCGA-HT-7611-01
LGG(N=506)	0.3165	5.0483	TCGA-S9-A6TY-01
LGG(N=506)	0.2925	3.8146	TCGA-DU-A7TB-01
LGG(N=506)	0.3048	4.7697	TCGA-IK-8125-01
LGG(N=506)	0.3211	3.844	TCGA-WH-A86K-01
LGG(N=506)	0.2583	4.6582	TCGA-DH-5141-01
LGG(N=506)	0.3126	3.1922	TCGA-FG-A60L-01
LGG(N=506)	0.2732	4.9626	TCGA-DB-5280-01
LGG(N=506)	0.3186	4.1136	TCGA-S9-A7IX-01
LGG(N=506)	0.2951	4.5404	TCGA-FG-5965-01
LGG(N=506)	0.3526	3.7027	TCGA-P5-A5F6-01
LGG(N=506)	0.3159	5.2091	TCGA-DU-7007-01
LGG(N=506)	0.3003	4.5729	TCGA-HW-7490-01
LGG(N=506)	0.3077	4.5509	TCGA-CS-6188-01
LGG(N=506)	0.3029	6.0232	TCGA-CS-6668-01
LGG(N=506)	0.3305	4.4542	TCGA-DU-8165-01
LGG(N=506)	0.3302	4.7629	TCGA-HT-7692-01
LGG(N=506)	0.3073	5.4963	TCGA-TQ-A7RM-01
LGG(N=506)	0.3379	4.8293	TCGA-DU-8161-01
LGG(N=506)	0.331	3.6323	TCGA-P5-A736-01
LGG(N=506)	0.2918	4.7506	TCGA-DU-6401-01
LGG(N=506)	0.3187	3.3001	TCGA-HT-A74H-01
LGG(N=506)	0.3217	4.4861	TCGA-TQ-A7RV-01
LGG(N=506)	0.2932	4.4686	TCGA-HT-7483-01
LGG(N=506)	0.3037	4.62	TCGA-HT-7620-01
LGG(N=506)	0.3363	5.1106	TCGA-HT-7480-01
LGG(N=506)	0.3264	5.0518	TCGA-S9-A7J0-01
LGG(N=506)	0.325	4.765	TCGA-TM-A84Q-01
LGG(N=506)	0.3174	4.4719	TCGA-RY-A847-01
LGG(N=506)	0.3177	5.4716	TCGA-TQ-A7RQ-01
LGG(N=506)	0.307	4.795	TCGA-TQ-A7RW-01
LGG(N=506)	0.3244	4.5217	TCGA-FG-8191-01
LGG(N=506)	0.3285	4.607	TCGA-E1-A7YW-01
LGG(N=506)	0.2659	4.9218	TCGA-DB-5278-01
LGG(N=506)	0.325	5.7605	TCGA-E1-A7YS-01
LGG(N=506)	0.353	5.0161	TCGA-HT-7695-01
LGG(N=506)	0.3339	4.7845	TCGA-DU-7012-01
LGG(N=506)	0.3098	4.6011	TCGA-HT-7879-01
LGG(N=506)	0.3255	4.1579	TCGA-DU-A7TC-01
LGG(N=506)	0.3507	4.2743	TCGA-HT-7680-01
LGG(N=506)	0.3146	4.9818	TCGA-DB-A4X9-01
LGG(N=506)	0.324	5.079	TCGA-TQ-A7RI-01
LGG(N=506)	0.3096	4.8104	TCGA-TM-A7CA-01
LGG(N=506)	0.3124	4.9635	TCGA-QH-A86X-01
LGG(N=506)	0.3275	5.1522	TCGA-DU-A76R-01
LGG(N=506)	0.2628	5.7295	TCGA-DH-5144-01
LGG(N=506)	0.3159	4.3722	TCGA-E1-A7Z2-01
LGG(N=506)	0.3051	4.765	TCGA-DU-A5TP-01
LGG(N=506)	0.3327	4.61	TCGA-FG-8187-01
LGG(N=506)	0.2753	4.836	TCGA-E1-5304-01
LGG(N=506)	0.2751	4.8344	TCGA-CS-4943-01
LGG(N=506)	0.2629	5.3635	TCGA-DH-5140-01
LGG(N=506)	0.3249	4.06	TCGA-TM-A7CF-01
LGG(N=506)	0.2996	4.7004	TCGA-DH-A7US-01
LGG(N=506)	0.3194	4.3923	TCGA-HT-A61B-01
LGG(N=506)	0.3107	4.6926	TCGA-E1-A7Z6-01
LGG(N=506)	0.3135	4.1052	TCGA-HT-7857-01
LGG(N=506)	0.3071	5.0197	TCGA-E1-5319-01
LGG(N=506)	0.3178	3.4751	TCGA-DU-A5TS-01
LGG(N=506)	0.5506	4.858	TCGA-DU-6392-01
LGG(N=506)	0.3199	4.2219	TCGA-QH-A6CU-01
LGG(N=506)	0.2898	4.1723	TCGA-DU-6404-01
LGG(N=506)	0.3289	3.849	TCGA-VW-A8FI-01
LGG(N=506)	0.3207	5.3237	TCGA-HT-A74L-01
LGG(N=506)	0.3157	4.849	TCGA-P5-A5EU-01
LGG(N=506)	0.3087	4.1772	TCGA-P5-A5EZ-01
LGG(N=506)	0.3042	4.7148	TCGA-S9-A89Z-01
LGG(N=506)	0.3258	5.1969	TCGA-S9-A6TZ-01
LGG(N=506)	0.2997	3.9335	TCGA-FG-5963-01
LGG(N=506)	0.307	3.8943	TCGA-HT-A61A-01
LGG(N=506)	0.3258	4.6982	TCGA-S9-A89V-01
LGG(N=506)	0.3127	5.3157	TCGA-DB-A64W-01
LGG(N=506)	0.2943	3.6747	TCGA-FG-A4MX-01
LGG(N=506)	0.3185	5.0696	TCGA-P5-A72Z-01
LGG(N=506)	0.3168	4.5229	TCGA-HT-8114-01
LGG(N=506)	0.323	4.5185	TCGA-HT-7881-01
LGG(N=506)	0.2697	3.4982	TCGA-CS-4944-01
LGG(N=506)	0.3129	4.4443	TCGA-S9-A7QX-01
LGG(N=506)	0.3196	4.2765	TCGA-DU-A7TG-01
LGG(N=506)	0.3014	5.9558	TCGA-DU-5874-01
LGG(N=506)	0.3362	4.7065	TCGA-TQ-A8XE-01
LGG(N=506)	0.3353	5.155	TCGA-DU-7300-01
LGG(N=506)	0.3431	4.502	TCGA-HT-7694-01
LGG(N=506)	0.3498	5.5948	TCGA-HT-7471-01
LGG(N=506)	0.3121	4.7399	TCGA-DB-A4XD-01
LGG(N=506)	0.3029	4.6865	TCGA-TQ-A7RK-01
LGG(N=506)	0.3106	4.3998	TCGA-HT-7475-01
LGG(N=506)	0.3066	5.0926	TCGA-TQ-A7RO-01
LGG(N=506)	0.3317	4.1505	TCGA-HT-7902-01
LGG(N=506)	0.2984	4.303	TCGA-FG-A711-01
LGG(N=506)	0.2762	4.3889	TCGA-DB-5276-01
LGG(N=506)	0.3176	4.8826	TCGA-P5-A730-01
LGG(N=506)	0.3261	5.1655	TCGA-E1-A7YD-01
LGG(N=506)	0.3228	3.3895	TCGA-HT-A74O-01
LGG(N=506)	0.3105	3.8885	TCGA-HT-8015-01
LGG(N=506)	0.3272	4.3291	TCGA-HT-A74J-01
LGG(N=506)	0.323	4.6719	TCGA-DH-A669-01
LGG(N=506)	0.3049	4.3964	TCGA-HT-A617-01
LGG(N=506)	0.3393	4.7252	TCGA-HT-7605-01
LGG(N=506)	0.3207	4.5071	TCGA-S9-A6WO-01
LGG(N=506)	0.3271	3.729	TCGA-QH-A6CX-01
LGG(N=506)	0.3366	4.4522	TCGA-P5-A5F4-01
LGG(N=506)	0.3053	4.1043	TCGA-DU-A76K-01
LGG(N=506)	0.3204	4.5248	TCGA-VM-A8CH-01
LGG(N=506)	0.3513	4.5167	TCGA-HT-7609-01
LGG(N=506)	0.3233	5.0382	TCGA-QH-A6X4-01
LGG(N=506)	0.3082	4.2555	TCGA-DH-A7UV-01
LGG(N=506)	0.3229	4.554	TCGA-TM-A7C3-01
LGG(N=506)	0.3054	3.85	TCGA-S9-A6WG-01
LGG(N=506)	0.3072	4.7159	TCGA-FG-6690-01
LGG(N=506)	0.3418	4.4026	TCGA-DU-8167-01
LGG(N=506)	0.3232	3.6915	TCGA-QH-A65X-01
LGG(N=506)	0.3274	4.3491	TCGA-P5-A780-01
LGG(N=506)	0.2649	4.7393	TCGA-E1-5302-01
LGG(N=506)	0.3105	4.4182	TCGA-HW-A5KJ-01
LGG(N=506)	0.3072	5.1571	TCGA-R8-A6MO-01
LGG(N=506)	0.3321	4.4522	TCGA-FG-7636-01
LGG(N=506)	0.2888	3.9289	TCGA-CS-6290-01
LGG(N=506)	0.2986	4.4614	TCGA-DU-5847-01
LGG(N=506)	0.3013	4.5741	TCGA-DU-6406-01
LGG(N=506)	0.3428	5.2368	TCGA-TM-A84B-01
CESC(N=302)	0.3075	3.838	TCGA-EK-A2RE-01
CESC(N=302)	0.2696	4.0505	TCGA-IR-A3L7-01
CESC(N=302)	0.3347	4.0126	TCGA-Q1-A73Q-01
CESC(N=302)	0.2893	1.8197	TCGA-C5-A1MF-01
CESC(N=302)	0.3614	3.7463	TCGA-ZJ-A8QQ-01
CESC(N=302)	0.3165	3.8797	TCGA-EX-A3L1-01
CESC(N=302)	0.3032	4.6467	TCGA-JW-A5VI-01
CESC(N=302)	0.3046	4.2861	TCGA-EA-A1QT-01
CESC(N=302)	0.3275	3.7495	TCGA-UC-A7PG-01
CESC(N=302)	0.3389	5.1227	TCGA-EA-A97N-01
CESC(N=302)	0.3074	3.8895	TCGA-EA-A3QD-01
CESC(N=302)	0.2908	2.4828	TCGA-C5-A1ME-01
CESC(N=302)	0.3465	4.6747	TCGA-C5-A8YR-01
CESC(N=302)	0.2933	4.1586	TCGA-FU-A40J-01
CESC(N=302)	0.3227	4.0329	TCGA-VS-A9V5-01
CESC(N=302)	0.3546	4.1268	TCGA-MY-A913-01
CESC(N=302)	0.3291	3.7495	TCGA-VS-A8Q9-01
CESC(N=302)	0.2782	4.0514	TCGA-DS-A0VL-01
CESC(N=302)	0.3285	4.3632	TCGA-VS-A9UU-01
CESC(N=302)	0.3375	4.1522	TCGA-ZJ-AAXN-01
CESC(N=302)	0.5605	4.6496	TCGA-VS-A9U6-01
CESC(N=302)	0.3206	2.5582	TCGA-C5-A2LX-01
CESC(N=302)	0.2954	3.6111	TCGA-C5-A1M8-01
CESC(N=302)	0.3296	4.1945	TCGA-C5-A7CJ-01
CESC(N=302)	0.3659	3.7258	TCGA-GH-A9DA-01
CESC(N=302)	0.305	4.0268	TCGA-EA-A5O9-01
CESC(N=302)	0.3348	4.1635	TCGA-Q1-A73P-01
CESC(N=302)	0.335	4.0592	TCGA-C5-A8XK-01
CESC(N=302)	0.3693	4.1683	TCGA-C5-A907-01
CESC(N=302)	0.3302	3.0286	TCGA-VS-A9UD-01
CESC(N=302)	0.3387	3.7104	TCGA-C5-A7CM-01
CESC(N=302)	0.357	4.0383	TCGA-VS-A9V2-01
CESC(N=302)	0.3511	4.0383	TCGA-VS-A94Y-01
CESC(N=302)	0.3665	4.5255	TCGA-C5-A8ZZ-01
CESC(N=302)	0.6007	4.6467	TCGA-VS-A9UJ-01
CESC(N=302)	0.3363	3.3335	TCGA-ZJ-AAXI-01
CESC(N=302)	0.3322	4.1202	TCGA-Q1-A6DT-01
CESC(N=302)	0.3205	4.067	TCGA-VS-A9UQ-01
CESC(N=302)	0.3384	4.2172	TCGA-VS-A8EG-01
CESC(N=302)	0.3416	3.6713	TCGA-EX-A69L-01
CESC(N=302)	0.3415	4.0161	TCGA-Q1-A73O-01
CESC(N=302)	0.3742	3.6599	TCGA-VS-A8QC-01
CESC(N=302)	0.2973	3.8156	TCGA-EA-A5ZE-01
CESC(N=302)	0.3489	4.7629	TCGA-ZJ-A8QO-01
CESC(N=302)	0.2794	4.228	TCGA-JX-A5QV-01
CESC(N=302)	0.2876	4.1202	TCGA-EK-A2GZ-01
CESC(N=302)	0.3074	3.2765	TCGA-EK-A2R9-01
CESC(N=302)	0.2757	2.7247	TCGA-IR-A3LL-01
CESC(N=302)	0.2847	3.717	TCGA-C5-A1M5-01
CESC(N=302)	0.3285	3.546	TCGA-C5-A7X8-01
CESC(N=302)	0.5382	4.0036	TCGA-EA-A3HS-01
CESC(N=302)	0.3014	3.855	TCGA-IR-A3LH-01
CESC(N=302)	0.2925	4.0268	TCGA-C5-A1M9-01
CESC(N=302)	0.3112	1.6915	TCGA-DG-A2KJ-01
CESC(N=302)	0.2933	1.4168	TCGA-Q1-A5R3-01
CESC(N=302)	0.3047	4.1715	TCGA-HG-A2PA-01
CESC(N=302)	0.2901	4.0747	TCGA-EA-A50E-01
CESC(N=302)	0.2958	4.9528	TCGA-EA-A556-01
CESC(N=302)	0.3211	4.2016	TCGA-VS-A9V3-01
CESC(N=302)	0.3232	3.6346	TCGA-VS-A9UH-01
CESC(N=302)	0.2881	3.5085	TCGA-JX-A3PZ-01
CESC(N=302)	0.2969	3.4777	TCGA-C5-A1MP-01
CESC(N=302)	0.3643	3.9625	TCGA-MU-A5YI-01
CESC(N=302)	0.3317	5.09	TCGA-VS-A8QA-01
CESC(N=302)	0.2933	4.6741	TCGA-FU-A5XV-01
CESC(N=302)	0.3553	4.2765	TCGA-EX-A8YF-01
CESC(N=302)	0.3477	3.5173	TCGA-ZJ-A8QR-01
CESC(N=302)	0.2895	3.391	TCGA-IR-A3LB-01
CESC(N=302)	0.3039	4.6548	TCGA-EK-A2PI-01
CESC(N=302)	0.3278	3.2032	TCGA-HM-A6W2-01
CESC(N=302)	0.3012	3.9486	TCGA-IR-A3LF-01
CESC(N=302)	0.3003	4.0285	TCGA-HM-A4S6-01
CESC(N=302)	0.3523	3.4263	TCGA-VS-A8QF-01
CESC(N=302)	0.3141	3.8258	TCGA-VS-AA62-01
CESC(N=302)	0.3301	3.8639	TCGA-C5-A7UE-01
CESC(N=302)	0.3085	3.6565	TCGA-DS-A5RQ-01
CESC(N=302)	0.2866	4.0942	TCGA-BI-A20A-01
CESC(N=302)	0.4804	4.2024	TCGA-EA-A3HU-01
CESC(N=302)	0.3052	3.6041	TCGA-EK-A2RM-01
CESC(N=302)	0.2818	3.6508	TCGA-DG-A2KK-01
CESC(N=302)	0.3109	5.285	TCGA-C5-A1MI-01
CESC(N=302)	0.3342	1.8115	TCGA-JW-A852-01
CESC(N=302)	0.3202	3.4436	TCGA-EK-A2RA-01
CESC(N=302)	0.3	2.8053	TCGA-EK-A2RB-01
CESC(N=302)	0.2916	4.849	TCGA-C5-A1MJ-01
CESC(N=302)	0.2937	3.1985	TCGA-MY-A5BE-01
CESC(N=302)	0.2796	4.342	TCGA-C5-A1BE-01
CESC(N=302)	0.3333	4.5167	TCGA-ZJ-AAXT-01
CESC(N=302)	0.3289	3.3978	TCGA-LP-A7HU-01
CESC(N=302)	0.6087	4.8783	TCGA-2W-A8YY-01
CESC(N=302)	0.2726	4.106	TCGA-EA-A411-01
CESC(N=302)	0.305	4.4777	TCGA-C5-A1MN-01
CESC(N=302)	0.3151	4.2765	TCGA-C5-A2M2-01
CESC(N=302)	0.3035	3.7918	TCGA-EK-A2PK-01
CESC(N=302)	0.9845	4.4555	TCGA-EA-A410-01
CESC(N=302)	0.3351	4.7038	TCGA-VS-A952-01
CESC(N=302)	0.2902	3.3448	TCGA-EK-A2IP-01
CESC(N=302)	0.326	2.3673	TCGA-EK-A2PG-01
CESC(N=302)	0.2853	4.2487	TCGA-FU-A3YQ-01
CESC(N=302)	0.3318	3.6803	TCGA-DS-A1OB-01
CESC(N=302)	0.3262	3.8217	TCGA-VS-A959-01
CESC(N=302)	0.3033	3.8708	TCGA-EK-A2R7-01
CESC(N=302)	0.2806	3.9818	TCGA-JW-A5VJ-01
CESC(N=302)	0.3271	4.4495	TCGA-C5-A7UH-01
CESC(N=302)	0.3356	4.3067	TCGA-MA-AA3Z-01
CESC(N=302)	0.3293	4.7208	TCGA-VS-A9UR-01
CESC(N=302)	0.2911	4.2365	TCGA-EK-A3GN-01
CESC(N=302)	0.3092	4.1659	TCGA-DS-A3LQ-01
CESC(N=302)	0.3135	3.1375	TCGA-ZJ-AAXU-01
CESC(N=302)	0.3393	4.3298	TCGA-VS-A9UY-01
CESC(N=302)	0.338	4.4989	TCGA-ZJ-AAXA-01
CESC(N=302)	0.2987	2.4033	TCGA-EK-A2RO-01
CESC(N=302)	0.2799	3.275	TCGA-DS-A0VM-01
CESC(N=302)	0.2994	4.6047	TCGA-EX-A1H5-01
CESC(N=302)	0.2869	2.17	TCGA-FU-A3EO-01
CESC(N=302)	0.2842	3.3799	TCGA-EK-A2RK-01
CESC(N=302)	0.2885	4.3406	TCGA-C5-A1BL-01
CESC(N=302)	0.3415	4.2434	TCGA-Q1-A73S-01
CESC(N=302)	0.3559	4.7881	TCGA-PN-A8MA-01
CESC(N=302)	0.3273	4.5135	TCGA-DS-A7WF-01
CESC(N=302)	0.323	3.7005	TCGA-C5-A7X3-01
CESC(N=302)	0.2708	3.904	TCGA-HM-A3JK-01
CESC(N=302)	0.3354	3.8135	TCGA-ZJ-AAXJ-01
CESC(N=302)	0.3263	4.0514	TCGA-VS-A9V1-01
CESC(N=302)	0.3043	4.292	TCGA-FU-A3HZ-01
CESC(N=302)	0.3311	3.1715	TCGA-EA-A78R-01
CESC(N=302)	0.2888	4.3312	TCGA-JW-A5VG-01
CESC(N=302)	0.3483	3.8943	TCGA-VS-A9UV-01
CESC(N=302)	0.3144	4.5065	TCGA-C5-A8YT-01
CESC(N=302)	0.329	3.5957	TCGA-ZX-AA5X-01
CESC(N=302)	0.3275	3.842	TCGA-VS-A958-01
CESC(N=302)	0.3536	3.5801	TCGA-VS-A8EL-01
CESC(N=302)	0.3384	3.6679	TCGA-ZJ-AB0I-01
CESC(N=302)	0.2977	3.7866	TCGA-C5-A2LZ-01
CESC(N=302)	0.3249	4.0993	TCGA-VS-A950-01
CESC(N=302)	0.3007	4.1755	TCGA-IR-A3LK-01
CESC(N=302)	0.3283	5.2177	TCGA-DS-A1OC-01
CESC(N=302)	0.3057	3.5981	TCGA-C5-A3HE-01
CESC(N=302)	0.3341	4.0926	TCGA-MA-AA3W-01
CESC(N=302)	0.3387	4.7323	TCGA-VS-A9UL-01
CESC(N=302)	0.3477	4.1747	TCGA-VS-A9UO-01
CESC(N=302)	0.3389	4.9768	TCGA-C5-A8XJ-01
CESC(N=302)	0.3359	4.0054	TCGA-C5-A7CL-01
CESC(N=302)	0.2968	4.5969	TCGA-FU-A3NI-01
CESC(N=302)	0.3028	4.8033	TCGA-EA-A439-01
CESC(N=302)	0.3468	5.0139	TCGA-VS-A9V0-01
CESC(N=302)	0.2764	4.2861	TCGA-EK-A3GK-01
CESC(N=302)	0.3429	3.9439	TCGA-C5-A7CG-01
CESC(N=302)	0.2798	3.6893	TCGA-C5-A1BI-01
CESC(N=302)	0.2825	4.1691	TCGA-HM-A3JJ-01
CESC(N=302)	0.3423	2.5286	TCGA-C5-A7UI-01
CESC(N=302)	0.3529	4.5987	TCGA-ZJ-AAXD-01
CESC(N=302)	0.3001	4.3016	TCGA-EK-A2R8-01
CESC(N=302)	0.3444	4.6994	TCGA-VS-A9UP-01
CESC(N=302)	0.2826	3.8063	TCGA-C5-A1BF-01
CESC(N=302)	0.3311	3.5898	TCGA-EX-A69M-01
CESC(N=302)	0.2864	3.8846	TCGA-EA-A5ZD-01
CESC(N=302)	0.2909	4.0934	TCGA-JX-A3Q0-01
CESC(N=302)	0.2912	4.4654	TCGA-BI-A0VS-01
CESC(N=302)	0.3713	3.5411	TCGA-VS-A8EJ-01
CESC(N=302)	0.2868	4.3291	TCGA-DR-A0ZL-01
CESC(N=302)	0.3372	3.6611	TCGA-MA-AA41-01
CESC(N=302)	0.2927	5.1077	TCGA-EA-A3HQ-01
CESC(N=302)	0.2784	4.1882	TCGA-LP-A5U2-01
CESC(N=302)	0.2851	2.696	TCGA-EA-A43B-01
CESC(N=302)	0.3026	4.2295	TCGA-C5-A3HD-01
CESC(N=302)	0.29	3.0126	TCGA-IR-A3LI-01
CESC(N=302)	0.3408	3.211	TCGA-VS-A8EI-01
CESC(N=302)	0.2828	4.2555	TCGA-EA-A4BA-01
CESC(N=302)	0.291	4.1579	TCGA-C5-A3HL-01
CESC(N=302)	0.3042	2.5729	TCGA-EA-A3Y4-01
CESC(N=302)	0.3284	5.0513	TCGA-UC-A7PF-01
CESC(N=302)	0.3529	4.8374	TCGA-VS-A9UB-01
CESC(N=302)	0.3359	4.4202	TCGA-UC-A7PI-01
CESC(N=302)	0.3022	5.4299	TCGA-DG-A2KL-01
CESC(N=302)	0.3434	3.9635	TCGA-JW-AAVH-01
CESC(N=302)	0.3057	4.5034	TCGA-MY-A5BF-01
CESC(N=302)	0.2729	3.7697	TCGA-Q1-A5R1-01
CESC(N=302)	0.3062	4.4686	TCGA-FU-A57G-01
CESC(N=302)	0.2941	4.0391	TCGA-C5-A1BQ-01
CESC(N=302)	0.2966	3.4114	TCGA-EK-A2PL-01
CESC(N=302)	0.3345	4.6531	TCGA-Q1-A6DW-01
CESC(N=302)	0.3047	4.3561	TCGA-C5-A2M1-01
CESC(N=302)	0.3338	3.275	TCGA-R2-A69V-01
CESC(N=302)	0.3186	4.8135	TCGA-EA-A5ZF-01
CESC(N=302)	0.3109	4.0755	TCGA-FU-A23L-01
CESC(N=302)	0.3141	3.488	TCGA-DS-A1OA-01
CESC(N=302)	0.2826	4.4789	TCGA-EK-A2H1-01
CESC(N=302)	0.2768	3.7431	TCGA-LP-A4AU-01
CESC(N=302)	0.3445	3.275	TCGA-VS-A9U7-01
CESC(N=302)	0.2856	4.1276	TCGA-C5-A2LS-01
CESC(N=302)	0.335	4.0807	TCGA-MA-AA3Y-01
CESC(N=302)	0.2812	3.6369	TCGA-DG-A2KM-01
CESC(N=302)	0.2906	3.844	TCGA-C5-A3HF-01
CESC(N=302)	0.3178	3.6982	TCGA-C5-A2LT-01
CESC(N=302)	0.2916	3.7334	TCGA-C5-A1BK-01
CESC(N=302)	0.3306	3.8258	TCGA-UC-A7PD-01
CESC(N=302)	0.2969	3.7431	TCGA-MY-A5BD-01
CESC(N=302)	0.3106	4.1938	TCGA-VS-A9UZ-01
CESC(N=302)	0.3151	3.9845	TCGA-DS-A1OD-01
CESC(N=302)	0.3462	3.6005	TCGA-C5-A8XH-01
CESC(N=302)	0.2927	3.6253	TCGA-EK-A2RC-01
CESC(N=302)	0.2921	3.3448	TCGA-JX-A3Q8-01
CESC(N=302)	0.3077	4.3348	TCGA-JW-A5VL-01
CESC(N=302)	0.3368	2.6871	TCGA-DS-A7WI-01
CESC(N=302)	0.3464	4.368	TCGA-VS-A953-01
CESC(N=302)	0.2845	3.8289	TCGA-EA-A44S-01
CESC(N=302)	0.3346	4.3385	TCGA-VS-A957-01
CESC(N=302)	0.294	4.8738	TCGA-JW-A5VH-01
CESC(N=302)	0.2824	4.1929	TCGA-EA-A3HR-01
CESC(N=302)	0.2928	3.8728	TCGA-EA-A3QE-01
CESC(N=302)	0.3433	3.0549	TCGA-WL-A834-01
CESC(N=302)	0.3561	3.9597	TCGA-C5-A901-01
CESC(N=302)	0.3368	4.1351	TCGA-JW-A69B-01
CESC(N=302)	0.2765	4.393	TCGA-FU-A3HY-01
CESC(N=302)	0.2943	5.6921	TCGA-C5-A1M6-01
CESC(N=302)	0.3238	4.7939	TCGA-VS-A9V4-01
CESC(N=302)	0.3397	3.5298	TCGA-VS-A8Q8-01
CESC(N=302)	0.2834	3.6803	TCGA-DS-A0VN-01
CESC(N=302)	0.3113	4.0747	TCGA-MU-A8JM-01
CESC(N=302)	0.3009	2.7824	TCGA-C5-A2LY-01
CESC(N=302)	0.3104	2.5335	TCGA-FU-A23K-01
CESC(N=302)	0.3345	3.7398	TCGA-EA-A6QX-01
CESC(N=302)	0.3416	3.8389	TCGA-C5-A7CH-01
CESC(N=302)	0.3084	2.4673	TCGA-EK-A2RN-01
CESC(N=302)	0.3104	3.8768	TCGA-EK-A2RJ-01
CESC(N=302)	0.2903	3.7016	TCGA-C5-A1BM-01
CESC(N=302)	0.3366	4.682	TCGA-Q1-A73R-01
CESC(N=302)	0.3269	4.4784	TCGA-DS-A7WH-01
CESC(N=302)	0.3559	4.4161	TCGA-ZJ-AAX4-01
CESC(N=302)	0.3476	4.6047	TCGA-C5-A7CK-01
CESC(N=302)	0.346	4.2441	TCGA-VS-A8EK-01
CESC(N=302)	0.2805	4.5292	TCGA-EA-A1QS-01
CESC(N=302)	0.2922	4.6775	TCGA-FU-A3WB-01
CESC(N=302)	0.2898	4.1858	TCGA-FU-A3TQ-01
CESC(N=302)	0.3397	4.1119	TCGA-C5-A8XI-01
CESC(N=302)	0.3042	4.3463	TCGA-C5-A1BN-01
CESC(N=302)	0.293	3.9791	TCGA-IR-A3LA-01
CESC(N=302)	0.3591	4.4074	TCGA-VS-A94X-01
CESC(N=302)	0.4485	3.4128	TCGA-MA-AA42-01
CESC(N=302)	0.3527	3.678	TCGA-C5-A8YQ-01
CESC(N=302)	0.3294	3.8012	TCGA-ZJ-AB0H-01
CESC(N=302)	0.3404	3.841	TCGA-C5-A7X5-01
CESC(N=302)	0.3241	5.3747	TCGA-VS-A9U5-01
CESC(N=302)	0.2778	4.3555	TCGA-C5-A1M7-01
CESC(N=302)	0.3611	3.9936	TCGA-C5-A905-01
CESC(N=302)	0.3147	2.5335	TCGA-Q1-A5R2-01
CESC(N=302)	0.2902	4.4751	TCGA-EK-A3GJ-01
CESC(N=302)	0.288	4.0161	TCGA-MU-A51Y-01
CESC(N=302)	0.2972	5.4033	TCGA-DG-A2KH-01
CESC(N=302)	0.3434	3.3827	TCGA-VS-A8EB-01
CESC(N=302)	0.2771	4.5928	TCGA-LP-A4AX-01
CESC(N=302)	0.4907	4.3161	TCGA-VS-A94Z-01
CESC(N=302)	0.3555	2.7356	TCGA-ZJ-AAXB-01
CESC(N=302)	0.3048	2.4725	TCGA-C5-A1MQ-01
CESC(N=302)	0.2887	3.5422	TCGA-EX-A1H6-01
CESC(N=302)	0.315	4.6082	TCGA-ZJ-AAXF-01
CESC(N=302)	0.3413	4.0188	TCGA-VS-A9UM-01
CESC(N=302)	0.3418	3.8197	TCGA-VS-A8EH-01
CESC(N=302)	0.2814	4.1424	TCGA-BI-A0VR-01
CESC(N=302)	0.267	4.4977	TCGA-EA-A5FO-01
CESC(N=302)	0.2744	2.7549	TCGA-DR-A0ZM-01
CESC(N=302)	0.3279	4.0009	TCGA-MA-AA43-01
CESC(N=302)	0.3115	3.3377	TCGA-C5-A7UC-01
CESC(N=302)	0.3344	4.2126	TCGA-C5-A7XC-01
CESC(N=302)	0.3403	3.4893	TCGA-VS-A8QH-01
CESC(N=302)	0.2845	4.3463	TCGA-LP-A5U3-01
CESC(N=302)	0.2917	4.1627	TCGA-EA-A3HT-01
CESC(N=302)	0.2742	4.1026	TCGA-IR-A3LC-01
CESC(N=302)	0.3294	4.0321	TCGA-FU-A770-01
CESC(N=302)	0.3385	4.7274	TCGA-VS-A8EC-01
CESC(N=302)	0.3319	4.6094	TCGA-4J-AA1J-01
CESC(N=302)	0.269	1.6736	TCGA-LP-A4AV-01
CESC(N=302)	0.3072	4.5638	TCGA-EK-A2RL-01
CESC(N=302)	0.2877	4.3183	TCGA-EK-A3GM-01
CESC(N=302)	0.3176	3.7634	TCGA-VS-A9UC-01
CESC(N=302)	0.3019	3.9644	TCGA-FU-A2QG-01
CESC(N=302)	0.3135	3.8217	TCGA-EK-A2PM-01
CESC(N=302)	0.2758	4.4423	TCGA-DS-A0VK-01
CESC(N=302)	0.358	4.0866	TCGA-VS-A94W-01
CESC(N=302)	0.2817	3.9505	TCGA-C5-A1MK-01
CESC(N=302)	0.3019	4.1069	TCGA-C5-A1MH-01
CESC(N=302)	0.3062	4.1227	TCGA-C5-A0TN-01
CESC(N=302)	0.3375	3.9616	TCGA-VS-A9UI-01
CESC(N=302)	0.2909	4.4222	TCGA-FU-A3TX-01
CESC(N=302)	0.3326	4.2957	TCGA-Q1-A6DV-01
CESC(N=302)	0.296	4.0713	TCGA-C5-A1ML-01
CESC(N=302)	0.3606	4.0548	TCGA-VS-A8QM-01
CESC(N=302)	0.3265	3.4142	TCGA-RA-A741-01
CESC(N=302)	0.3156	3.6346	TCGA-VS-A954-01
CESC(N=302)	0.3309	4.1922	TCGA-XS-A8TJ-01
CESC(N=302)	0.2932	4.5969	TCGA-LP-A4AW-01
CESC(N=302)	0.3161	2.7181	TCGA-JW-A5VK-01
CESC(N=302)	0.2946	4.017	TCGA-EK-A2H0-01
CESC(N=302)	0.2971	3.6369	TCGA-EX-A449-01
CESC(N=302)	0.3654	3.7345	TCGA-C5-A902-01
CESC(N=302)	0.3388	4.0548	TCGA-MA-AA3X-01
CESC(N=302)	0.3522	4.0487	TCGA-C5-A7CO-01
CESC(N=302)	0.3216	3.8002	TCGA-C5-A2LV-01
CESC(N=302)	0.3406	3.9709	TCGA-VS-A9UT-01
CESC(N=302)	0.3246	4.2334	TCGA-ZJ-AAX8-01
CESC(N=302)	0.2788	4.4489	TCGA-C5-A1BJ-01
LUAD(N=511)	0.3067	4.1969	TCGA-44-6778-01
LUAD(N=511)	0.291	2.9222	TCGA-05-4420-01
LUAD(N=511)	0.3127	4.5173	TCGA-64-1679-01
LUAD(N=511)	0.2967	4.3391	TCGA-49-6744-01
LUAD(N=511)	0.2939	4.8644	TCGA-55-6982-01
LUAD(N=511)	0.3335	4.8649	TCGA-NJ-A4YI-01
LUAD(N=511)	0.2944	4.5674	TCGA-73-4666-01
LUAD(N=511)	0.3314	3.5311	TCGA-MN-A4N1-01
LUAD(N=511)	0.3558	4.6588	TCGA-55-7911-01
LUAD(N=511)	0.335	4.1875	TCGA-55-A4DG-01
LUAD(N=511)	0.3419	4.2449	TCGA-L9-A5IP-01
LUAD(N=511)	0.2984	4.1505	TCGA-73-4662-01
LUAD(N=511)	0.3013	4.8635	TCGA-55-6712-01
LUAD(N=511)	0.2731	4.2479	TCGA-97-7553-01
LUAD(N=511)	0.3338	4.8257	TCGA-49-AARE-01
LUAD(N=511)	0.3409	3.9184	TCGA-50-8460-01
LUAD(N=511)	0.2962	5.1106	TCGA-50-5933-01
LUAD(N=511)	0.2954	4.0841	TCGA-44-6774-01
LUAD(N=511)	0.2934	4.2388	TCGA-73-4670-01
LUAD(N=511)	0.3062	4.1747	TCGA-55-A48Z-01
LUAD(N=511)	0.3033	3.5969	TCGA-75-7031-01
LUAD(N=511)	0.3226	4.157	TCGA-44-A47A-01
LUAD(N=511)	0.3117	4.6029	TCGA-05-4398-01
LUAD(N=511)	0.2811	3.0233	TCGA-67-3773-01
LUAD(N=511)	0.2985	3.6531	TCGA-64-5781-01
LUAD(N=511)	0.3059	4.3792	TCGA-97-7552-01
LUAD(N=511)	0.3164	4.3737	TCGA-49-AARN-01
LUAD(N=511)	0.2725	4.4343	TCGA-44-3919-01
LUAD(N=511)	0.3283	3.4646	TCGA-99-8032-01
LUAD(N=511)	0.329	3.6971	TCGA-55-8299-01
LUAD(N=511)	0.3009	2.8953	TCGA-55-A491-01
LUAD(N=511)	0.3005	4.5778	TCGA-50-6595-01
LUAD(N=511)	0.3285	3.2	TCGA-95-A4VP-01
LUAD(N=511)	0.3126	4.1522	TCGA-55-8302-01
LUAD(N=511)	0.2866	3.3845	TCGA-44-4112-01
LUAD(N=511)	0.2825	4.2134	TCGA-05-4430-01
LUAD(N=511)	0.3008	4.7328	TCGA-75-7027-01
LUAD(N=511)	0.2747	3.0286	TCGA-44-2668-01
LUAD(N=511)	0.3629	3.8963	TCGA-55-8507-01
LUAD(N=511)	0.3148	4.1611	TCGA-69-8254-01
LUAD(N=511)	0.323	4.6662	TCGA-78-8640-01
LUAD(N=511)	0.351	4.1301	TCGA-69-7979-01
LUAD(N=511)	0.3036	4.9579	TCGA-55-7573-01
LUAD(N=511)	0.2991	3.0875	TCGA-49-4506-01
LUAD(N=511)	0.2803	4.2126	TCGA-05-4402-01
LUAD(N=511)	0.3525	3.9523	TCGA-44-8119-01
LUAD(N=511)	0.3507	4.2	TCGA-55-7724-01
LUAD(N=511)	0.3029	4.2055	TCGA-44-6776-01
LUAD(N=511)	0.3006	3.8197	TCGA-49-4514-01
LUAD(N=511)	0.2819	3.5874	TCGA-05-4396-01
LUAD(N=511)	0.3441	4.1009	TCGA-55-8204-01
LUAD(N=511)	0.3258	3.6938	TCGA-L4-A4E6-01
LUAD(N=511)	0.2866	4.0909	TCGA-75-6205-01
LUAD(N=511)	0.3242	4.5662	TCGA-62-A46O-01
LUAD(N=511)	0.3151	4.266	TCGA-78-7155-01
LUAD(N=511)	0.3272	4.2928	TCGA-62-A472-01
LUAD(N=511)	0.3064	4.6082	TCGA-NJ-A55R-01
LUAD(N=511)	0.3261	4.5179	TCGA-62-8395-01
LUAD(N=511)	0.4503	3.7908	TCGA-95-7567-01
LUAD(N=511)	0.3028	3.6393	TCGA-50-5051-01
LUAD(N=511)	0.3259	4.373	TCGA-55-A48Y-01
LUAD(N=511)	0.3277	4.3951	TCGA-86-A456-01
LUAD(N=511)	0.3108	2.8176	TCGA-50-5068-01
LUAD(N=511)	0.3278	4.1667	TCGA-NJ-A55A-01
LUAD(N=511)	0.32	4.2653	TCGA-J2-A4AG-01
LUAD(N=511)	0.3071	4.462	TCGA-05-4405-01
LUAD(N=511)	0.2843	4.1169	TCGA-50-5944-01
LUAD(N=511)	0.3329	4.9518	TCGA-86-7955-01
LUAD(N=511)	0.2908	4.225	TCGA-50-6673-01
LUAD(N=511)	0.3554	4.2861	TCGA-55-7727-01
LUAD(N=511)	0.3384	3.9126	TCGA-55-8510-01
LUAD(N=511)	0.3315	4.09	TCGA-MP-A4T8-01
LUAD(N=511)	0.341	5.1571	TCGA-86-8279-01
LUAD(N=511)	0.3189	4.7148	TCGA-55-A494-01
LUAD(N=511)	0.3142	2.263	TCGA-44-3917-01
LUAD(N=511)	0.3003	4.8048	TCGA-75-5125-01
LUAD(N=511)	0.3269	3.4906	TCGA-55-8615-01
LUAD(N=511)	0.3514	4.2334	TCGA-MP-A4TF-01
LUAD(N=511)	0.2926	3.466	TCGA-55-6979-01
LUAD(N=511)	0.5047	4.5116	TCGA-86-A4JF-01
LUAD(N=511)	0.3447	4.546	TCGA-86-7701-01
LUAD(N=511)	0.3196	4.5078	TCGA-62-8398-01
LUAD(N=511)	0.3265	3.9421	TCGA-L9-A443-01
LUAD(N=511)	0.3233	4.0618	TCGA-78-8660-01
LUAD(N=511)	0.3143	4.4262	TCGA-78-7148-01
LUAD(N=511)	0.2956	4.7703	TCGA-67-6215-01
LUAD(N=511)	0.3394	3.2327	TCGA-55-A490-01
LUAD(N=511)	0.3588	4.3555	TCGA-69-7974-01
LUAD(N=511)	0.3241	3.025	TCGA-49-AAR4-01
LUAD(N=511)	0.2744	3.263	TCGA-05-4418-01
LUAD(N=511)	0.2877	3.2928	TCGA-35-4123-01
LUAD(N=511)	0.2795	3.6229	TCGA-55-6969-01
LUAD(N=511)	0.3523	4.157	TCGA-91-8497-01
LUAD(N=511)	0.3313	4.0223	TCGA-62-A470-01
LUAD(N=511)	0.3105	3.8146	TCGA-53-A4EZ-01
LUAD(N=511)	0.3088	4.1938	TCGA-78-7162-01
LUAD(N=511)	0.3295	4.1243	TCGA-62-A46Y-01
LUAD(N=511)	0.3214	4.3847	TCGA-62-A46R-01
LUAD(N=511)	0.2886	4.8166	TCGA-05-4244-01
LUAD(N=511)	0.3245	4.8248	TCGA-L9-A8F4-01
LUAD(N=511)	0.3484	4.6034	TCGA-55-7726-01
LUAD(N=511)	0.307	3.7203	TCGA-49-4512-01
LUAD(N=511)	0.35	3.8836	TCGA-73-A9RS-01
LUAD(N=511)	0.3054	3.4919	TCGA-MP-A4TD-01
LUAD(N=511)	0.2962	4.0781	TCGA-75-5147-01
LUAD(N=511)	0.3047	3.7495	TCGA-44-7671-01
LUAD(N=511)	0.3091	3.6065	TCGA-38-4631-01
LUAD(N=511)	0.321	3.7355	TCGA-NJ-A55O-01
LUAD(N=511)	0.2992	4.736	TCGA-75-6211-01
LUAD(N=511)	0.3106	3.2615	TCGA-05-5420-01
LUAD(N=511)	0.2912	4.7109	TCGA-55-1594-01
LUAD(N=511)	0.3093	4.1293	TCGA-64-5774-01
LUAD(N=511)	0.292	4.0206	TCGA-50-5941-01
LUAD(N=511)	0.2713	4.6582	TCGA-44-2662-01
LUAD(N=511)	0.2987	3.6803	TCGA-97-A4M2-01
LUAD(N=511)	0.3538	4.9905	TCGA-55-7995-01
LUAD(N=511)	0.3486	5.2165	TCGA-95-7043-01
LUAD(N=511)	0.3221	4.3792	TCGA-NJ-A4YP-01
LUAD(N=511)	0.3065	4.5034	TCGA-97-A4M1-01
LUAD(N=511)	0.3146	4.4148	TCGA-78-7149-01
LUAD(N=511)	0.3095	3.8846	TCGA-MP-A4TC-01
LUAD(N=511)	0.2956	4.1651	TCGA-97-A4M5-01
LUAD(N=511)	0.3429	3.3618	TCGA-99-8028-01
LUAD(N=511)	0.2965	4.774	TCGA-67-6217-01
LUAD(N=511)	0.3287	4.8928	TCGA-44-A47B-01
LUAD(N=511)	0.3118	4.06	TCGA-38-4628-01
LUAD(N=511)	0.3059	4.6105	TCGA-05-4250-01
LUAD(N=511)	0.2771	4.3792	TCGA-67-3774-01
LUAD(N=511)	0.2893	3.4033	TCGA-80-5608-01
LUAD(N=511)	0.2907	3.849	TCGA-05-4389-01
LUAD(N=511)	0.2893	3.6882	TCGA-75-6203-01
LUAD(N=511)	0.275	4.5336	TCGA-55-6981-01
LUAD(N=511)	0.3455	4.1731	TCGA-55-7903-01
LUAD(N=511)	0.3238	4.251	TCGA-62-8394-01
LUAD(N=511)	0.2967	2.8699	TCGA-49-4488-01
LUAD(N=511)	0.2959	3.8599	TCGA-78-7537-01
LUAD(N=511)	0.2913	3.8197	TCGA-80-5611-01
LUAD(N=511)	0.2864	3.6915	TCGA-55-6972-01
LUAD(N=511)	0.3385	4.144	TCGA-86-A4D0-01
LUAD(N=511)	0.3364	3.9946	TCGA-97-7941-01
LUAD(N=511)	0.2902	4.5229	TCGA-91-6840-01
LUAD(N=511)	0.3431	4.797	TCGA-69-7978-01
LUAD(N=511)	0.2831	3.8268	TCGA-50-5930-01
LUAD(N=511)	0.3262	4.2419	TCGA-93-8067-01
LUAD(N=511)	0.3191	4.5741	TCGA-44-A479-01
LUAD(N=511)	0.3177	5.022	TCGA-55-8087-01
LUAD(N=511)	0.2982	4.2691	TCGA-86-6562-01
LUAD(N=511)	0.3179	4.3306	TCGA-05-4425-01
LUAD(N=511)	0.3122	4.2563	TCGA-MP-A4SW-01
LUAD(N=511)	0.318	3.9561	TCGA-55-8512-01
LUAD(N=511)	0.2832	3.5008	TCGA-67-3770-01
LUAD(N=511)	0.2877	4.4758	TCGA-50-6592-01
LUAD(N=511)	0.2973	3.8846	TCGA-55-6975-01
LUAD(N=511)	0.3278	3.6508	TCGA-S2-AA1A-01
LUAD(N=511)	0.3413	3.9837	TCGA-55-8511-01
LUAD(N=511)	0.2715	4.1763	TCGA-05-4434-01
LUAD(N=511)	0.319	4.272	TCGA-55-8092-01
LUAD(N=511)	0.3098	4.0108	TCGA-L9-A50W-01
LUAD(N=511)	0.3087	4.3957	TCGA-44-7661-01
LUAD(N=511)	0.2836	4.2832	TCGA-05-4426-01
LUAD(N=511)	0.2876	4.0815	TCGA-05-4390-01
LUAD(N=511)	0.2793	3.6702	TCGA-64-5815-01
LUAD(N=511)	0.3157	4.3603	TCGA-69-7761-01
LUAD(N=511)	0.3329	3.4303	TCGA-55-8301-01
LUAD(N=511)	0.3233	4.5963	TCGA-44-A4SU-01
LUAD(N=511)	0.3239	4.6329	TCGA-69-7765-01
LUAD(N=511)	0.3053	4.2525	TCGA-05-4433-01
LUAD(N=511)	0.3292	3.4209	TCGA-55-8508-01
LUAD(N=511)	0.313	3.1651	TCGA-50-5044-01
LUAD(N=511)	0.285	4.4456	TCGA-05-4384-01
LUAD(N=511)	0.322	5.4332	TCGA-O1-A52J-01
LUAD(N=511)	0.317	5.0228	TCGA-78-7220-01
LUAD(N=511)	0.2843	3.859	TCGA-05-4422-01
LUAD(N=511)	0.2979	4.2914	TCGA-44-6779-01
LUAD(N=511)	0.3472	4.0144	TCGA-86-8672-01
LUAD(N=511)	0.3045	4.2064	TCGA-55-6983-01
LUAD(N=511)	0.3308	4.5975	TCGA-91-8499-01
LUAD(N=511)	0.3153	4.9069	TCGA-91-6836-01
LUAD(N=511)	0.3598	3.846	TCGA-38-7271-01
LUAD(N=511)	0.3188	4.1643	TCGA-NJ-A4YG-01
LUAD(N=511)	0.3074	3.7506	TCGA-73-4658-01
LUAD(N=511)	0.3188	3.7898	TCGA-86-8076-01
LUAD(N=511)	0.3051	3.6381	TCGA-55-6987-01
LUAD(N=511)	0.3139	4.6904	TCGA-78-7152-01
LUAD(N=511)	0.3506	5.3388	TCGA-55-8096-01
LUAD(N=511)	0.2898	4.2525	TCGA-75-5122-01
LUAD(N=511)	0.3013	4.9941	TCGA-50-5931-01
LUAD(N=511)	0.3115	4.1858	TCGA-49-AARO-01
LUAD(N=511)	0.2747	3.797	TCGA-44-2655-01
LUAD(N=511)	0.2789	4.6421	TCGA-73-4668-01
LUAD(N=511)	0.3197	4.8053	TCGA-91-6831-01
LUAD(N=511)	0.3278	3.3964	TCGA-L9-A444-01
LUAD(N=511)	0.3001	3.905	TCGA-05-5425-01
LUAD(N=511)	0.3101	4.5985	TCGA-44-6775-01
LUAD(N=511)	0.296	4.6352	TCGA-75-7025-01
LUAD(N=511)	0.3031	3.7761	TCGA-05-5429-01
LUAD(N=511)	0.2904	4.4666	TCGA-99-7458-01
LUAD(N=511)	0.3147	5.272	TCGA-97-7546-01
LUAD(N=511)	0.2699	4.6235	TCGA-67-3772-01
LUAD(N=511)	0.2956	4.0426	TCGA-05-4395-01
LUAD(N=511)	0.3602	4.4679	TCGA-91-7771-01
LUAD(N=511)	0.3082	3.9644	TCGA-55-6984-01
LUAD(N=511)	0.3106	2.9616	TCGA-44-3918-01
LUAD(N=511)	0.3327	3.4777	TCGA-50-8459-01
LUAD(N=511)	0.3681	4.6053	TCGA-69-7980-01
LUAD(N=511)	0.3341	4.3526	TCGA-50-5939-01
LUAD(N=511)	0.2958	4.0841	TCGA-75-5126-01
LUAD(N=511)	0.3083	4.9528	TCGA-50-6594-01
LUAD(N=511)	0.3234	4.4196	TCGA-MP-A5C7-01
LUAD(N=511)	0.3481	4.2311	TCGA-44-5645-01
LUAD(N=511)	0.3089	4.5116	TCGA-50-5935-01
LUAD(N=511)	0.3043	4.0479	TCGA-55-7914-01
LUAD(N=511)	0.3078	3.9745	TCGA-55-7576-01
LUAD(N=511)	0.3003	3.2484	TCGA-44-2666-01
LUAD(N=511)	0.3198	4.4302	TCGA-55-7284-01
LUAD(N=511)	0.3162	3.8719	TCGA-73-4676-01
LUAD(N=511)	0.3093	3.2032	TCGA-78-7166-01
LUAD(N=511)	0.3239	3.7506	TCGA-83-5908-01
LUAD(N=511)	0.3052	3.798	TCGA-50-5049-01
LUAD(N=511)	0.3466	3.8768	TCGA-44-3396-01
LUAD(N=511)	0.3222	4.4784	TCGA-97-8172-01
LUAD(N=511)	0.3029	4.4336	TCGA-50-6597-01
LUAD(N=511)	0.3363	3.5447	TCGA-69-8255-01
LUAD(N=511)	0.3108	4.2735	TCGA-62-A46U-01
LUAD(N=511)	0.3459	3.8329	TCGA-97-8176-01
LUAD(N=511)	0.3391	4.7317	TCGA-86-8358-01
LUAD(N=511)	0.3033	4.6752	TCGA-05-4415-01
LUAD(N=511)	0.2873	4.126	TCGA-55-7281-01
LUAD(N=511)	0.2989	4.153	TCGA-78-7161-01
LUAD(N=511)	0.2769	3.4409	TCGA-49-4507-01
LUAD(N=511)	0.3078	3.795	TCGA-55-8621-01
LUAD(N=511)	0.3069	4.1018	TCGA-55-6970-01
LUAD(N=511)	0.2953	5.3338	TCGA-75-6207-01
LUAD(N=511)	0.3331	4.1707	TCGA-55-8205-01
LUAD(N=511)	0.3202	3.838	TCGA-69-7763-01
LUAD(N=511)	0.3381	4.0303	TCGA-55-7913-01
LUAD(N=511)	0.3149	2.5729	TCGA-62-8397-01
LUAD(N=511)	0.2919	4.3298	TCGA-73-4659-01
LUAD(N=511)	0.3357	3.211	TCGA-91-A4BC-01
LUAD(N=511)	0.3431	4.1077	TCGA-97-8547-01
LUAD(N=511)	0.3039	3.7761	TCGA-97-8175-01
LUAD(N=511)	0.2979	5.0726	TCGA-86-8075-01
LUAD(N=511)	0.3005	4.0134	TCGA-55-6985-01
LUAD(N=511)	0.3152	4.4094	TCGA-55-A48X-01
LUAD(N=511)	0.2817	4.1906	TCGA-44-2657-01
LUAD(N=511)	0.3409	4.935	TCGA-95-7562-01
LUAD(N=511)	0.3117	4.4182	TCGA-55-7725-01
LUAD(N=511)	0.3272	4.5015	TCGA-69-A59K-01
LUAD(N=511)	0.3207	4.3951	TCGA-05-5715-01
LUAD(N=511)	0.3293	3.0479	TCGA-55-A492-01
LUAD(N=511)	0.296	4.5153	TCGA-78-7145-01
LUAD(N=511)	0.3248	5.3892	TCGA-86-8278-01
LUAD(N=511)	0.3204	3.5632	TCGA-MN-A4N5-01
LUAD(N=511)	0.3135	3.8679	TCGA-64-5778-01
LUAD(N=511)	0.313	4.5323	TCGA-J2-8194-01
LUAD(N=511)	0.3221	4.7026	TCGA-55-A57B-01
LUAD(N=511)	0.2806	4.0321	TCGA-38-4627-01
LUAD(N=511)	0.3021	4.5379	TCGA-86-7711-01
LUAD(N=511)	0.3204	4.5868	TCGA-05-5423-01
LUAD(N=511)	0.3433	4.2645	TCGA-91-8496-01
LUAD(N=511)	0.3218	4.4443	TCGA-86-8280-01
LUAD(N=511)	0.3286	3.5575	TCGA-44-6146-01
LUAD(N=511)	0.2965	5.288	TCGA-78-7146-01
LUAD(N=511)	0.2776	2.9336	TCGA-35-4122-01
LUAD(N=511)	0.3313	3.3031	TCGA-78-8648-01
LUAD(N=511)	0.3435	5.0811	TCGA-86-7953-01
LUAD(N=511)	0.321	4.1018	TCGA-44-5643-01
LUAD(N=511)	0.3439	4.204	TCGA-73-7498-01
LUAD(N=511)	0.2991	3.6668	TCGA-75-6214-01
LUAD(N=511)	0.3085	4.4887	TCGA-93-7348-01
LUAD(N=511)	0.3258	4.5741	TCGA-97-8174-01
LUAD(N=511)	0.3391	4.5796	TCGA-55-8620-01
LUAD(N=511)	0.3201	4.4141	TCGA-62-8399-01
LUAD(N=511)	0.3103	4.1384	TCGA-80-5607-01
LUAD(N=511)	0.3355	2.7718	TCGA-49-AAR2-01
LUAD(N=511)	0.3	3.9982	TCGA-55-6543-01
LUAD(N=511)	0.2866	4.3001	TCGA-49-4501-01
LUAD(N=511)	0.2956	4.8485	TCGA-78-7156-01
LUAD(N=511)	0.3163	4.1052	TCGA-62-A46S-01
LUAD(N=511)	0.3256	3.2188	TCGA-49-AARQ-01
LUAD(N=511)	0.3078	4.2411	TCGA-93-A4JN-01
LUAD(N=511)	0.3373	4.2502	TCGA-91-6847-01
LUAD(N=511)	0.3046	3.9919	TCGA-55-6642-01
LUAD(N=511)	0.3099	4.3118	TCGA-55-8203-01
LUAD(N=511)	0.3216	4.4574	TCGA-44-7670-01
LUAD(N=511)	0.3186	4.2898	TCGA-MP-A4TJ-01
LUAD(N=511)	0.2925	5.2913	TCGA-38-6178-01
LUAD(N=511)	0.3273	4.5638	TCGA-86-8074-01
LUAD(N=511)	0.3503	3.8895	TCGA-55-8616-01
LUAD(N=511)	0.33	4.2242	TCGA-97-A4M0-01
LUAD(N=511)	0.3133	4.1875	TCGA-49-6767-01
LUAD(N=511)	0.2662	4.0479	TCGA-55-1595-01
LUAD(N=511)	0.3245	3.6241	TCGA-49-AARR-01
LUAD(N=511)	0.307	4.8125	TCGA-MP-A4T9-01
LUAD(N=511)	0.3404	3.742	TCGA-44-6147-01
LUAD(N=511)	0.3277	4.2009	TCGA-86-8073-01
LUAD(N=511)	0.3073	4.2032	TCGA-MN-A4N4-01
LUAD(N=511)	0.306	4.4155	TCGA-97-A4M3-01
LUAD(N=511)	0.3042	4.3363	TCGA-86-7714-01
LUAD(N=511)	0.295	3.2869	TCGA-49-4487-01
LUAD(N=511)	0.324	4.1069	TCGA-78-7542-01
LUAD(N=511)	0.3282	4.7495	TCGA-95-A4VK-01
LUAD(N=511)	0.3527	4.6668	TCGA-55-7994-01
LUAD(N=511)	0.3036	4.0566	TCGA-49-6742-01
LUAD(N=511)	0.3441	4.5759	TCGA-MP-A4T6-01
LUAD(N=511)	0.5316	4.3937	TCGA-55-8506-01
LUAD(N=511)	0.3176	6.0052	TCGA-MP-A4TA-01
LUAD(N=511)	0.3272	4.1643	TCGA-55-8091-01
LUAD(N=511)	0.299	4.5868	TCGA-91-6828-01
LUAD(N=511)	0.3281	2.5849	TCGA-35-5375-01
LUAD(N=511)	0.313	4.3434	TCGA-97-A4M7-01
LUAD(N=511)	0.3056	4.0575	TCGA-78-7539-01
LUAD(N=511)	0.3327	5.5204	TCGA-J2-8192-01
LUAD(N=511)	0.3155	5.2191	TCGA-86-7713-01
LUAD(N=511)	0.2921	4.0883	TCGA-67-6216-01
LUAD(N=511)	0.3181	3.9184	TCGA-44-A47G-01
LUAD(N=511)	0.2941	4.1424	TCGA-55-7816-01
LUAD(N=511)	0.3081	4.4784	TCGA-78-7147-01
LUAD(N=511)	0.281	3.2449	TCGA-44-3398-01
LUAD(N=511)	0.3017	4.3998	TCGA-78-7633-01
LUAD(N=511)	0.3062	4.04	TCGA-86-A4P8-01
LUAD(N=511)	0.3105	3.7247	TCGA-78-7535-01
LUAD(N=511)	0.3378	3.943	TCGA-86-8671-01
LUAD(N=511)	0.2993	4.549	TCGA-91-6835-01
LUAD(N=511)	0.2804	3.6792	TCGA-35-3615-01
LUAD(N=511)	0.2955	4.6887	TCGA-55-6980-01
LUAD(N=511)	0.3083	4.7442	TCGA-50-5936-01
LUAD(N=511)	0.2958	4.0764	TCGA-73-4675-01
LUAD(N=511)	0.3033	5.0382	TCGA-50-5932-01
LUAD(N=511)	0.3048	3.5447	TCGA-93-A4JO-01
LUAD(N=511)	0.3164	3.9955	TCGA-49-AAR3-01
LUAD(N=511)	0.3163	4.2555	TCGA-78-7154-01
LUAD(N=511)	0.3415	4.6153	TCGA-55-7910-01
LUAD(N=511)	0.3475	3.9354	TCGA-4B-A93V-01
LUAD(N=511)	0.3012	4.2578	TCGA-91-6849-01
LUAD(N=511)	0.3095	4.8768	TCGA-MP-A4SY-01
LUAD(N=511)	0.3118	4.1819	TCGA-MP-A4SV-01
LUAD(N=511)	0.3194	3.799	TCGA-55-8513-01
LUAD(N=511)	0.3216	3.3771	TCGA-MP-A4T4-01
LUAD(N=511)	0.311	4.9169	TCGA-71-8520-01
LUAD(N=511)	0.3068	3.6588	TCGA-44-7672-01
LUAD(N=511)	0.2839	4.3951	TCGA-50-6593-01
LUAD(N=511)	0.3631	5.2368	TCGA-69-7973-01
LUAD(N=511)	0.3208	3.6358	TCGA-67-3771-01
LUAD(N=511)	0.3357	4.5849	TCGA-99-8033-01
LUAD(N=511)	0.2978	4.7655	TCGA-91-6848-01
LUAD(N=511)	0.2995	4.5982	TCGA-93-A4JP-01
LUAD(N=511)	0.3275	3.4568	TCGA-38-A44F-01
LUAD(N=511)	0.3098	3.585	TCGA-44-7660-01
LUAD(N=511)	0.3473	4.1177	TCGA-69-7760-01
LUAD(N=511)	0.3472	4.5329	TCGA-69-7764-01
LUAD(N=511)	0.3006	4.1912	TCGA-44-2665-01
LUAD(N=511)	0.3302	3.7866	TCGA-55-8505-01
LUAD(N=511)	0.3321	3.9542	TCGA-95-7944-01
LUAD(N=511)	0.3574	3.861	TCGA-L9-A7SV-01
LUAD(N=511)	0.3445	4.0277	TCGA-55-8089-01
LUAD(N=511)	0.3037	4.2817	TCGA-55-7283-01
LUAD(N=511)	0.3512	3.9137	TCGA-44-8117-01
LUAD(N=511)	0.3176	4.4549	TCGA-53-7626-01
LUAD(N=511)	0.3382	4.0036	TCGA-86-8673-01
LUAD(N=511)	0.3051	4.2795	TCGA-95-8494-01
LUAD(N=511)	0.3261	4.3964	TCGA-97-8171-01
LUAD(N=511)	0.3035	4.4634	TCGA-50-7109-01
LUAD(N=511)	0.3023	4.1602	TCGA-44-6145-01
LUAD(N=511)	0.3109	3.9542	TCGA-55-8085-01
LUAD(N=511)	0.3395	3.5969	TCGA-NJ-A4YF-01
LUAD(N=511)	0.3235	4.4282	TCGA-NJ-A7XG-01
LUAD(N=511)	0.2921	3.5185	TCGA-05-4403-01
LUAD(N=511)	0.3278	4.6484	TCGA-55-8097-01
LUAD(N=511)	0.32	4.2824	TCGA-NJ-A4YQ-01
LUAD(N=511)	0.3077	5.4043	TCGA-97-7547-01
LUAD(N=511)	0.3053	4.0116	TCGA-55-5899-01
LUAD(N=511)	0.2886	4.0815	TCGA-05-4397-01
LUAD(N=511)	0.3033	4.0635	TCGA-44-6777-01
LUAD(N=511)	0.337	4.9763	TCGA-55-7815-01
LUAD(N=511)	0.3068	4.4816	TCGA-91-6830-01
LUAD(N=511)	0.3039	3.6645	TCGA-44-A4SS-01
LUAD(N=511)	0.3019	4.1891	TCGA-44-7659-01
LUAD(N=511)	0.3387	3.7137	TCGA-53-7813-01
LUAD(N=511)	0.3193	4.4535	TCGA-05-4382-01
LUAD(N=511)	0.3075	4.6966	TCGA-93-A4JQ-01
LUAD(N=511)	0.298	3.5656	TCGA-05-5428-01
LUAD(N=511)	0.2868	4.4758	TCGA-55-6986-01
LUAD(N=511)	0.3219	3.1143	TCGA-91-A4BD-01
LUAD(N=511)	0.2919	2.5607	TCGA-50-5066-01
LUAD(N=511)	0.3436	4.8017	TCGA-49-AAR9-01
LUAD(N=511)	0.3314	4.5435	TCGA-55-7907-01
LUAD(N=511)	0.32	4.2765	TCGA-95-7039-01
LUAD(N=511)	0.2725	3.6826	TCGA-64-1680-01
LUAD(N=511)	0.3188	4.2357	TCGA-J2-A4AE-01
LUAD(N=511)	0.3167	4.6696	TCGA-86-8359-01
LUAD(N=511)	0.3412	4.2312	TCGA-55-8614-01
LUAD(N=511)	0.3064	3.9326	TCGA-55-7574-01
LUAD(N=511)	0.3216	4.6288	TCGA-44-5644-01
LUAD(N=511)	0.3151	3.7634	TCGA-MP-A4TI-01
LUAD(N=511)	0.3546	4.2	TCGA-95-7948-01
LUAD(N=511)	0.2761	4.2434	TCGA-73-4677-01
LUAD(N=511)	0.2881	4.1276	TCGA-50-5942-01
LUAD(N=511)	0.2999	4.1342	TCGA-78-7167-01
LUAD(N=511)	0.3528	3.7016	TCGA-78-8662-01
LUAD(N=511)	0.3245	3.6542	TCGA-86-8585-01
LUAD(N=511)	0.3244	4.4627	TCGA-50-6591-01
LUAD(N=511)	0.31	3.774	TCGA-MP-A4TK-01
LUAD(N=511)	0.3006	5.729	TCGA-55-7570-01
LUAD(N=511)	0.3124	5.0505	TCGA-78-7163-01
LUAD(N=511)	0.3033	4.2242	TCGA-05-4417-01
LUAD(N=511)	0.3318	3.9184	TCGA-78-8655-01
LUAD(N=511)	0.305	4.2327	TCGA-97-7554-01
LUAD(N=511)	0.3359	3.8629	TCGA-49-4505-01
LUAD(N=511)	0.3342	4.0313	TCGA-86-8669-01
LUAD(N=511)	0.2956	3.5933	TCGA-55-8208-01
LUAD(N=511)	0.2995	4.6265	TCGA-75-6206-01
LUAD(N=511)	0.293	4.1408	TCGA-55-6971-01
LUAD(N=511)	0.3034	4.0824	TCGA-05-4410-01
LUAD(N=511)	0.3312	4.1595	TCGA-55-8207-01
LUAD(N=511)	0.2801	4.0815	TCGA-38-4625-01
LUAD(N=511)	0.3192	5.0548	TCGA-55-6968-01
LUAD(N=511)	0.3166	3.391	TCGA-L4-A4E5-01
LUAD(N=511)	0.3343	3.9069	TCGA-93-7347-01
LUAD(N=511)	0.3326	3.5273	TCGA-62-A471-01
LUAD(N=511)	0.3372	4.6141	TCGA-97-8177-01
LUAD(N=511)	0.2959	4.7442	TCGA-78-7160-01
LUAD(N=511)	0.3584	4.275	TCGA-97-7938-01
LUAD(N=511)	0.2728	2.926	TCGA-64-1677-01
LUAD(N=511)	0.3411	4.3082	TCGA-69-8253-01
LUAD(N=511)	0.3248	4.4155	TCGA-78-7159-01
LUAD(N=511)	0.3257	4.7026	TCGA-97-7937-01
LUAD(N=511)	0.2996	3.6588	TCGA-44-2656-01
LUAD(N=511)	0.3088	4.4476	TCGA-J2-A4AD-01
LUAD(N=511)	0.3137	3.9011	TCGA-97-A4LX-01
LUAD(N=511)	0.3373	3.6182	TCGA-62-A46P-01
LUAD(N=511)	0.2919	2.5033	TCGA-64-1678-01
LUAD(N=511)	0.3474	2.9392	TCGA-55-7728-01
LUAD(N=511)	0.2923	3.272	TCGA-49-4510-01
LUAD(N=511)	0.3235	5.1247	TCGA-55-A493-01
LUAD(N=511)	0.3258	3.5704	TCGA-MP-A4TE-01
LUAD(N=511)	0.2806	3.9383	TCGA-44-2659-01
LUAD(N=511)	0.2875	4.0152	TCGA-75-7030-01
LUAD(N=511)	0.294	4.2817	TCGA-55-7227-01
LUAD(N=511)	0.2893	4.8115	TCGA-38-4630-01
LUAD(N=511)	0.2803	4.6798	TCGA-55-1592-01
LUAD(N=511)	0.3033	3.6053	TCGA-75-5146-01
LUAD(N=511)	0.3101	3.5097	TCGA-64-5779-01
LUAD(N=511)	0.2885	3.852	TCGA-67-4679-01
LUAD(N=511)	0.3017	4.7602	TCGA-44-7662-01
LUAD(N=511)	0.2787	3.9486	TCGA-38-4626-01
LUAD(N=511)	0.3127	4.1675	TCGA-86-8054-01
LUAD(N=511)	0.2772	4.1375	TCGA-55-1596-01
LUAD(N=511)	0.3143	3.8895	TCGA-86-6851-01
LUAD(N=511)	0.2952	4.6195	TCGA-64-5775-01
LUAD(N=511)	0.2746	3.2032	TCGA-64-1676-01
LUAD(N=511)	0.3057	3.8022	TCGA-44-7667-01
LUAD(N=511)	0.2949	4.0268	TCGA-38-4629-01
LUAD(N=511)	0.323	3.5422	TCGA-55-8619-01
LUAD(N=511)	0.3249	4.0116	TCGA-86-8281-01
LUAD(N=511)	0.2964	4.1546	TCGA-44-6148-01
LUAD(N=511)	0.333	4.6206	TCGA-97-8179-01
LUAD(N=511)	0.2986	3.6065	TCGA-78-7153-01
LUAD(N=511)	0.3312	5.6337	TCGA-44-7669-01
LUAD(N=511)	0.3385	4.7777	TCGA-86-8055-01
LUAD(N=511)	0.3233	3.799	TCGA-95-A4VN-01
LUAD(N=511)	0.2794	2.9616	TCGA-49-4494-01
LUAD(N=511)	0.3083	4.2861	TCGA-49-6745-01
LUAD(N=511)	0.3566	3.774	TCGA-73-7499-01
LUAD(N=511)	0.3136	4.62	TCGA-78-7158-01
LUAD(N=511)	0.3174	4.8319	TCGA-71-6725-01
LUAD(N=511)	0.2995	3.7495	TCGA-50-6590-01
LUAD(N=511)	0.3092	4.1416	TCGA-55-A4DF-01
LUAD(N=511)	0.3267	4.8996	TCGA-86-7954-01
LUAD(N=511)	0.3215	4.1152	TCGA-L9-A743-01
LUAD(N=511)	0.345	5.109	TCGA-55-8206-01
LUAD(N=511)	0.3312	4.1675	TCGA-86-A4P7-01
LUAD(N=511)	0.3217	4.5632	TCGA-95-8039-01
LUAD(N=511)	0.2999	4.1819	TCGA-75-6212-01
LUAD(N=511)	0.3077	3.4699	TCGA-50-5055-01
LUAD(N=511)	0.312	4.6926	TCGA-78-7150-01
LUAD(N=511)	0.279	4.2839	TCGA-55-6978-01
LUAD(N=511)	0.3287	4.1235	TCGA-78-7536-01
LUAD(N=511)	0.3243	4.4449	TCGA-64-1681-01
LUAD(N=511)	0.3635	4.1993	TCGA-97-8552-01
LUAD(N=511)	0.3252	3.837	TCGA-49-AAR0-01
LUAD(N=511)	0.3259	5.8762	TCGA-86-8668-01
LUAD(N=511)	0.317	4.0626	TCGA-53-7624-01
LUAD(N=511)	0.2834	3.4502	TCGA-44-2661-01
LUAD(N=511)	0.3009	4.9434	TCGA-49-4490-01
LUAD(N=511)	0.2901	3.8846	TCGA-50-5946-01
LUAD(N=511)	0.3143	3.9279	TCGA-MP-A4TH-01
LUAD(N=511)	0.3066	4.4522	TCGA-91-6829-01
LUAD(N=511)	0.3011	3.9155	TCGA-78-7540-01
LUAD(N=511)	0.3262	3.9588	TCGA-99-8025-01
LUAD(N=511)	0.3347	4.7355	TCGA-44-8120-01
LUAD(N=511)	0.278	3.1143	TCGA-49-4486-01
LUAD(N=511)	0.3206	3.5411	TCGA-55-8094-01
LUAD(N=511)	0.2849	4.5515	TCGA-49-6743-01
LUAD(N=511)	0.3341	3.6005	TCGA-99-AA5R-01
LUAD(N=511)	0.3288	3.373	TCGA-MP-A4T7-01
LUAD(N=511)	0.3169	3.8708	TCGA-55-8090-01
LUAD(N=511)	0.3076	4.1827	TCGA-97-A4M6-01
LUAD(N=511)	0.3043	4.7377	TCGA-05-4427-01
LUAD(N=511)	0.3151	3.3631	TCGA-55-8514-01
LUAD(N=511)	0.335	4.0917	TCGA-62-8402-01
LUAD(N=511)	0.3012	4.1351	TCGA-05-4424-01
LUAD(N=511)	0.2967	3.1587	TCGA-38-4632-01
LUAD(N=511)	0.2932	4.1667	TCGA-49-6761-01
LUAD(N=511)	0.2759	4.1202	TCGA-05-4432-01
LUAD(N=511)	0.3294	3.8669	TCGA-49-AAQV-01
LUAD(N=511)	0.2997	4.41	TCGA-50-5072-01
LUAD(N=511)	0.305	3.2095	TCGA-50-5045-01
LUAD(N=511)	0.334	4.0789	TCGA-86-8674-01
LUAD(N=511)	0.3402	4.2623	TCGA-50-8457-01
LUAD(N=511)	0.3598	6.0466	TCGA-95-7947-01
COAD(N=285)	0.3387	4.565	TCGA-F4-6854-01
COAD(N=285)	0.3546	4.4276	TCGA-D5-5538-01
COAD(N=285)	0.391	4.3937	TCGA-AA-3511-01
COAD(N=285)	0.304	4.4574	TCGA-QG-A5YX-01
COAD(N=285)	0.5674	4.1449	TCGA-G4-6320-01
COAD(N=285)	0.3277	4.846	TCGA-CM-6164-01
COAD(N=285)	0.2929	4.5638	TCGA-A6-A567-01
COAD(N=285)	0.3503	4.1505	TCGA-DM-A0X9-01
COAD(N=285)	0.3161	4.691	TCGA-AY-A69D-01
COAD(N=285)	0.3268	4.8309	TCGA-AY-A8YK-01
COAD(N=285)	0.3232	4.5662	TCGA-5M-AAT4-01
COAD(N=285)	0.3157	4.7235	TCGA-CM-6167-01
COAD(N=285)	0.4083	4.811	TCGA-CM-6168-01
COAD(N=285)	0.3401	4.6077	TCGA-AA-3697-01
COAD(N=285)	1.0327	4.2547	TCGA-AZ-4615-01
COAD(N=285)	1.3777	4.275	TCGA-AZ-6598-01
COAD(N=285)	1.0708	4.2563	TCGA-A6-6653-01
COAD(N=285)	0.2879	4.3985	TCGA-NH-A50V-01
COAD(N=285)	0.355	4.6415	TCGA-AD-6899-01
COAD(N=285)	0.3185	4.9579	TCGA-G4-6311-01
COAD(N=285)	0.3241	4.7198	TCGA-NH-A6GC-01
COAD(N=285)	0.9787	3.3771	TCGA-F4-6570-01
COAD(N=285)	0.3582	4.3133	TCGA-G4-6627-01
COAD(N=285)	0.3381	4.6212	TCGA-CM-6679-01
COAD(N=285)	0.3528	4.337	TCGA-A6-4105-01
COAD(N=285)	0.3409	4.5632	TCGA-D5-6924-01
COAD(N=285)	0.3643	5.0294	TCGA-AD-6965-01
COAD(N=285)	0.3574	4.7121	TCGA-D5-6931-01
COAD(N=285)	0.3197	3.8823	TCGA-A6-5656-01
COAD(N=285)	0.3952	3.6611	TCGA-DM-A1DA-01
COAD(N=285)	0.3699	4.2016	TCGA-F4-6461-01
COAD(N=285)	0.4396	4.073	TCGA-F4-6703-01
COAD(N=285)	1.2602	4.4848	TCGA-AA-3492-01
COAD(N=285)	0.3277	4.3052	TCGA-G4-6293-01
COAD(N=285)	0.4517	4.504	TCGA-AA-3496-01
COAD(N=285)	0.3407	4.5422	TCGA-G4-6625-01
COAD(N=285)	0.379	4.3498	TCGA-DM-A28E-01
COAD(N=285)	0.3727	4.5053	TCGA-CK-6747-01
COAD(N=285)	0.3805	4.153	TCGA-CA-5255-01
COAD(N=285)	0.3269	4.7495	TCGA-CK-4947-01
COAD(N=285)	0.3466	4.0798	TCGA-AD-6888-01
COAD(N=285)	0.3476	4.1835	TCGA-F4-6809-01
COAD(N=285)	0.3446	4.8449	TCGA-CK-5914-01
COAD(N=285)	0.3466	4.9846	TCGA-D5-6532-01
COAD(N=285)	0.3057	4.4456	TCGA-3L-AA1B-01
COAD(N=285)	1.0066	4.3889	TCGA-G4-6588-01
COAD(N=285)	0.3495	4.4594	TCGA-A6-6138-01
COAD(N=285)	0.3566	4.706	TCGA-F4-6808-01
COAD(N=285)	0.3455	4.2809	TCGA-G4-6317-01
COAD(N=285)	0.3926	4.2653	TCGA-CK-4952-01
COAD(N=285)	0.9341	4.3442	TCGA-G4-6309-01
COAD(N=285)	0.3403	4.5601	TCGA-CM-5868-01
COAD(N=285)	0.7365	4.3889	TCGA-AD-6964-01
COAD(N=285)	0.3241	4.6323	TCGA-G4-6295-01
COAD(N=285)	0.2912	4.3688	TCGA-NH-A50T-01
COAD(N=285)	0.3573	4.5681	TCGA-D5-5539-01
COAD(N=285)	0.3429	4.0626	TCGA-AZ-4315-01
COAD(N=285)	0.3453	4.047	TCGA-AA-3506-01
COAD(N=285)	0.3364	6.4472	TCGA-G4-6314-01
COAD(N=285)	0.8424	4.3161	TCGA-AU-6004-01
COAD(N=285)	0.327	4.2712	TCGA-AY-6386-01
COAD(N=285)	0.3554	5.0112	TCGA-CA-5797-01
COAD(N=285)	0.3996	4.3118	TCGA-AA-3489-01
COAD(N=285)	0.3468	4.0968	TCGA-DM-A1D8-01
COAD(N=285)	0.3766	4.3191	TCGA-AZ-6599-01
COAD(N=285)	0.3963	4.3971	TCGA-G4-6299-01
COAD(N=285)	0.9101	4.1102	TCGA-AD-5900-01
COAD(N=285)	0.3139	4.5921	TCGA-A6-5666-01
COAD(N=285)	0.3316	4.4581	TCGA-DM-A1D7-01
COAD(N=285)	0.3389	3.8953	TCGA-AA-A02Y-01
COAD(N=285)	0.353	4.4868	TCGA-CM-6676-01
COAD(N=285)	0.349	4.8309	TCGA-G4-6626-01
COAD(N=285)	0.3366	4.1954	TCGA-AA-3660-01
COAD(N=285)	0.3241	4.6871	TCGA-NH-A8F7-01
COAD(N=285)	0.3407	5.1437	TCGA-AA-3712-01
COAD(N=285)	0.8182	3.3103	TCGA-CM-4743-01
COAD(N=285)	0.3321	4.6998	TCGA-G4-6315-01
COAD(N=285)	0.3787	4.3639	TCGA-CM-4747-01
COAD(N=285)	0.3623	4.3161	TCGA-AZ-6606-01
COAD(N=285)	0.3761	4.4906	TCGA-DM-A285-01
COAD(N=285)	0.3596	4.8243	TCGA-A6-6142-01
COAD(N=285)	1.1813	4.7782	TCGA-CM-6171-01
COAD(N=285)	0.363	4.6135	TCGA-A6-2675-01
COAD(N=285)	0.3334	4.2928	TCGA-G4-6298-01
COAD(N=285)	0.3345	4.6571	TCGA-CM-6163-01
COAD(N=285)	0.466	4.0548	TCGA-A6-6650-01
COAD(N=285)	0.3465	4.4892	TCGA-AM-5820-01
COAD(N=285)	0.3351	4.736	TCGA-A6-6654-01
COAD(N=285)	0.3783	5.1752	TCGA-CK-5912-01
COAD(N=285)	0.3249	4.2839	TCGA-CM-5349-01
COAD(N=285)	0.3995	4.775	TCGA-DM-A28A-01
COAD(N=285)	0.6782	4.1898	TCGA-WS-AB45-01
COAD(N=285)	0.3529	4.1119	TCGA-CM-6677-01
COAD(N=285)	0.4334	4.5945	TCGA-AD-6548-01
COAD(N=285)	0.3562	4.3834	TCGA-AA-3509-01
COAD(N=285)	0.3496	4.9542	TCGA-D5-6926-01
COAD(N=285)	0.3171	4.5619	TCGA-AZ-4616-01
COAD(N=285)	0.3529	4.7528	TCGA-AA-A02K-01
COAD(N=285)	0.3407	4.9533	TCGA-D5-6898-01
COAD(N=285)	0.3571	4.7043	TCGA-A6-2685-01
COAD(N=285)	0.3507	4.6577	TCGA-DM-A1HA-01
COAD(N=285)	0.3888	3.7803	TCGA-DM-A280-01
COAD(N=285)	0.8168	4.4951	TCGA-AA-3713-01
COAD(N=285)	0.3387	3.905	TCGA-AA-3502-01
COAD(N=285)	0.9213	4.5601	TCGA-CK-5913-01
COAD(N=285)	0.3317	4.225	TCGA-4N-A93T-01
COAD(N=285)	0.3419	4.462	TCGA-F4-6855-01
COAD(N=285)	0.2586	4.8465	TCGA-QG-A5YV-01
COAD(N=285)	0.3171	4.9364	TCGA-CM-6166-01
COAD(N=285)	0.3258	3.2464	TCGA-G4-6321-01
COAD(N=285)	0.3265	4.717	TCGA-D5-6539-01
COAD(N=285)	0.3396	4.8354	TCGA-CM-5344-01
COAD(N=285)	0.4577	3.5963	TCGA-A6-2674-01
COAD(N=285)	0.3522	3.8299	TCGA-D5-6536-01
COAD(N=285)	0.3659	4.8757	TCGA-A6-6140-01
COAD(N=285)	0.2956	4.275	TCGA-A6-A566-01
COAD(N=285)	0.3495	4.2728	TCGA-A6-6141-01
COAD(N=285)	0.328	4.7985	TCGA-D5-5541-01
COAD(N=285)	0.8795	4.4659	TCGA-AM-5821-01
COAD(N=285)	0.3533	4.2847	TCGA-AD-6901-01
COAD(N=285)	0.3145	4.8851	TCGA-CM-6161-01
COAD(N=285)	0.3131	4.3847	TCGA-5M-AAT5-01
COAD(N=285)	0.3564	4.5546	TCGA-CK-6748-01
COAD(N=285)	0.9984	4.2234	TCGA-D5-6540-01
COAD(N=285)	0.3572	3.9402	TCGA-AZ-4684-01
COAD(N=285)	0.66	4.4012	TCGA-5M-AAT6-01
COAD(N=285)	0.4592	4.272	TCGA-G4-6302-01
COAD(N=285)	0.3211	4.8699	TCGA-G4-6310-01
COAD(N=285)	0.3295	5.2776	TCGA-NH-A6GA-01
COAD(N=285)	0.3473	4.9639	TCGA-AA-3655-01
COAD(N=285)	0.3866	4.3743	TCGA-A6-6652-01
COAD(N=285)	0.3973	4.0841	TCGA-CM-5863-01
COAD(N=285)	0.349	4.0126	TCGA-CM-6678-01
COAD(N=285)	0.3658	4.2449	TCGA-D5-6529-01
COAD(N=285)	0.317	5.8094	TCGA-T9-A92H-01
COAD(N=285)	0.3201	4.6548	TCGA-A6-5657-01
COAD(N=285)	0.6864	3.8339	TCGA-D5-6930-01
COAD(N=285)	0.3204	4.4868	TCGA-QL-A97D-01
COAD(N=285)	0.3496	4.5674	TCGA-D5-7000-01
COAD(N=285)	0.3494	4.6554	TCGA-D5-5537-01
COAD(N=285)	0.3393	4.3176	TCGA-CM-5860-01
COAD(N=285)	0.6789	3.848	TCGA-AA-A01P-01
COAD(N=285)	0.3697	3.8258	TCGA-CK-4950-01
COAD(N=285)	0.3318	5.079	TCGA-SS-A7HO-01
COAD(N=285)	0.3503	4.5429	TCGA-D5-6537-01
COAD(N=285)	0.3896	5.0343	TCGA-CA-5254-01
COAD(N=285)	0.2808	4.5595	TCGA-AD-A5EK-01
COAD(N=285)	1.1685	4.6171	TCGA-CK-6746-01
COAD(N=285)	0.3722	5.1072	TCGA-CA-6718-01
COAD(N=285)	0.3374	4.9373	TCGA-AY-5543-01
COAD(N=285)	0.3514	4.6588	TCGA-F4-6807-01
COAD(N=285)	0.3162	4.8953	TCGA-CK-5915-01
COAD(N=285)	0.3137	3.384	TCGA-A6-3810-01
COAD(N=285)	0.771	3.5361	TCGA-A6-6781-01
COAD(N=285)	0.3425	3.9625	TCGA-NH-A50U-01
COAD(N=285)	0.3365	4.0968	TCGA-AU-3779-01
COAD(N=285)	0.3544	3.9326	TCGA-DM-A1D4-01
COAD(N=285)	0.5676	4.2965	TCGA-G4-6304-01
COAD(N=285)	0.3653	4.8826	TCGA-CA-6717-01
COAD(N=285)	0.3358	4.2327	TCGA-DM-A1D0-01
COAD(N=285)	0.357	4.7718	TCGA-CM-6675-01
COAD(N=285)	0.7225	3.6971	TCGA-AZ-4313-01
COAD(N=285)	0.316	4.8435	TCGA-G4-6307-01
COAD(N=285)	0.3101	4.5963	TCGA-AZ-5403-01
COAD(N=285)	0.9692	3.9364	TCGA-CM-5861-01
COAD(N=285)	0.3604	4.5921	TCGA-CA-5796-01
COAD(N=285)	0.426	4.4608	TCGA-AZ-4323-01
COAD(N=285)	0.6559	4.2327	TCGA-D5-6928-01
COAD(N=285)	0.2703	3.3659	TCGA-AA-3685-01
COAD(N=285)	0.4019	4.2883	TCGA-A6-5664-01
COAD(N=285)	0.3611	4.0618	TCGA-AZ-5407-01
COAD(N=285)	0.3602	3.8777	TCGA-AY-6196-01
COAD(N=285)	0.3434	4.6427	TCGA-D5-6920-01
COAD(N=285)	0.3325	4.7703	TCGA-G4-6297-01
COAD(N=285)	1.2375	3.844	TCGA-A6-2686-01
COAD(N=285)	0.3791	4.6764	TCGA-DM-A28F-01
COAD(N=285)	0.3522	3.925	TCGA-CA-5256-01
COAD(N=285)	0.3444	4.0566	TCGA-A6-2682-01
COAD(N=285)	0.3613	4.6241	TCGA-AZ-6608-01
COAD(N=285)	0.3415	4.5849	TCGA-G4-6306-01
COAD(N=285)	0.3579	4.6865	TCGA-D5-6922-01
COAD(N=285)	0.9208	5.022	TCGA-CK-5916-01
COAD(N=285)	0.3948	4.4476	TCGA-DM-A288-01
COAD(N=285)	1.0166	3.9809	TCGA-DM-A1HB-01
COAD(N=285)	0.3219	4.7898	TCGA-CM-6170-01
COAD(N=285)	0.3486	4.464	TCGA-CK-4948-01
COAD(N=285)	0.3484	4.0522	TCGA-AA-3662-01
COAD(N=285)	0.3145	4.6479	TCGA-CM-6165-01
COAD(N=285)	0.8729	4.627	TCGA-F4-6856-01
COAD(N=285)	0.3647	4.3618	TCGA-F4-6569-01
COAD(N=285)	0.343	4.8555	TCGA-D5-6535-01
COAD(N=285)	0.3851	4.4436	TCGA-AA-3526-01
COAD(N=285)	0.8416	4.1482	TCGA-AD-6895-01
COAD(N=285)	0.3144	4.6798	TCGA-NH-A8F8-01
COAD(N=285)	0.3524	4.5167	TCGA-D5-6929-01
COAD(N=285)	0.3604	4.9616	TCGA-A6-5667-01
COAD(N=285)	0.3404	4.5674	TCGA-CM-6169-01
COAD(N=285)	0.4575	5.0643	TCGA-CM-6680-01
COAD(N=285)	1.2565	4.1391	TCGA-AA-3663-01
COAD(N=285)	0.3926	5.1005	TCGA-A6-6648-01
COAD(N=285)	0.3417	3.9514	TCGA-RU-A8FL-01
COAD(N=285)	0.3645	5.3359	TCGA-CA-6719-01
COAD(N=285)	0.4012	4.5789	TCGA-A6-6649-01
COAD(N=285)	0.3185	4.3688	TCGA-NH-A6GB-01
COAD(N=285)	0.3773	3.9059	TCGA-AZ-4614-01
COAD(N=285)	0.9595	3.6165	TCGA-A6-3809-01
COAD(N=285)	0.3329	4.0497	TCGA-CM-5864-01
COAD(N=285)	0.7283	4.3716	TCGA-D5-6927-01
COAD(N=285)	0.2723	4.2357	TCGA-QG-A5YW-01
COAD(N=285)	0.3184	4.7797	TCGA-AA-A01X-01
COAD(N=285)	0.3432	4.61	TCGA-D5-6538-01
COAD(N=285)	0.3388	5.1831	TCGA-CM-6172-01
COAD(N=285)	0.3337	4.9275	TCGA-D5-6533-01
COAD(N=285)	0.3898	4.6651	TCGA-DM-A28H-01
COAD(N=285)	0.3437	4.393	TCGA-F4-6460-01
COAD(N=285)	0.3281	4.0548	TCGA-D5-5540-01
COAD(N=285)	0.9618	2.8389	TCGA-A6-2672-01
COAD(N=285)	0.3302	4.4738	TCGA-F4-6463-01
COAD(N=285)	0.3613	4.5416	TCGA-AZ-6600-01
COAD(N=285)	1.0856	4.263	TCGA-D5-6530-01
COAD(N=285)	0.359	4.8919	TCGA-G4-6303-01
COAD(N=285)	0.3476	5.017	TCGA-D5-6923-01
COAD(N=285)	0.367	3.5945	TCGA-AZ-4682-01
COAD(N=285)	1.0607	4.0223	TCGA-G4-6586-01
COAD(N=285)	0.3483	4.2563	TCGA-AD-6890-01
COAD(N=285)	1.3414	4.0313	TCGA-AD-6889-01
COAD(N=285)	0.397	3.8217	TCGA-DM-A28K-01
COAD(N=285)	0.86	4.6188	TCGA-QG-A5Z2-01
COAD(N=285)	0.3774	4.4763	TCGA-G4-6294-01
COAD(N=285)	0.2924	4.5886	TCGA-QG-A5Z1-01
COAD(N=285)	0.7863	4.3792	TCGA-G4-6628-01
COAD(N=285)	0.3343	4.3868	TCGA-D5-6534-01
COAD(N=285)	0.3441	4.847	TCGA-DM-A1DB-01
COAD(N=285)	0.4614	4.326	TCGA-A6-5659-01
COAD(N=285)	0.3322	4.7274	TCGA-A6-5660-01
COAD(N=285)	0.3545	3.4995	TCGA-CM-5862-01
COAD(N=285)	0.3882	4.7198	TCGA-F4-6805-01
COAD(N=285)	0.7849	4.2817	TCGA-CK-4951-01
COAD(N=285)	0.3596	3.9671	TCGA-F4-6704-01
COAD(N=285)	0.3583	4.2616	TCGA-CK-6751-01
COAD(N=285)	1.0934	4.0144	TCGA-AD-A5EJ-01
COAD(N=285)	0.3773	5.022	TCGA-CA-6716-01
COAD(N=285)	0.3259	4.3757	TCGA-AA-A01Z-01
COAD(N=285)	0.3957	4.5656	TCGA-F4-6806-01
COAD(N=285)	0.347	4.1018	TCGA-D5-6531-01
COAD(N=285)	0.335	4.2943	TCGA-DM-A1D9-01
COAD(N=285)	0.3334	4.949	TCGA-DM-A0XF-01
COAD(N=285)	0.3686	5.1031	TCGA-AZ-6603-01
COAD(N=285)	1.2012	4.7038	TCGA-NH-A5IV-01
COAD(N=285)	0.3785	4.0063	TCGA-A6-6651-01
COAD(N=285)	0.3669	4.6651	TCGA-CA-6715-01
COAD(N=285)	0.7398	4.1858	TCGA-CM-6674-01
COAD(N=285)	0.3444	4.3111	TCGA-D5-6932-01
COAD(N=285)	0.3386	4.7409	TCGA-A6-6137-01
COAD(N=285)	0.3983	4.1177	TCGA-DM-A28M-01
COAD(N=285)	0.3642	4.8068	TCGA-F4-6459-01
COAD(N=285)	0.4665	3.6116	TCGA-A6-2684-01
COAD(N=285)	1.1071	4.2411	TCGA-A6-6780-01
COAD(N=285)	0.354	4.1675	TCGA-AZ-6607-01
COAD(N=285)	0.3214	4.2854	TCGA-G4-6322-01
COAD(N=285)	0.3972	4.1102	TCGA-A6-A565-01
COAD(N=285)	0.3073	4.5533	TCGA-A6-A56B-01
COAD(N=285)	0.2932	4.5135	TCGA-AY-A54L-01
COAD(N=285)	0.3588	3.852	TCGA-AA-3495-01
COAD(N=285)	1.1824	3.266	TCGA-A6-5665-01
COAD(N=285)	0.319	3.1169	TCGA-A6-2677-01
COAD(N=285)	0.8773	4.7268	TCGA-CM-6162-01
COAD(N=285)	0.3442	4.4155	TCGA-AD-6963-01
COAD(N=285)	0.965	4.5336	TCGA-AY-6197-01
COAD(N=285)	0.3319	4.3971	TCGA-D5-6541-01
COAD(N=285)	0.3321	4.4744	TCGA-CM-5348-01
COAD(N=285)	0.3144	4.1136	TCGA-4T-AA8H-01
COAD(N=285)	0.3123	3.8084	TCGA-5M-AATA-01
COAD(N=285)	0.3656	4.1086	TCGA-DM-A28G-01
COAD(N=285)	0.3252	4.6153	TCGA-5M-AATE-01
COAD(N=285)	0.3712	4.6253	TCGA-DM-A28C-01
COAD(N=285)	0.3301	4.017	TCGA-DM-A0XD-01
COAD(N=285)	0.3739	4.3082	TCGA-DM-A282-01
COAD(N=285)	0.3613	4.0134	TCGA-CM-4744-01
COAD(N=285)	0.3467	4.3757	TCGA-AZ-6605-01
COAD(N=285)	0.5961	4.5771	TCGA-AZ-6601-01
COAD(N=285)	0.3062	4.2743	TCGA-AY-A71X-01
COAD(N=285)	0.2618	4.1867	TCGA-AA-3675-01
COAD(N=285)	0.3922	3.8992	TCGA-A6-6782-01
COAD(N=285)	0.3606	4.2683	TCGA-CM-4751-01
LAML(N=129)	0.2883	4.8679	TCGA-AB-2863-03
LAML(N=129)	0.2756	4.4376	TCGA-AB-2914-03
LAML(N=129)	0.2576	4.1102	TCGA-AB-2892-03
LAML(N=129)	0.2194	3.8074	TCGA-AB-2862-03
LAML(N=129)	0.2682	4.8379	TCGA-AB-2877-03
LAML(N=129)	0.2379	5.1139	TCGA-AB-2896-03
LAML(N=129)	0.2579	4.7339	TCGA-AB-2870-03
LAML(N=129)	0.2814	5.0036	TCGA-AB-2884-03
LAML(N=129)	0.2534	4.7835	TCGA-AB-2956-03
LAML(N=129)	0.2988	4.9213	TCGA-AB-2808-03
LAML(N=129)	0.2722	3.2204	TCGA-AB-2841-03
LAML(N=129)	0.3109	5.0527	TCGA-AB-2836-03
LAML(N=129)	0.2565	4.1867	TCGA-AB-2894-03
LAML(N=129)	0.2752	4.5643	TCGA-AB-2844-03
LAML(N=129)	0.2937	4.4892	TCGA-AB-2828-03
LAML(N=129)	0.2309	4.4053	TCGA-AB-2949-03
LAML(N=129)	0.287	4.3882	TCGA-AB-2955-03
LAML(N=129)	0.2651	4.4141	TCGA-AB-2820-03
LAML(N=129)	0.3018	4.7202	TCGA-AB-2889-03
LAML(N=129)	0.267	4.0505	TCGA-AB-2843-03
LAML(N=129)	0.2684	4.5198	TCGA-AB-2904-03
LAML(N=129)	0.2766	4.4608	TCGA-AB-2847-03
LAML(N=129)	0.2639	5.9415	TCGA-AB-2859-03
LAML(N=129)	0.2539	4.8217	TCGA-AB-2838-03
LAML(N=129)	0.2731	4.2204	TCGA-AB-2826-03
LAML(N=129)	0.2825	4.3561	TCGA-AB-2811-03
LAML(N=129)	0.2472	4.1018	TCGA-AB-2925-03
LAML(N=129)	0.2824	4.7181	TCGA-AB-2943-03
LAML(N=129)	0.2835	4.951	TCGA-AB-2825-03
LAML(N=129)	0.2893	4.4383	TCGA-AB-2816-03
LAML(N=129)	0.2802	4.6206	TCGA-AB-2868-03
LAML(N=129)	0.2578	4.8861	TCGA-AB-2875-03
LAML(N=129)	0.2844	4.7004	TCGA-AB-2821-03
LAML(N=129)	0.2321	5.4115	TCGA-AB-2938-03
LAML(N=129)	0.2573	5.2028	TCGA-AB-2849-03
LAML(N=129)	0.258	4.858	TCGA-AB-2891-03
LAML(N=129)	0.2756	4.1819	TCGA-AB-2932-03
LAML(N=129)	0.2519	4.4483	TCGA-AB-2858-03
LAML(N=129)	0.2298	4.926	TCGA-AB-2901-03
LAML(N=129)	0.2591	4.5632	TCGA-AB-2845-03
LAML(N=129)	0.2479	4.6335	TCGA-AB-2935-03
LAML(N=129)	0.2593	4.5298	TCGA-AB-2921-03
LAML(N=129)	0.2829	4.916	TCGA-AB-2924-03
LAML(N=129)	0.2594	4.6299	TCGA-AB-2874-03
LAML(N=129)	0.2765	4.6831	TCGA-AB-2939-03
LAML(N=129)	0.2608	4.6565	TCGA-AB-2846-03
LAML(N=129)	0.3017	4.0241	TCGA-AB-2835-03
LAML(N=129)	0.2595	4.4608	TCGA-AB-2822-03
LAML(N=129)	0.2511	3.9936	TCGA-AB-2912-03
LAML(N=129)	0.2706	4.6171	TCGA-AB-2878-03
LAML(N=129)	0.2597	4.2396	TCGA-AB-2861-03
LAML(N=129)	0.2656	4.295	TCGA-AB-2954-03
LAML(N=129)	0.244	4.7591	TCGA-AB-2900-03
LAML(N=129)	0.2584	4.2079	TCGA-AB-2942-03
LAML(N=129)	0.2758	4.1945	TCGA-AB-2866-03
LAML(N=129)	0.2404	4.0951	TCGA-AB-2897-03
LAML(N=129)	0.2886	4.8943	TCGA-AB-2879-03
LAML(N=129)	0.2787	5.155	TCGA-AB-2886-03
LAML(N=129)	0.253	5.5084	TCGA-AB-2871-03
LAML(N=129)	0.2884	4.5336	TCGA-AB-2805-03
LAML(N=129)	0.2643	4.5441	TCGA-AB-2851-03
LAML(N=129)	0.2771	4.0976	TCGA-AB-2840-03
LAML(N=129)	0.3483	4.4608	TCGA-AB-2837-03
LAML(N=129)	0.2654	5.0828	TCGA-AB-2940-03
LAML(N=129)	0.2664	5.1513	TCGA-AB-2839-03
LAML(N=129)	0.2622	4.7735	TCGA-AB-2812-03
LAML(N=129)	0.2761	4.4601	TCGA-AB-2959-03
LAML(N=129)	0.2813	3.516	TCGA-AB-2803-03
LAML(N=129)	0.2633	5.2769	TCGA-AB-2824-03
LAML(N=129)	0.2856	4.516	TCGA-AB-2819-03
LAML(N=129)	0.2719	3.9467	TCGA-AB-2854-03
LAML(N=129)	0.2729	4.2141	TCGA-AB-2898-03
LAML(N=129)	0.2746	4.5503	TCGA-AB-2918-03
LAML(N=129)	0.2709	4.7109	TCGA-AB-2928-03
LAML(N=129)	0.2798	4.3792	TCGA-AB-2910-03
LAML(N=129)	0.2821	5.1387	TCGA-AB-2931-03
LAML(N=129)	0.2623	5.0356	TCGA-AB-2857-03
LAML(N=129)	0.2406	4.2419	TCGA-AB-2899-03
LAML(N=129)	0.2644	4.8115	TCGA-AB-2880-03
LAML(N=129)	0.2768	4.327	TCGA-AB-2817-03
LAML(N=129)	0.2917	4.4673	TCGA-AB-2865-03
LAML(N=129)	0.2751	3.85	TCGA-AB-2908-03
LAML(N=129)	0.2621	4.0618	TCGA-AB-2916-03
LAML(N=129)	0.2603	4.3827	TCGA-AB-2848-03
LAML(N=129)	0.2592	3.9552	TCGA-AB-2856-03
LAML(N=129)	0.285	4.4489	TCGA-AB-2915-03
LAML(N=129)	0.25	4.5796	TCGA-AB-2881-03
LAML(N=129)	0.2969	4.7038	TCGA-AB-2903-03
LAML(N=129)	0.2873	3.9772	TCGA-AB-2911-03
LAML(N=129)	0.269	4.3427	TCGA-AB-2934-03
LAML(N=129)	0.2545	4.5367	TCGA-AB-2873-03
LAML(N=129)	0.2723	4.7718	TCGA-AB-2860-03
LAML(N=129)	0.2707	4.116	TCGA-AB-2913-03
LAML(N=129)	0.2838	5.4741	TCGA-AB-2885-03
LAML(N=129)	0.3153	4.5323	TCGA-AB-2834-03
LAML(N=129)	0.2684	4.2273	TCGA-AB-2876-03
LAML(N=129)	0.2609	4.9255	TCGA-AB-2806-03
LAML(N=129)	0.2671	4.2585	TCGA-AB-2867-03
LAML(N=129)	0.2958	5.2787	TCGA-AB-2855-03
LAML(N=129)	0.2906	5.9319	TCGA-AB-2818-03
LAML(N=129)	0.2354	4.5198	TCGA-AB-2950-03
LAML(N=129)	0.2646	4.0497	TCGA-AB-2952-03
LAML(N=129)	0.2458	5.5844	TCGA-AB-2895-03
LAML(N=129)	0.2783	4.4276	TCGA-AB-2917-03
LAML(N=129)	0.2602	4.2706	TCGA-AB-2948-03
LAML(N=129)	0.2645	2.8237	TCGA-AB-2883-03
LAML(N=129)	0.247	4.8156	TCGA-AB-2887-03
LAML(N=129)	0.278	4.5329	TCGA-AB-2815-03
LAML(N=129)	0.269	4.6944	TCGA-AB-2823-03
LAML(N=129)	0.2466	4.7382	TCGA-AB-2853-03
LAML(N=129)	0.2466	4.4175	TCGA-AB-2842-03
LAML(N=129)	0.2827	4.4121	TCGA-AB-2830-03
LAML(N=129)	0.289	5.2578	TCGA-AB-2941-03
LAML(N=129)	0.2811	4.2016	TCGA-AB-2832-03
LAML(N=129)	0.2679	4.1318	TCGA-AB-2872-03
LAML(N=129)	0.2805	4.504	TCGA-AB-2813-03
LAML(N=129)	0.2836	4.8783	TCGA-AB-2936-03
LAML(N=129)	0.2648	4.8851	TCGA-AB-2929-03
LAML(N=129)	0.2764	4.0116	TCGA-AB-2810-03
LAML(N=129)	0.2542	3.7602	TCGA-AB-2927-03
LAML(N=129)	0.2609	4.7284	TCGA-AB-2946-03
LAML(N=129)	0.2597	4.332	TCGA-AB-2890-03
LAML(N=129)	0.2671	4.7032	TCGA-AB-2919-03
LAML(N=129)	0.2452	4.2079	TCGA-AB-2893-03
LAML(N=129)	0.2988	4.6684	TCGA-AB-2930-03
LAML(N=129)	0.2695	3.5509	TCGA-AB-2920-03
LAML(N=129)	0.2589	3.6982	TCGA-AB-2933-03
LAML(N=129)	0.2802	3.4555	TCGA-AB-2833-03
LAML(N=129)	0.231	2.6916	TCGA-AB-2937-03
BRCA(N=1039)	0.2644	4.3306	TCGA-C8-A1HL-01
BRCA(N=1039)	0.3517	4.3653	TCGA-EW-A2FS-01
BRCA(N=1039)	0.3153	5.0211	TCGA-A2-A3XX-01
BRCA(N=1039)	0.3056	3.4803	TCGA-Z7-A8R5-01
BRCA(N=1039)	0.2985	5.7677	TCGA-B6-A0RL-01
BRCA(N=1039)	0.2847	4.6335	TCGA-E2-A2P6-01
BRCA(N=1039)	0.3339	5.4056	TCGA-AO-A1KT-01
BRCA(N=1039)	0.2903	4.1954	TCGA-E9-A3HO-01
BRCA(N=1039)	0.3111	5.2525	TCGA-D8-A1XJ-01
BRCA(N=1039)	0.2964	4.867	TCGA-AC-A2FK-01
BRCA(N=1039)	0.3146	6.3156	TCGA-E9-A1R4-01
BRCA(N=1039)	0.3365	4.3298	TCGA-LL-A740-01
BRCA(N=1039)	0.2835	5.0544	TCGA-BH-A0BZ-01
BRCA(N=1039)	0.2895	4.669	TCGA-C8-A3M8-01
BRCA(N=1039)	0.2664	4.2787	TCGA-BH-A0BM-01
BRCA(N=1039)	0.2638	4.8885	TCGA-AN-A0XW-01
BRCA(N=1039)	0.4091	5.0781	TCGA-E2-A1LL-01
BRCA(N=1039)	0.2769	4.1408	TCGA-BH-A18K-01
BRCA(N=1039)	0.3017	4.3427	TCGA-BH-A28O-01
BRCA(N=1039)	0.3073	4.8172	TCGA-A7-A4SC-01
BRCA(N=1039)	0.3188	5.8222	TCGA-E9-A24A-01
BRCA(N=1039)	0.3393	4.9773	TCGA-AC-A6IV-01
BRCA(N=1039)	0.3369	4.1375	TCGA-B6-A400-01
BRCA(N=1039)	0.2556	4.717	TCGA-A8-A096-01
BRCA(N=1039)	0.3031	3.1375	TCGA-E2-A1LH-01
BRCA(N=1039)	0.2945	3.9021	TCGA-B6-A0RH-01
BRCA(N=1039)	0.2628	5.2765	TCGA-A8-A07W-01
BRCA(N=1039)	0.3252	5.1392	TCGA-EW-A1P0-01
BRCA(N=1039)	0.3364	4.4336	TCGA-EW-A1PC-01
BRCA(N=1039)	0.3135	5.7228	TCGA-E9-A2JS-01
BRCA(N=1039)	0.3082	4.9805	TCGA-A2-A1G6-01
BRCA(N=1039)	0.2725	5.432	TCGA-B6-A0WV-01
BRCA(N=1039)	0.3254	4.4789	TCGA-UL-AAZ6-01
BRCA(N=1039)	0.2716	4.4046	TCGA-B6-A0RG-01
BRCA(N=1039)	0.2975	2.8659	TCGA-A2-A0CR-01
BRCA(N=1039)	0.3056	3.7345	TCGA-GM-A2DD-01
BRCA(N=1039)	0.332	4.1803	TCGA-BH-A6R9-01
BRCA(N=1039)	0.2932	4.3391	TCGA-HN-A2OB-01
BRCA(N=1039)	0.3562	3.5385	TCGA-UU-A93S-01
BRCA(N=1039)	0.3262	5.4731	TCGA-AR-A24P-01
BRCA(N=1039)	0.3531	5.1663	TCGA-E9-A1N9-01
BRCA(N=1039)	0.2882	5.6916	TCGA-B6-A0I9-01
BRCA(N=1039)	0.3394	5.4941	TCGA-E2-A1L9-01
BRCA(N=1039)	0.3208	5.3096	TCGA-AC-A23H-01
BRCA(N=1039)	0.288	5.3045	TCGA-AR-A1AP-01
BRCA(N=1039)	0.2885	4.3992	TCGA-BH-A0H5-01
BRCA(N=1039)	0.2873	4.7965	TCGA-OK-A5Q2-01
BRCA(N=1039)	0.31	5.6809	TCGA-D8-A1JA-01
BRCA(N=1039)	0.2932	5.3509	TCGA-BH-A0BW-01
BRCA(N=1039)	0.2808	4.5317	TCGA-B6-A0WZ-01
BRCA(N=1039)	0.2924	4.4828	TCGA-C8-A135-01
BRCA(N=1039)	0.2493	5.3629	TCGA-BH-A0E2-01
BRCA(N=1039)	0.2558	4.926	TCGA-BH-A0BJ-01
BRCA(N=1039)	0.3141	4.6421	TCGA-BH-A203-01
BRCA(N=1039)	0.3368	5.1181	TCGA-A2-A1G1-01
BRCA(N=1039)	0.2837	5.6282	TCGA-BH-A0C7-01
BRCA(N=1039)	0.2726	4.5422	TCGA-E2-A14X-01
BRCA(N=1039)	0.3117	5.0197	TCGA-BH-A8FZ-01
BRCA(N=1039)	0.3284	4.2204	TCGA-S3-AA17-01
BRCA(N=1039)	0.2662	4.717	TCGA-AR-A1AR-01
BRCA(N=1039)	0.2975	4.7955	TCGA-D8-A13Z-01
BRCA(N=1039)	0.355	5.0431	TCGA-A7-A6VX-01
BRCA(N=1039)	0.3501	5.5071	TCGA-AR-A255-01
BRCA(N=1039)	0.2816	4.4383	TCGA-AR-A1AT-01
BRCA(N=1039)	0.2981	4.9855	TCGA-A2-A0CU-01
BRCA(N=1039)	0.2615	4.3385	TCGA-BH-A0AZ-01
BRCA(N=1039)	0.3225	4.7771	TCGA-E2-A1IH-01
BRCA(N=1039)	0.2519	4.8505	TCGA-BH-A18R-01
BRCA(N=1039)	0.3411	4.678	TCGA-AC-A4ZE-01
BRCA(N=1039)	0.3095	4.5298	TCGA-B6-A0RS-01
BRCA(N=1039)	0.2995	5.6493	TCGA-AR-A24H-01
BRCA(N=1039)	0.2753	5.7565	TCGA-A8-A099-01
BRCA(N=1039)	0.3447	5.1831	TCGA-EW-A6SC-01
BRCA(N=1039)	0.3219	5.5611	TCGA-D8-A1XC-01
BRCA(N=1039)	0.3418	4.8089	TCGA-EW-A1PE-01
BRCA(N=1039)	0.4355	4.4561	TCGA-E2-A1II-01
BRCA(N=1039)	0.3335	4.3052	TCGA-S3-AA14-01
BRCA(N=1039)	0.2659	5.1946	TCGA-A8-A09B-01
BRCA(N=1039)	0.3078	5.0431	TCGA-AR-A5QP-01
BRCA(N=1039)	0.3408	3.6792	TCGA-E9-A6HE-01
BRCA(N=1039)	0.272	4.9336	TCGA-BH-A0HI-01
BRCA(N=1039)	0.3277	4.8787	TCGA-EW-A1P1-01
BRCA(N=1039)	0.3535	2.3978	TCGA-OL-A66P-01
BRCA(N=1039)	0.2954	4.9164	TCGA-A2-A1G4-01
BRCA(N=1039)	0.3234	3.6519	TCGA-E2-A573-01
BRCA(N=1039)	0.3283	4.7153	TCGA-A2-A0EV-01
BRCA(N=1039)	0.3466	4.8099	TCGA-E9-A1RG-01
BRCA(N=1039)	0.3143	4.1482	TCGA-D8-A1XL-01
BRCA(N=1039)	0.2644	4.8299	TCGA-A2-A0ER-01
BRCA(N=1039)	0.3357	5.3466	TCGA-OL-A66K-01
BRCA(N=1039)	0.3465	5.2032	TCGA-EW-A1OX-01
BRCA(N=1039)	0.3339	3.845	TCGA-S3-AA10-01
BRCA(N=1039)	0.2626	5.5157	TCGA-A8-A0A9-01
BRCA(N=1039)	0.2887	4.3161	TCGA-A2-A04T-01
BRCA(N=1039)	0.3131	3.7602	TCGA-OL-A5S0-01
BRCA(N=1039)	0.2569	5.9076	TCGA-A8-A07J-01
BRCA(N=1039)	0.3246	5.1954	TCGA-E9-A229-01
BRCA(N=1039)	0.2956	4.0374	TCGA-A2-A0SX-01
BRCA(N=1039)	0.2784	4.5416	TCGA-BH-A0AW-01
BRCA(N=1039)	0.3232	4.4356	TCGA-BH-A2L8-01
BRCA(N=1039)	0.2912	4.2623	TCGA-BH-A0B6-01
BRCA(N=1039)	0.2639	4.7687	TCGA-BH-A0BS-01
BRCA(N=1039)	0.3475	3.6542	TCGA-OL-A66L-01
BRCA(N=1039)	0.2675	5.0887	TCGA-BH-A0DO-01
BRCA(N=1039)	0.3583	4.5687	TCGA-LL-A73Y-01
BRCA(N=1039)	0.2437	3.5311	TCGA-BH-A0DK-01
BRCA(N=1039)	0.3111	4.7426	TCGA-BH-A0BG-01
BRCA(N=1039)	0.2674	5.4171	TCGA-A8-A06Z-01
BRCA(N=1039)	0.2819	4.2817	TCGA-AN-A0AT-01
BRCA(N=1039)	0.2891	4.5614	TCGA-E2-A14U-01
BRCA(N=1039)	0.3299	5.2559	TCGA-AR-A24Q-01
BRCA(N=1039)	0.335	5.0798	TCGA-EW-A1P5-01
BRCA(N=1039)	0.3038	5.9451	TCGA-BH-A1FN-01
BRCA(N=1039)	0.3212	5.0179	TCGA-A7-A4SE-01
BRCA(N=1039)	0.292	5.2857	TCGA-A1-A0SJ-01
[truncated: 6,880 more rows]
