# Supplementary material for: Clinical significance and functional characterization of RRN3 in gastric cancer: insights from pan-cancer analysis and experimental validation
Source: Front Oncol. 2026 May 22;16:1832473. doi: 10.3389/fonc.2026.1832473 (PMC13213868; doi:10.3389/fonc.2026.1832473)
Supplement: Supplementary file 1 [file DataSheet1.zip › Supplementary table 8.xlsx]

## Sheet: Sheet1
	purity	Expression	SampleName
GBM(N=143)	0.86	4.1111	TCGA-19-1787-01
GBM(N=143)	0.29	3.9774	TCGA-06-5412-01
GBM(N=143)	0.9	4.1376	TCGA-12-5299-01
GBM(N=143)	0.91	4.8817	TCGA-06-2565-01
GBM(N=143)	0.46	4.4101	TCGA-06-2561-01
GBM(N=143)	0.28	3.5374	TCGA-06-0132-01
GBM(N=143)	0.6	4.5638	TCGA-19-2629-01
GBM(N=143)	0.78	3.492	TCGA-06-0238-01
GBM(N=143)	0.56	3.3017	TCGA-06-0749-01
GBM(N=143)	0.95	4.7176	TCGA-06-0174-01
GBM(N=143)	0.32	3.9608	TCGA-28-2513-01
GBM(N=143)	0.8	5.2921	TCGA-76-4929-01
GBM(N=143)	0.65	3.6289	TCGA-06-0645-01
GBM(N=143)	0.89	4.6776	TCGA-32-2634-01
GBM(N=143)	0.2	3.2692	TCGA-06-0141-01
GBM(N=143)	0.9	4.6983	TCGA-06-0125-01
GBM(N=143)	0.79	4.2773	TCGA-26-1442-01
GBM(N=143)	0.83	4.7049	TCGA-26-5136-01
GBM(N=143)	0.54	4.5958	TCGA-14-1034-01
GBM(N=143)	0.62	3.74	TCGA-06-0184-01
GBM(N=143)	0.92	3.0723	TCGA-12-3652-01
GBM(N=143)	0.93	4.3646	TCGA-14-0790-01
GBM(N=143)	0.89	4.8905	TCGA-26-5132-01
GBM(N=143)	0.87	4.4919	TCGA-32-1970-01
GBM(N=143)	0.64	2.7117	TCGA-06-0219-01
GBM(N=143)	0.84	4.174	TCGA-14-0787-01
GBM(N=143)	0.95	5.2563	TCGA-12-0618-01
GBM(N=143)	0.8	2.7249	TCGA-27-2524-01
GBM(N=143)	0.9	5.3858	TCGA-08-0386-01
GBM(N=143)	0.57	3.9506	TCGA-06-0190-01
GBM(N=143)	0.81	3.4477	TCGA-06-0745-01
GBM(N=143)	0.81	3.9965	TCGA-26-5135-01
GBM(N=143)	0.77	3.4424	TCGA-41-3915-01
GBM(N=143)	0.7	2.1925	TCGA-27-1831-01
GBM(N=143)	0.61	4.3249	TCGA-28-1753-01
GBM(N=143)	0.73	3.4543	TCGA-12-5295-01
GBM(N=143)	0.88	3.7453	TCGA-28-5204-01
GBM(N=143)	0.94	3.8798	TCGA-06-2569-01
GBM(N=143)	0.68	4.3716	TCGA-27-1830-01
GBM(N=143)	0.9	5.1102	TCGA-06-2559-01
GBM(N=143)	0.85	2.6918	TCGA-27-2526-01
GBM(N=143)	0.9	4.8753	TCGA-06-5856-01
GBM(N=143)	0.79	4.3285	TCGA-06-5418-01
GBM(N=143)	0.78	4.2001	TCGA-06-5414-01
GBM(N=143)	0.92	1.8524	TCGA-26-5134-01
GBM(N=143)	0.94	3.7699	TCGA-76-4925-01
GBM(N=143)	0.3	4.0679	TCGA-28-2510-01
GBM(N=143)	0.74	4.4142	TCGA-06-5413-01
GBM(N=143)	0.84	4.8575	TCGA-06-0646-01
GBM(N=143)	0.87	3.4635	TCGA-12-3650-01
GBM(N=143)	0.86	3.6635	TCGA-12-0616-01
GBM(N=143)	0.77	4.5299	TCGA-28-5215-01
GBM(N=143)	0.66	3.9783	TCGA-19-2620-01
GBM(N=143)	0.64	3.9506	TCGA-16-0846-01
GBM(N=143)	0.69	4.0994	TCGA-02-0047-01
GBM(N=143)	0.94	4.5199	TCGA-19-2624-01
GBM(N=143)	0.58	3.5779	TCGA-32-1982-01
GBM(N=143)	0.87	3.5174	TCGA-27-1835-01
GBM(N=143)	0.92	4.2518	TCGA-06-0747-01
GBM(N=143)	0.88	4.6866	TCGA-28-5220-01
GBM(N=143)	0.82	3.1011	TCGA-14-0817-01
GBM(N=143)	0.9	4.327	TCGA-06-2570-01
GBM(N=143)	0.53	4.1103	TCGA-41-4097-01
GBM(N=143)	0.86	4.49228	TCGA-06-0211-01
GBM(N=143)	0.73	4.2434	TCGA-02-2483-01
GBM(N=143)	0.93	4.6826	TCGA-76-4931-01
GBM(N=143)	0.92	4.481	TCGA-27-2523-01
GBM(N=143)	0.82	3.9783	TCGA-27-1837-01
GBM(N=143)	0.89	3.4034	TCGA-06-0744-01
GBM(N=143)	0.71	3.4868	TCGA-06-0750-01
GBM(N=143)	0.59	3.7961	TCGA-32-5222-01
GBM(N=143)	0.7	4.3191	TCGA-27-2519-01
GBM(N=143)	0.9	4.7263	TCGA-12-0821-01
GBM(N=143)	0.92	4.6347	TCGA-19-2619-01
GBM(N=143)	0.79	4.2601	TCGA-12-0619-01
GBM(N=143)	0.49	4.2661	TCGA-28-5213-01
GBM(N=143)	0.56	4.4317	TCGA-14-0789-01
GBM(N=143)	0.92	4.866	TCGA-28-5209-01
GBM(N=143)	0.6	3.8075	TCGA-28-5218-01
GBM(N=143)	0.88	4.4628	TCGA-28-2514-01
GBM(N=143)	0.79	4.6916	TCGA-06-5859-01
GBM(N=143)	0.74	4.2914	TCGA-28-2509-01
GBM(N=143)	0.88	4.5608	TCGA-14-1825-01
GBM(N=143)	0.47	3.8798	TCGA-19-4065-01
GBM(N=143)	0.87	4.8095	TCGA-02-2485-01
GBM(N=143)	0.8	4.1899	TCGA-28-1747-01
GBM(N=143)	0.62	3.8561	TCGA-06-0649-01
GBM(N=143)	0.78	4.6691	TCGA-06-2564-01
GBM(N=143)	0.9	4.735	TCGA-06-5408-01
GBM(N=143)	0.6	3.9691	TCGA-27-1832-01
GBM(N=143)	0.7	2.8542	TCGA-14-1829-01
GBM(N=143)	0.84	4.2227	TCGA-32-2615-01
GBM(N=143)	0.79	4.3111	TCGA-06-0158-01
GBM(N=143)	0.82	4.7597	TCGA-06-2558-01
GBM(N=143)	0.88	4.0427	TCGA-28-5216-01
GBM(N=143)	0.74	4.906	TCGA-28-5207-01
GBM(N=143)	0.84	3.8501	TCGA-41-2572-01
GBM(N=143)	0.27	3.9031	TCGA-06-0130-01
GBM(N=143)	0.79	4.5336	TCGA-06-5416-01
GBM(N=143)	0.67	3.0163	TCGA-06-0168-01
GBM(N=143)	0.55	3.7105	TCGA-02-0055-01
GBM(N=143)	0.83	4.1482	TCGA-06-5415-01
GBM(N=143)	0.64	4.3702	TCGA-06-5411-01
GBM(N=143)	0.8	4.4357	TCGA-26-5139-01
GBM(N=143)	0.41	3.8401	TCGA-76-4928-01
GBM(N=143)	0.47	4.3562	TCGA-06-0644-01
GBM(N=143)	0.93	3.6451	TCGA-14-0871-01
GBM(N=143)	0.59	4.1474	TCGA-32-2632-01
GBM(N=143)	0.52	3.867	TCGA-06-0882-01
GBM(N=143)	0.65	3.8798	TCGA-19-2625-01
GBM(N=143)	0.18	3.4674	TCGA-32-1980-01
GBM(N=143)	0.74	4.2088	TCGA-27-1834-01
GBM(N=143)	0.78	3.6195	TCGA-41-2571-01
GBM(N=143)	0.22	3.8269	TCGA-14-0781-01
GBM(N=143)	0.82	4.3184	TCGA-06-0157-01
GBM(N=143)	0.92	3.863	TCGA-12-3653-01
GBM(N=143)	0.79	4.3242	TCGA-76-4926-01
GBM(N=143)	0.89	5.0157	TCGA-26-5133-01
GBM(N=143)	0.74	4.447	TCGA-06-2562-01
GBM(N=143)	0.91	3.8769	TCGA-27-2521-01
GBM(N=143)	0.94	5.1847	TCGA-41-5651-01
GBM(N=143)	0.45	4.6265	TCGA-06-0210-01
GBM(N=143)	0.97	5.2672	TCGA-19-5960-01
GBM(N=143)	0.85	3.3647	TCGA-06-0686-01
GBM(N=143)	0.85	4.1409	TCGA-06-2563-01
GBM(N=143)	0.6	4.5417	TCGA-15-1444-01
GBM(N=143)	0.69	2.0569	TCGA-32-4213-01
GBM(N=143)	0.92	4.0313	TCGA-15-0742-01
GBM(N=143)	0.84	4.4304	TCGA-06-0187-01
GBM(N=143)	0.8	4.4777	TCGA-19-1390-01
GBM(N=143)	0.72	4.3442	TCGA-06-2557-01
GBM(N=143)	0.76	4.6416	TCGA-06-0878-01
GBM(N=143)	0.76	4.7388	TCGA-06-0129-01
GBM(N=143)	0.49	4.1327	TCGA-16-1045-01
GBM(N=143)	0.8	5.051	TCGA-06-2567-01
GBM(N=143)	0.83	3.8208	TCGA-32-2616-01
GBM(N=143)	0.87	4.6606	TCGA-28-5208-01
GBM(N=143)	0.81	5.9428	TCGA-06-1804-01
GBM(N=143)	0.81	3.832	TCGA-14-2554-01
GBM(N=143)	0.77	4.0636	TCGA-27-2528-01
GBM(N=143)	1	4.4868	TCGA-06-5858-01
GBM(N=143)	0.64	3.1653	TCGA-14-1823-01
GBM(N=143)	0.85	3.66	TCGA-06-0743-01
LGG(N=503)	0.89	5.0157	TCGA-S9-A7J2-01
LGG(N=503)	0.92	4.9505	TCGA-E1-A7YI-01
LGG(N=503)	0.88	5.3176	TCGA-DU-7302-01
LGG(N=503)	0.74	4.4983	TCGA-DU-A7TI-01
LGG(N=503)	0.71	4.8675	TCGA-P5-A5EX-01
LGG(N=503)	0.46	4.5136	TCGA-HT-8563-01
LGG(N=503)	0.83	5.0009	TCGA-FG-A60K-01
LGG(N=503)	0.65	4.7187	TCGA-CS-5397-01
LGG(N=503)	0.74	4.7421	TCGA-E1-5322-01
LGG(N=503)	0.58	4.546	TCGA-S9-A6U8-01
LGG(N=503)	0.42	4.6422	TCGA-HT-7854-01
LGG(N=503)	0.22	4.3889	TCGA-HT-7467-01
LGG(N=503)	0.43	4.6089	TCGA-HT-7874-01
LGG(N=503)	0.86	4.5148	TCGA-S9-A6TV-01
LGG(N=503)	0.66	4.2541	TCGA-VM-A8CD-01
LGG(N=503)	0.79	5.7578	TCGA-HT-7616-01
LGG(N=503)	0.88	4.8074	TCGA-KT-A7W1-01
LGG(N=503)	0.61	4.4996	TCGA-P5-A5F2-01
LGG(N=503)	0.36	4.588	TCGA-HT-7607-01
LGG(N=503)	0.82	4.7955	TCGA-HT-7873-01
LGG(N=503)	0.59	4.585	TCGA-HT-7603-01
LGG(N=503)	0.87	4.9982	TCGA-DB-A64P-01
LGG(N=503)	0.56	4.7253	TCGA-HW-7486-01
LGG(N=503)	0.79	4.0445	TCGA-P5-A5F1-01
LGG(N=503)	0.24	3.9478	TCGA-DU-7011-01
LGG(N=503)	0.84	4.7247	TCGA-P5-A77X-01
LGG(N=503)	0.67	4.5392	TCGA-HW-7493-01
LGG(N=503)	0.56	4.0082	TCGA-VM-A8CA-01
LGG(N=503)	0.32	5.478	TCGA-DU-7015-01
LGG(N=503)	0.89	4.8724	TCGA-TM-A7C5-01
LGG(N=503)	0.21	4.1458	TCGA-DU-8162-01
LGG(N=503)	0.79	4.4013	TCGA-TM-A84O-01
LGG(N=503)	0.74	4.447	TCGA-S9-A7R3-01
LGG(N=503)	0.88	5.1318	TCGA-TQ-A7RN-01
LGG(N=503)	0.86	4.5976	TCGA-DU-A6S6-01
LGG(N=503)	0.86	4.3155	TCGA-P5-A735-01
LGG(N=503)	0.5	4.0918	TCGA-HT-7691-01
LGG(N=503)	0.79	3.7453	TCGA-FG-A6J1-01
LGG(N=503)	0.45	4.3723	TCGA-S9-A7R7-01
LGG(N=503)	0.64	4.2412	TCGA-DU-6402-01
LGG(N=503)	0.61	3.9318	TCGA-HT-7684-01
LGG(N=503)	0.75	4.5436	TCGA-HT-8104-01
LGG(N=503)	0.91	4.5349	TCGA-FN-7833-01
LGG(N=503)	0.74	4.5034	TCGA-HT-7473-01
LGG(N=503)	0.94	5.1635	TCGA-TQ-A7RU-01
LGG(N=503)	0.84	4.7793	TCGA-DB-A4XF-01
LGG(N=503)	0.34	3.8827	TCGA-FG-A713-01
LGG(N=503)	0.53	3.8218	TCGA-E1-A7YL-01
LGG(N=503)	0.89	5.0286	TCGA-CS-5396-01
LGG(N=503)	0.82	5.4663	TCGA-HW-8322-01
LGG(N=503)	0.73	3.945	TCGA-S9-A6U9-01
LGG(N=503)	0.71	4.2758	TCGA-HT-7676-01
LGG(N=503)	0.95	5.2969	TCGA-HT-7469-01
LGG(N=503)	0.62	4.2721	TCGA-HT-7478-01
LGG(N=503)	0.58	4.7323	TCGA-DU-A5TW-01
LGG(N=503)	0.82	4.5129	TCGA-S9-A6TX-01
LGG(N=503)	0.88	4.6422	TCGA-RY-A83Z-01
LGG(N=503)	0.96	4.3349	TCGA-FG-A6IZ-01
LGG(N=503)	0.62	4.4523	TCGA-CS-4941-01
LGG(N=503)	0.69	4.0782	TCGA-DH-A7UT-01
LGG(N=503)	0.9	4.6012	TCGA-DU-5871-01
LGG(N=503)	0.75	4.8136	TCGA-HW-8321-01
LGG(N=503)	0.97	5.7447	TCGA-EZ-7264-01
LGG(N=503)	0.25	4.8876	TCGA-CS-6666-01
LGG(N=503)	0.93	5.5937	TCGA-HW-7491-01
LGG(N=503)	0.29	4.846	TCGA-S9-A6U1-01
LGG(N=503)	0.19	5.1169	TCGA-E1-5307-01
LGG(N=503)	0.65	4.8345	TCGA-DU-A76L-01
LGG(N=503)	0.72	4.6972	TCGA-HW-7495-01
LGG(N=503)	0.28	3.5009	TCGA-CS-6669-01
LGG(N=503)	0.58	4.8744	TCGA-HT-7481-01
LGG(N=503)	0.46	4.4628	TCGA-DU-8163-01
LGG(N=503)	0.57	4.2593	TCGA-HT-8110-01
LGG(N=503)	0.94	4.8605	TCGA-RY-A840-01
LGG(N=503)	0.57	2.561	TCGA-VM-A8C9-01
LGG(N=503)	0.81	4.701	TCGA-HW-8319-01
LGG(N=503)	0.65	4.637	TCGA-HT-7482-01
LGG(N=503)	0.87	4.1153	TCGA-QH-A6CW-01
LGG(N=503)	0.93	4.9435	TCGA-DU-5870-01
LGG(N=503)	0.8	4.5072	TCGA-TM-A84S-01
LGG(N=503)	0.83	4.841	TCGA-RY-A845-01
LGG(N=503)	0.19	4.8575	TCGA-FG-8182-01
LGG(N=503)	0.38	3.907	TCGA-FG-6688-01
LGG(N=503)	0.33	3.9956	TCGA-TQ-A7RP-01
LGG(N=503)	0.34	4.1994	TCGA-HT-8113-01
LGG(N=503)	0.72	4.582	TCGA-HT-7689-01
LGG(N=503)	0.88	4.2773	TCGA-FG-7638-01
LGG(N=503)	0.97	5.1326	TCGA-DU-7013-01
LGG(N=503)	0.5	3.866	TCGA-E1-A7Z3-01
LGG(N=503)	0.71	3.8157	TCGA-HT-7476-01
LGG(N=503)	0.76	5.0317	TCGA-TQ-A7RG-01
LGG(N=503)	0.74	3.6771	TCGA-FG-8181-01
LGG(N=503)	0.81	4.812	TCGA-DU-A7T6-01
LGG(N=503)	0.67	4.5766	TCGA-DB-A4XC-01
LGG(N=503)	0.72	3.6463	TCGA-FG-A4MW-01
LGG(N=503)	0.77	4.3342	TCGA-DH-5142-01
LGG(N=503)	0.77	4.9552	TCGA-S9-A6U2-01
LGG(N=503)	0.8	4.3169	TCGA-TQ-A7RH-01
LGG(N=503)	0.87	4.2041	TCGA-DB-A75M-01
LGG(N=503)	0.89	4.964	TCGA-HT-8012-01
LGG(N=503)	0.94	4.573	TCGA-S9-A7QW-01
LGG(N=503)	0.64	3.8521	TCGA-P5-A733-01
LGG(N=503)	0.72	4.3442	TCGA-E1-A7Z4-01
LGG(N=503)	0.73	3.2282	TCGA-DU-A5TR-01
LGG(N=503)	0.76	4.5898	TCGA-FG-8185-01
LGG(N=503)	0.31	4.6927	TCGA-HW-8320-01
LGG(N=503)	0.73	4.2304	TCGA-CS-6667-01
LGG(N=503)	0.69	4.8345	TCGA-DU-5849-01
LGG(N=503)	0.83	5.4453	TCGA-DB-5279-01
LGG(N=503)	0.82	4.7242	TCGA-CS-6670-01
LGG(N=503)	0.54	4.1523	TCGA-DB-A64V-01
LGG(N=503)	0.52	4.1644	TCGA-DU-5854-01
LGG(N=503)	0.6	5.2765	TCGA-DH-A7UR-01
LGG(N=503)	0.73	5.0951	TCGA-S9-A6WL-01
LGG(N=503)	0.87	3.5851	TCGA-HT-7880-01
LGG(N=503)	0.78	5.426	TCGA-E1-5318-01
LGG(N=503)	0.96	5.6798	TCGA-DU-6393-01
LGG(N=503)	0.83	4.6451	TCGA-DU-5853-01
LGG(N=503)	0.91	5.332	TCGA-TM-A84J-01
LGG(N=503)	0.83	5.2013	TCGA-FG-5962-01
LGG(N=503)	0.81	4.373	TCGA-F6-A8O4-01
LGG(N=503)	0.76	4.97	TCGA-S9-A7R1-01
LGG(N=503)	0.98	5.714	TCGA-TM-A84M-01
LGG(N=503)	0.31	4.0162	TCGA-HT-8107-01
LGG(N=503)	0.84	4.7415	TCGA-P5-A5ET-01
LGG(N=503)	0.81	3.5486	TCGA-P5-A72W-01
LGG(N=503)	0.65	3.9645	TCGA-FG-A70Y-01
LGG(N=503)	0.35	4.4196	TCGA-TM-A84R-01
LGG(N=503)	0.77	4.4397	TCGA-HW-A5KM-01
LGG(N=503)	0.74	4.4983	TCGA-HT-7477-01
LGG(N=503)	0.54	4.1119	TCGA-FG-A87Q-01
LGG(N=503)	0.7	4.4243	TCGA-FG-A70Z-01
LGG(N=503)	0.91	4.6708	TCGA-FG-A4MU-01
LGG(N=503)	0.91	4.8846	TCGA-DB-A4XB-01
LGG(N=503)	0.87	4.3876	TCGA-WY-A85D-01
LGG(N=503)	0.79	5.1119	TCGA-FG-7641-01
LGG(N=503)	0.87	4.3653	TCGA-DU-5872-01
LGG(N=503)	0.59	4.327	TCGA-FG-6689-01
LGG(N=503)	0.9	5.6253	TCGA-DB-5277-01
LGG(N=503)	0.59	5.1831	TCGA-HT-A615-01
LGG(N=503)	0.89	4.591	TCGA-DU-7301-01
LGG(N=503)	0.84	4.9964	TCGA-P5-A5EW-01
LGG(N=503)	0.84	4.5355	TCGA-HT-A5RB-01
LGG(N=503)	0.36	4.1161	TCGA-E1-A7YN-01
LGG(N=503)	0.73	3.7794	TCGA-QH-A6XC-01
LGG(N=503)	0.47	4.5711	TCGA-S9-A6WN-01
LGG(N=503)	0.61	5.6809	TCGA-DB-A64L-01
LGG(N=503)	0.85	4.9584	TCGA-TM-A84I-01
LGG(N=503)	0.85	5.0816	TCGA-QH-A6CZ-01
LGG(N=503)	0.66	3.4739	TCGA-WY-A858-01
LGG(N=503)	0.95	5.437	TCGA-VM-A8CB-01
LGG(N=503)	0.69	2.8562	TCGA-VM-A8CF-01
LGG(N=503)	0.85	4.2847	TCGA-HT-7608-01
LGG(N=503)	0.79	4.2266	TCGA-CS-4938-01
LGG(N=503)	0.7	4.3285	TCGA-QH-A6X5-01
LGG(N=503)	0.84	5.104	TCGA-DU-8166-01
LGG(N=503)	0.25	4.1186	TCGA-HT-8018-01
LGG(N=503)	0.99	4.1169	TCGA-DU-7292-01
LGG(N=503)	0.71	3.8431	TCGA-S9-A6TU-01
LGG(N=503)	0.7	3.3336	TCGA-DB-A75P-01
LGG(N=503)	0.83	4.585	TCGA-FG-6691-01
LGG(N=503)	0.69	4.7661	TCGA-DU-6399-01
LGG(N=503)	0.5	4.298	TCGA-S9-A7IQ-01
LGG(N=503)	0.25	4.0383	TCGA-S9-A6WI-01
LGG(N=503)	0.75	4.0558	TCGA-DB-A64S-01
LGG(N=503)	0.84	3.5136	TCGA-FG-6692-01
LGG(N=503)	0.51	4.2862	TCGA-HW-7489-01
LGG(N=503)	0.93	4.5021	TCGA-R8-A6YH-01
LGG(N=503)	0.54	4.1772	TCGA-HT-A618-01
LGG(N=503)	0.53	4.1111	TCGA-QH-A65S-01
LGG(N=503)	0.73	4.6966	TCGA-DU-7019-01
LGG(N=503)	0.87	4.6854	TCGA-DU-A7TJ-01
LGG(N=503)	0.73	5.1871	TCGA-TM-A84H-01
LGG(N=503)	0.87	4.7442	TCGA-S9-A7R8-01
LGG(N=503)	0.75	4.5454	TCGA-S9-A7R4-01
LGG(N=503)	0.78	4.9695	TCGA-S9-A7J3-01
LGG(N=503)	0.67	3.9571	TCGA-TM-A84L-01
LGG(N=503)	0.54	4.5021	TCGA-E1-A7YH-01
LGG(N=503)	0.82	4.6059	TCGA-P5-A5EV-01
LGG(N=503)	0.81	4.9704	TCGA-DU-A7TD-01
LGG(N=503)	0.79	4.0575	TCGA-HW-A5KL-01
LGG(N=503)	0.82	5.0519	TCGA-RY-A83X-01
LGG(N=503)	0.85	5.4758	TCGA-HT-7687-01
LGG(N=503)	0.78	4.1531	TCGA-WY-A85A-01
LGG(N=503)	0.28	4.5976	TCGA-DB-5281-01
LGG(N=503)	0.45	3.6018	TCGA-E1-A7YK-01
LGG(N=503)	0.81	4.0994	TCGA-DU-A5TU-01
LGG(N=503)	0.75	4.7082	TCGA-DU-A7TA-01
LGG(N=503)	0.81	4.9007	TCGA-CS-5395-01
LGG(N=503)	0.55	4.6554	TCGA-TQ-A7RR-01
LGG(N=503)	0.17	4.3639	TCGA-HT-A5R5-01
LGG(N=503)	0.72	4.3068	TCGA-QH-A65V-01
LGG(N=503)	0.7	4.986	TCGA-S9-A6WP-01
LGG(N=503)	0.84	4.4189	TCGA-S9-A6U5-01
LGG(N=503)	0.77	5.4728	TCGA-E1-A7YO-01
LGG(N=503)	0.82	4.7991	TCGA-QH-A6X8-01
LGG(N=503)	0.61	4.6708	TCGA-HT-7610-01
LGG(N=503)	0.85	5.1827	TCGA-HT-7875-01
LGG(N=503)	0.71	4.5473	TCGA-R8-A6MK-01
LGG(N=503)	0.76	4.918	TCGA-P5-A5F0-01
LGG(N=503)	1	4.2699	TCGA-R8-A73M-01
LGG(N=503)	0.81	4.4887	TCGA-S9-A6TS-01
LGG(N=503)	0.63	4.3111	TCGA-S9-A6TW-01
LGG(N=503)	0.46	3.9137	TCGA-E1-5303-01
LGG(N=503)	0.93	5.3245	TCGA-HT-7606-01
LGG(N=503)	0.89	4.4033	TCGA-DU-6408-01
LGG(N=503)	0.64	4.2578	TCGA-FG-5964-01
LGG(N=503)	0.82	5.5348	TCGA-DB-A64Q-01
LGG(N=503)	0.6	4.222	TCGA-S9-A7IZ-01
LGG(N=503)	0.86	6.3751	TCGA-S9-A6WH-01
LGG(N=503)	0.47	3.9175	TCGA-HT-7602-01
LGG(N=503)	0.76	5.407	TCGA-DU-A6S8-01
LGG(N=503)	0.61	4.5699	TCGA-HT-7858-01
LGG(N=503)	0.71	5.0157	TCGA-S9-A6WD-01
LGG(N=503)	0.73	4.8385	TCGA-HT-7860-01
LGG(N=503)	0.73	4.0926	TCGA-DU-7006-01
LGG(N=503)	0.83	5.1235	TCGA-TQ-A7RS-01
LGG(N=503)	0.84	5.2369	TCGA-DU-7009-01
LGG(N=503)	0.75	4.9327	TCGA-DU-7010-01
LGG(N=503)	0.86	4.855	TCGA-QH-A6X3-01
LGG(N=503)	0.91	5.4433	TCGA-DU-8164-01
LGG(N=503)	0.87	5.405	TCGA-DU-7018-01
LGG(N=503)	0.64	4.0541	TCGA-RY-A843-01
LGG(N=503)	0.77	4.439	TCGA-DU-7014-01
LGG(N=503)	0.93	5.4976	TCGA-HT-7693-01
LGG(N=503)	0.68	2.8482	TCGA-FG-A6J3-01
LGG(N=503)	0.2	4.2563	TCGA-HT-8106-01
LGG(N=503)	0.71	4.9737	TCGA-HT-7472-01
LGG(N=503)	0.91	5.0803	TCGA-HT-7855-01
LGG(N=503)	0.93	5.5671	TCGA-DB-A4XG-01
LGG(N=503)	0.72	4.66	TCGA-HT-A5RC-01
LGG(N=503)	0.37	4.4673	TCGA-VM-A8C8-01
LGG(N=503)	0.73	4.5311	TCGA-HT-7681-01
LGG(N=503)	0.54	4.7603	TCGA-DU-A6S2-01
LGG(N=503)	0.73	4.248	TCGA-DU-7309-01
LGG(N=503)	0.85	4.441	TCGA-DB-A4XH-01
LGG(N=503)	0.79	4.7512	TCGA-HT-7485-01
LGG(N=503)	0.95	5.5342	TCGA-VW-A7QS-01
LGG(N=503)	0.92	4.7991	TCGA-VV-A86M-01
LGG(N=503)	0.71	4.5173	TCGA-E1-A7YV-01
LGG(N=503)	0.99	5.1962	TCGA-HT-7468-01
LGG(N=503)	0.77	5.5778	TCGA-HT-7677-01
LGG(N=503)	0.57	4.2373	TCGA-DU-A5TY-01
LGG(N=503)	0.66	4.9773	TCGA-HT-8109-01
LGG(N=503)	0.53	4.0366	TCGA-HT-7479-01
LGG(N=503)	0.91	4.976	TCGA-DB-5275-01
LGG(N=503)	0.68	4.2661	TCGA-TM-A7C4-01
LGG(N=503)	0.77	4.5072	TCGA-DH-A7UU-01
LGG(N=503)	0.82	4.7496	TCGA-FG-8186-01
LGG(N=503)	0.88	4.5473	TCGA-FG-A4MT-01
LGG(N=503)	0.77	4.8763	TCGA-E1-5305-01
LGG(N=503)	0.55	4.3667	TCGA-CS-5393-01
LGG(N=503)	0.88	4.1069	TCGA-DU-6395-01
LGG(N=503)	0.94	3.8954	TCGA-DB-A64X-01
LGG(N=503)	0.84	5.1635	TCGA-S9-A7IS-01
LGG(N=503)	0.35	4.4868	TCGA-HT-7856-01
LGG(N=503)	0.38	4.4189	TCGA-QH-A6XA-01
LGG(N=503)	0.68	4.981	TCGA-P5-A77W-01
LGG(N=503)	0.77	4.3604	TCGA-CS-4942-01
LGG(N=503)	0.89	5.142	TCGA-CS-6186-01
LGG(N=503)	0.83	5.1326	TCGA-DU-7008-01
LGG(N=503)	0.52	4.9208	TCGA-HT-7688-01
LGG(N=503)	0.79	4.5255	TCGA-DU-A7T8-01
LGG(N=503)	0.79	3.6006	TCGA-DU-A6S3-01
LGG(N=503)	0.78	4.8807	TCGA-DB-A64U-01
LGG(N=503)	0.82	4.6759	TCGA-HT-A61C-01
LGG(N=503)	0.86	4.773	TCGA-TQ-A7RF-01
LGG(N=503)	0.92	5.3155	TCGA-F6-A8O3-01
LGG(N=503)	0.92	4.9883	TCGA-R8-A6ML-01
LGG(N=503)	0.48	3.8857	TCGA-DU-A5TT-01
LGG(N=503)	0.74	4.6012	TCGA-QH-A870-01
LGG(N=503)	0.59	4.0392	TCGA-DB-A75O-01
LGG(N=503)	0.43	3.9801	TCGA-HT-8111-01
LGG(N=503)	0.73	4.8151	TCGA-S9-A7QZ-01
LGG(N=503)	0.73	3.9737	TCGA-DB-5273-01
LGG(N=503)	0.83	4.3786	TCGA-HT-7470-01
LGG(N=503)	0.94	4.2624	TCGA-FG-A4MY-01
LGG(N=503)	0.84	4.9463	TCGA-HT-8108-01
LGG(N=503)	0.93	4.8028	TCGA-DB-A4XE-01
LGG(N=503)	0.8	2.409	TCGA-HT-A4DS-01
LGG(N=503)	0.7	4.3278	TCGA-DU-8158-01
LGG(N=503)	0.61	3.9755	TCGA-HT-7474-01
LGG(N=503)	0.29	4.182	TCGA-DH-5143-01
LGG(N=503)	0.52	4.4842	TCGA-TQ-A7RJ-01
LGG(N=503)	0.69	4.6787	TCGA-S9-A7QY-01
LGG(N=503)	0.77	4.3263	TCGA-DB-A4XA-01
LGG(N=503)	0.84	4.067	TCGA-P5-A731-01
LGG(N=503)	0.8	4.7307	TCGA-E1-A7YE-01
LGG(N=503)	0.83	4.6306	TCGA-FG-A710-01
LGG(N=503)	0.43	4.1571	TCGA-HT-8010-01
LGG(N=503)	0.67	5.0005	TCGA-DU-7299-01
LGG(N=503)	0.58	4.174	TCGA-DB-5270-01
LGG(N=503)	0.87	4.6083	TCGA-KT-A74X-01
LGG(N=503)	0.71	5.0401	TCGA-DB-A75L-01
LGG(N=503)	0.54	4.0269	TCGA-HT-A616-01
LGG(N=503)	0.65	3.2602	TCGA-HT-A74K-01
LGG(N=503)	0.87	4.5528	TCGA-WY-A85C-01
LGG(N=503)	0.27	4.3527	TCGA-FG-8188-01
LGG(N=503)	0.76	4.3646	TCGA-DU-A6S7-01
LGG(N=503)	0.93	5.4152	TCGA-DU-7294-01
LGG(N=503)	0.83	3.5362	TCGA-DB-5274-01
LGG(N=503)	0.95	5.0631	TCGA-HT-7604-01
LGG(N=503)	0.54	3.7237	TCGA-TM-A84F-01
LGG(N=503)	0.53	4.2465	TCGA-DB-A64O-01
LGG(N=503)	0.59	4.7945	TCGA-HT-7884-01
LGG(N=503)	0.88	4.935	TCGA-S9-A6WE-01
LGG(N=503)	0.7	4.4919	TCGA-QH-A6CY-01
LGG(N=503)	0.88	4.6376	TCGA-S9-A6WM-01
LGG(N=503)	0.85	4.4569	TCGA-HT-A5RA-01
LGG(N=503)	0.57	4.1111	TCGA-QH-A6CV-01
LGG(N=503)	0.79	4.5318	TCGA-VM-A8CE-01
LGG(N=503)	0.81	4.4304	TCGA-DU-5852-01
LGG(N=503)	0.46	3.4358	TCGA-P5-A72U-01
LGG(N=503)	0.84	4.6776	TCGA-DB-A75K-01
LGG(N=503)	0.96	5.8607	TCGA-DU-6410-01
LGG(N=503)	0.9	4.9045	TCGA-QH-A65Z-01
LGG(N=503)	0.63	4.449	TCGA-S9-A7IY-01
LGG(N=503)	0.76	4.6972	TCGA-P5-A781-01
LGG(N=503)	0.87	5.5732	TCGA-TM-A84G-01
LGG(N=503)	0.3	3.5473	TCGA-HW-A5KK-01
LGG(N=503)	0.84	5.3129	TCGA-E1-5311-01
LGG(N=503)	0.84	4.7903	TCGA-FG-7634-01
LGG(N=503)	0.56	4.4634	TCGA-DU-5855-01
LGG(N=503)	0.63	4.6933	TCGA-DU-6396-01
LGG(N=503)	0.28	4.1732	TCGA-FG-7643-01
LGG(N=503)	0.66	4.1368	TCGA-TM-A84C-01
LGG(N=503)	0.98	4.701	TCGA-WY-A85E-01
LGG(N=503)	0.76	5.1461	TCGA-DU-7298-01
LGG(N=503)	0.87	4.4074	TCGA-TM-A84T-01
LGG(N=503)	0.84	5.3002	TCGA-HT-A5R9-01
LGG(N=503)	0.81	4.3965	TCGA-HT-A614-01
LGG(N=503)	0.73	4.5336	TCGA-QH-A65R-01
LGG(N=503)	0.75	4.7442	TCGA-FG-A60J-01
LGG(N=503)	0.4	3.6113	TCGA-P5-A5EY-01
LGG(N=503)	0.27	4.6634	TCGA-HT-7882-01
LGG(N=503)	0.85	4.5784	TCGA-HT-8011-01
LGG(N=503)	0.98	5.5314	TCGA-DU-6394-01
LGG(N=503)	0.79	4.4483	TCGA-WY-A859-01
LGG(N=503)	0.87	4.6815	TCGA-WY-A85B-01
LGG(N=503)	0.89	5.6924	TCGA-S9-A6UB-01
LGG(N=503)	0.42	4.546	TCGA-S9-A6U6-01
LGG(N=503)	0.97	5.608	TCGA-DU-8168-01
LGG(N=503)	0.68	4.1449	TCGA-DU-7290-01
LGG(N=503)	0.8	4.6035	TCGA-DU-6407-01
LGG(N=503)	0.65	4.3855	TCGA-HT-7601-01
LGG(N=503)	0.71	4.5311	TCGA-DU-6403-01
LGG(N=503)	0.96	5.2634	TCGA-DB-A64R-01
LGG(N=503)	0.59	4.3625	TCGA-E1-A7YQ-01
LGG(N=503)	0.87	4.6651	TCGA-DU-6405-01
LGG(N=503)	0.56	5.24	TCGA-HW-7487-01
LGG(N=503)	0.52	3.7518	TCGA-S9-A7R2-01
LGG(N=503)	0.76	4.9113	TCGA-S9-A7J1-01
LGG(N=503)	0.73	3.8136	TCGA-P5-A72X-01
LGG(N=503)	0.78	4.3814	TCGA-E1-A7YJ-01
LGG(N=503)	0.79	4.5928	TCGA-HT-7690-01
LGG(N=503)	0.73	5.8523	TCGA-HT-8105-01
LGG(N=503)	0.18	4.0046	TCGA-E1-A7YY-01
LGG(N=503)	0.9	5.1962	TCGA-HT-A619-01
LGG(N=503)	0.92	5.6314	TCGA-DU-6400-01
LGG(N=503)	0.93	4.429	TCGA-P5-A737-01
LGG(N=503)	0.89	4.3848	TCGA-RY-A83Y-01
LGG(N=503)	0.66	4.6341	TCGA-HT-8564-01
LGG(N=503)	0.56	4.7882	TCGA-HT-7686-01
LGG(N=503)	0.5	4.3463	TCGA-E1-A7YM-01
LGG(N=503)	0.93	5.082	TCGA-DH-A66F-01
LGG(N=503)	0.86	5.5024	TCGA-CS-5390-01
LGG(N=503)	0.39	3.9543	TCGA-S9-A6UA-01
LGG(N=503)	0.9	4.8192	TCGA-FG-A87N-01
LGG(N=503)	0.94	5.3338	TCGA-VV-A829-01
LGG(N=503)	0.44	4.9973	TCGA-DH-A66B-01
LGG(N=503)	0.9	4.1103	TCGA-HT-A5R7-01
LGG(N=503)	0.91	5.6522	TCGA-CS-5394-01
LGG(N=503)	0.68	4.6212	TCGA-DH-A66D-01
LGG(N=503)	0.66	4.9317	TCGA-HT-7877-01
LGG(N=503)	0.82	4.7485	TCGA-DU-6542-01
LGG(N=503)	0.95	3.9765	TCGA-QH-A6CS-01
LGG(N=503)	0.58	4.1178	TCGA-E1-A7YU-01
LGG(N=503)	0.81	4.9755	TCGA-W9-A837-01
LGG(N=503)	1	5.4884	TCGA-IK-7675-01
LGG(N=503)	0.85	4.6376	TCGA-DU-7306-01
LGG(N=503)	0.67	5.0197	TCGA-QH-A6X9-01
LGG(N=503)	0.9	3.9261	TCGA-S9-A6U0-01
LGG(N=503)	0.65	4.5934	TCGA-HT-7611-01
LGG(N=503)	0.83	5.0041	TCGA-S9-A6TY-01
LGG(N=503)	0.68	3.7083	TCGA-DU-A7TB-01
LGG(N=503)	0.81	4.7159	TCGA-IK-8125-01
LGG(N=503)	0.81	3.74	TCGA-WH-A86K-01
LGG(N=503)	0.79	4.6	TCGA-DH-5141-01
LGG(N=503)	0.5	3.0252	TCGA-FG-A60L-01
LGG(N=503)	0.87	4.9156	TCGA-DB-5280-01
LGG(N=503)	0.63	4.0278	TCGA-S9-A7IX-01
LGG(N=503)	0.58	4.4771	TCGA-FG-5965-01
LGG(N=503)	0.88	3.5875	TCGA-P5-A5F6-01
LGG(N=503)	0.84	5.1696	TCGA-DU-7007-01
LGG(N=503)	0.86	4.511	TCGA-HW-7490-01
LGG(N=503)	0.68	4.4881	TCGA-CS-6188-01
LGG(N=503)	0.98	6.0009	TCGA-CS-6668-01
LGG(N=503)	0.57	4.3869	TCGA-DU-8165-01
LGG(N=503)	0.9	4.7088	TCGA-HT-7692-01
LGG(N=503)	0.92	5.464	TCGA-TQ-A7RM-01
LGG(N=503)	0.54	4.7777	TCGA-DU-8161-01
LGG(N=503)	0.34	3.5111	TCGA-P5-A736-01
LGG(N=503)	0.38	4.696	TCGA-DU-6401-01
LGG(N=503)	0.68	3.1458	TCGA-HT-A74H-01
LGG(N=503)	0.58	4.4203	TCGA-TQ-A7RV-01
LGG(N=503)	0.8	4.402	TCGA-HT-7483-01
LGG(N=503)	0.42	4.5602	TCGA-HT-7620-01
LGG(N=503)	0.89	5.0683	TCGA-HT-7480-01
LGG(N=503)	0.83	5.0077	TCGA-S9-A7J0-01
LGG(N=503)	0.7	4.711	TCGA-TM-A84Q-01
LGG(N=503)	0.83	4.4054	TCGA-RY-A847-01
LGG(N=503)	0.9	5.4387	TCGA-TQ-A7RQ-01
LGG(N=503)	0.67	4.7421	TCGA-TQ-A7RW-01
LGG(N=503)	0.42	4.4575	TCGA-FG-8191-01
LGG(N=503)	0.57	4.5466	TCGA-E1-A7YW-01
LGG(N=503)	0.78	4.8734	TCGA-DB-5278-01
LGG(N=503)	0.92	5.7337	TCGA-E1-A7YS-01
LGG(N=503)	0.77	4.9709	TCGA-HT-7695-01
LGG(N=503)	0.53	4.7312	TCGA-DU-7012-01
LGG(N=503)	0.68	4.5405	TCGA-HT-7879-01
LGG(N=503)	0.64	4.0748	TCGA-DU-A7TC-01
LGG(N=503)	0.23	4.1978	TCGA-HT-7680-01
LGG(N=503)	0.84	4.9355	TCGA-DB-A4X9-01
LGG(N=503)	0.76	5.0357	TCGA-TQ-A7RI-01
LGG(N=503)	0.67	4.7581	TCGA-TM-A7CA-01
LGG(N=503)	0.81	4.9165	TCGA-QH-A86X-01
LGG(N=503)	0.82	5.1111	TCGA-DU-A76R-01
LGG(N=503)	0.93	5.7021	TCGA-DH-5144-01
LGG(N=503)	0.74	4.3009	TCGA-E1-A7Z2-01
LGG(N=503)	0.68	4.711	TCGA-DU-A5TP-01
LGG(N=503)	0.73	4.5497	TCGA-FG-8187-01
LGG(N=503)	0.93	4.7846	TCGA-E1-5304-01
LGG(N=503)	0.83	4.783	TCGA-CS-4943-01
LGG(N=503)	0.8	5.3281	TCGA-DH-5140-01
LGG(N=503)	0.64	3.9709	TCGA-TM-A7CF-01
LGG(N=503)	0.74	4.6439	TCGA-DH-A7US-01
LGG(N=503)	0.76	4.322	TCGA-HT-A61B-01
LGG(N=503)	0.63	4.6358	TCGA-E1-A7Z6-01
LGG(N=503)	0.41	4.0189	TCGA-HT-7857-01
LGG(N=503)	0.7	4.9746	TCGA-E1-5319-01
LGG(N=503)	0.78	3.3393	TCGA-DU-A5TS-01
LGG(N=503)	0.83	4.8074	TCGA-DU-6392-01
LGG(N=503)	0.72	4.1425	TCGA-QH-A6CU-01
LGG(N=503)	0.29	4.0901	TCGA-DU-6404-01
LGG(N=503)	0.83	3.7453	TCGA-VW-A8FI-01
LGG(N=503)	0.83	5.2873	TCGA-HT-A74L-01
LGG(N=503)	0.75	4.7981	TCGA-P5-A5EU-01
LGG(N=503)	0.64	4.0952	TCGA-P5-A5EZ-01
LGG(N=503)	0.83	4.6588	TCGA-S9-A89Z-01
LGG(N=503)	0.72	5.1571	TCGA-S9-A6TZ-01
LGG(N=503)	0.42	3.836	TCGA-FG-5963-01
LGG(N=503)	0.34	4.6416	TCGA-S9-A89V-01
LGG(N=503)	0.8	5.2791	TCGA-DB-A64W-01
LGG(N=503)	0.9	3.5572	TCGA-FG-A4MX-01
LGG(N=503)	0.97	5.026	TCGA-P5-A72Z-01
LGG(N=503)	0.62	4.4588	TCGA-HT-8114-01
LGG(N=503)	0.43	4.4542	TCGA-HT-7881-01
LGG(N=503)	0.74	3.3647	TCGA-CS-4944-01
LGG(N=503)	0.72	4.3765	TCGA-S9-A7QX-01
LGG(N=503)	0.5	4.2001	TCGA-DU-A7TG-01
LGG(N=503)	0.96	5.9324	TCGA-DU-5874-01
LGG(N=503)	0.91	4.6502	TCGA-TQ-A8XE-01
LGG(N=503)	0.66	5.114	TCGA-DU-7300-01
LGG(N=503)	0.46	4.437	TCGA-HT-7694-01
LGG(N=503)	0.93	5.5647	TCGA-HT-7471-01
LGG(N=503)	0.83	4.6849	TCGA-DB-A4XD-01
LGG(N=503)	0.65	4.6294	TCGA-TQ-A7RK-01
LGG(N=503)	0.84	4.3299	TCGA-HT-7475-01
LGG(N=503)	0.73	5.0497	TCGA-TQ-A7RO-01
LGG(N=503)	0.22	4.067	TCGA-HT-7902-01
LGG(N=503)	0.74	4.2281	TCGA-FG-A711-01
LGG(N=503)	0.36	4.3184	TCGA-DB-5276-01
LGG(N=503)	0.86	4.8329	TCGA-P5-A730-01
LGG(N=503)	0.79	5.1248	TCGA-E1-A7YD-01
LGG(N=503)	0.83	3.245	TCGA-HT-A74O-01
LGG(N=503)	0.32	3.7877	TCGA-HT-8015-01
LGG(N=503)	0.78	4.2556	TCGA-HT-A74J-01
LGG(N=503)	0.8	4.6142	TCGA-DH-A669-01
LGG(N=503)	0.76	4.3263	TCGA-HT-A617-01
LGG(N=503)	0.68	4.6697	TCGA-HT-7605-01
LGG(N=503)	0.41	4.4423	TCGA-S9-A6WO-01
LGG(N=503)	0.66	3.616	TCGA-QH-A6CX-01
LGG(N=503)	0.6	4.3848	TCGA-P5-A5F4-01
LGG(N=503)	0.61	4.018	TCGA-DU-A76K-01
LGG(N=503)	0.89	4.4608	TCGA-VM-A8CH-01
LGG(N=503)	0.19	4.4523	TCGA-HT-7609-01
LGG(N=503)	0.84	4.9937	TCGA-QH-A6X4-01
LGG(N=503)	0.55	4.178	TCGA-DH-A7UV-01
LGG(N=503)	0.88	4.4913	TCGA-TM-A7C3-01
LGG(N=503)	0.75	3.7464	TCGA-S9-A6WG-01
LGG(N=503)	0.52	4.66	TCGA-FG-6690-01
LGG(N=503)	0.49	4.3328	TCGA-DU-8167-01
LGG(N=503)	0.88	3.5754	TCGA-QH-A65X-01
LGG(N=503)	0.57	4.2766	TCGA-P5-A780-01
LGG(N=503)	0.85	4.6843	TCGA-E1-5302-01
LGG(N=503)	0.82	4.3492	TCGA-HW-A5KJ-01
LGG(N=503)	0.74	5.1161	TCGA-R8-A6MO-01
LGG(N=503)	0.81	4.3848	TCGA-FG-7636-01
LGG(N=503)	0.53	3.831	TCGA-CS-6290-01
LGG(N=503)	0.76	4.3944	TCGA-DU-5847-01
LGG(N=503)	0.98	4.5123	TCGA-DU-6406-01
LGG(N=503)	0.93	5.1981	TCGA-TM-A84B-01
LGG(N=503)	0.72	3.9947	TCGA-DU-A76O-01
CESC(N=291)	0.86	3.7335	TCGA-EK-A2RE-01
CESC(N=291)	0.84	3.9608	TCGA-IR-A3L7-01
CESC(N=291)	0.84	3.9204	TCGA-Q1-A73Q-01
CESC(N=291)	0.78	1.3397	TCGA-C5-A1MF-01
CESC(N=291)	0.71	3.6347	TCGA-ZJ-A8QQ-01
CESC(N=291)	0.27	3.7783	TCGA-EX-A3L1-01
CESC(N=291)	0.67	4.588	TCGA-JW-A5VI-01
CESC(N=291)	0.86	4.2103	TCGA-EA-A1QT-01
CESC(N=291)	0.55	3.6382	TCGA-UC-A7PG-01
CESC(N=291)	0.64	5.0807	TCGA-EA-A97N-01
CESC(N=291)	0.53	3.7888	TCGA-EA-A3QD-01
CESC(N=291)	0.73	2.1988	TCGA-C5-A1ME-01
CESC(N=291)	0.79	4.6171	TCGA-C5-A8YR-01
CESC(N=291)	0.65	4.0756	TCGA-FU-A40J-01
CESC(N=291)	0.71	3.9421	TCGA-VS-A9V5-01
CESC(N=291)	0.5	4.0419	TCGA-MY-A913-01
CESC(N=291)	0.54	3.6382	TCGA-VS-A8Q9-01
CESC(N=291)	0.79	3.9617	TCGA-DS-A0VL-01
CESC(N=291)	0.28	4.2914	TCGA-VS-A9UU-01
CESC(N=291)	0.79	4.0688	TCGA-ZJ-AAXN-01
CESC(N=291)	0.65	4.591	TCGA-VS-A9U6-01
CESC(N=291)	0.61	2.2901	TCGA-C5-A2LX-01
CESC(N=291)	0.96	3.4881	TCGA-C5-A1M8-01
CESC(N=291)	0.41	4.1136	TCGA-C5-A7CJ-01
CESC(N=291)	0.74	3.6125	TCGA-GH-A9DA-01
CESC(N=291)	0.85	3.9356	TCGA-EA-A5O9-01
CESC(N=291)	0.73	4.0807	TCGA-Q1-A73P-01
CESC(N=291)	0.58	3.97	TCGA-C5-A8XK-01
CESC(N=291)	0.61	4.0858	TCGA-C5-A907-01
CESC(N=291)	0.6	2.8402	TCGA-VS-A9UD-01
CESC(N=291)	0.76	3.5959	TCGA-C5-A7CM-01
CESC(N=291)	0.55	3.9478	TCGA-VS-A9V2-01
CESC(N=291)	0.72	3.9478	TCGA-VS-A94Y-01
CESC(N=291)	0.7	4.4615	TCGA-C5-A8ZZ-01
CESC(N=291)	0.66	4.588	TCGA-VS-A9UJ-01
CESC(N=291)	0.86	3.1829	TCGA-ZJ-AAXI-01
CESC(N=291)	0.57	4.0348	TCGA-Q1-A6DT-01
CESC(N=291)	0.58	3.9783	TCGA-VS-A9UQ-01
CESC(N=291)	0.82	4.1376	TCGA-VS-A8EG-01
CESC(N=291)	0.58	3.5535	TCGA-EX-A69L-01
CESC(N=291)	0.52	3.9242	TCGA-Q1-A73O-01
CESC(N=291)	0.78	3.5411	TCGA-VS-A8QC-01
CESC(N=291)	0.7	3.7094	TCGA-EA-A5ZE-01
CESC(N=291)	0.61	4.7088	TCGA-ZJ-A8QO-01
CESC(N=291)	0.64	4.149	TCGA-JX-A5QV-01
CESC(N=291)	0.58	4.0348	TCGA-EK-A2GZ-01
CESC(N=291)	0.78	3.1195	TCGA-EK-A2R9-01
CESC(N=291)	0.5	2.4883	TCGA-IR-A3LL-01
CESC(N=291)	0.79	3.603	TCGA-C5-A1M5-01
CESC(N=291)	0.69	3.417	TCGA-C5-A7X8-01
CESC(N=291)	0.84	3.9108	TCGA-EA-A3HS-01
CESC(N=291)	0.49	3.7518	TCGA-IR-A3LH-01
CESC(N=291)	0.81	3.9356	TCGA-C5-A1M9-01
CESC(N=291)	0.61	1.1577	TCGA-DG-A2KJ-01
CESC(N=291)	0.72	0.7407	TCGA-Q1-A5R3-01
CESC(N=291)	0.5	4.0892	TCGA-HG-A2PA-01
CESC(N=291)	0.5	3.9865	TCGA-EA-A50E-01
CESC(N=291)	0.7	4.9055	TCGA-EA-A556-01
CESC(N=291)	0.77	4.1211	TCGA-VS-A9V3-01
CESC(N=291)	0.23	3.5136	TCGA-VS-A9UH-01
CESC(N=291)	0.7	3.3759	TCGA-JX-A3PZ-01
CESC(N=291)	0.57	3.3421	TCGA-C5-A1MP-01
CESC(N=291)	0.7	3.867	TCGA-MU-A5YI-01
CESC(N=291)	0.73	5.0471	TCGA-VS-A8QA-01
CESC(N=291)	0.72	4.6165	TCGA-FU-A5XV-01
CESC(N=291)	0.56	4.2001	TCGA-EX-A8YF-01
CESC(N=291)	0.63	3.3856	TCGA-ZJ-A8QR-01
CESC(N=291)	0.72	3.2466	TCGA-IR-A3LB-01
CESC(N=291)	0.81	4.5964	TCGA-EK-A2PI-01
CESC(N=291)	0.85	3.0376	TCGA-HM-A6W2-01
CESC(N=291)	0.25	3.8521	TCGA-IR-A3LF-01
CESC(N=291)	0.54	3.9374	TCGA-HM-A4S6-01
CESC(N=291)	0.7	3.2856	TCGA-VS-A8QF-01
CESC(N=291)	0.54	3.7204	TCGA-VS-AA62-01
CESC(N=291)	0.65	3.7614	TCGA-C5-A7UE-01
CESC(N=291)	0.7	3.5374	TCGA-DS-A5RQ-01
CESC(N=291)	0.46	4.0073	TCGA-BI-A20A-01
CESC(N=291)	0.65	3.4804	TCGA-EK-A2RM-01
CESC(N=291)	0.84	3.5312	TCGA-DG-A2KK-01
CESC(N=291)	0.67	5.2476	TCGA-C5-A1MI-01
CESC(N=291)	0.81	1.3283	TCGA-JW-A852-01
CESC(N=291)	0.64	3.3047	TCGA-EK-A2RA-01
CESC(N=291)	0.81	2.5828	TCGA-EK-A2RB-01
CESC(N=291)	0.57	4.7981	TCGA-C5-A1MJ-01
CESC(N=291)	0.22	3.0323	TCGA-MY-A5BE-01
CESC(N=291)	0.61	4.2691	TCGA-C5-A1BE-01
CESC(N=291)	0.6	4.4523	TCGA-ZJ-AAXT-01
CESC(N=291)	0.44	3.2541	TCGA-LP-A7HU-01
CESC(N=291)	0.62	4.8284	TCGA-2W-A8YY-01
CESC(N=291)	0.42	4.0198	TCGA-EA-A411-01
CESC(N=291)	0.64	4.4115	TCGA-C5-A1MN-01
CESC(N=291)	0.92	4.2001	TCGA-C5-A2M2-01
CESC(N=291)	0.5	3.6838	TCGA-EK-A2PK-01
CESC(N=291)	0.8	4.3883	TCGA-EA-A410-01
CESC(N=291)	0.91	4.6474	TCGA-VS-A952-01
CESC(N=291)	0.84	3.1955	TCGA-EK-A2IP-01
CESC(N=291)	0.79	2.0569	TCGA-EK-A2PG-01
CESC(N=291)	0.34	4.1708	TCGA-FU-A3YQ-01
CESC(N=291)	0.37	3.716	TCGA-VS-A959-01
CESC(N=291)	0.69	3.7688	TCGA-EK-A2R7-01
CESC(N=291)	0.65	3.8876	TCGA-JW-A5VJ-01
CESC(N=291)	0.58	4.382	TCGA-C5-A7UH-01
CESC(N=291)	0.76	4.232	TCGA-MA-AA3Z-01
CESC(N=291)	0.8	4.6651	TCGA-VS-A9UR-01
CESC(N=291)	0.7	4.1579	TCGA-EK-A3GN-01
CESC(N=291)	0.72	4.0833	TCGA-DS-A3LQ-01
CESC(N=291)	0.54	2.9637	TCGA-ZJ-AAXU-01
CESC(N=291)	0.84	4.2563	TCGA-VS-A9UY-01
CESC(N=291)	0.88	4.4337	TCGA-ZJ-AAXA-01
CESC(N=291)	0.71	2.1013	TCGA-EK-A2RO-01
CESC(N=291)	0.71	3.1179	TCGA-DS-A0VM-01
CESC(N=291)	0.78	4.5442	TCGA-EX-A1H5-01
CESC(N=291)	0.81	1.8078	TCGA-FU-A3EO-01
CESC(N=291)	0.78	3.2343	TCGA-EK-A2RK-01
CESC(N=291)	0.62	4.2676	TCGA-C5-A1BL-01
CESC(N=291)	0.95	4.1652	TCGA-Q1-A73S-01
CESC(N=291)	0.78	4.735	TCGA-PN-A8MA-01
CESC(N=291)	0.94	4.449	TCGA-DS-A7WF-01
CESC(N=291)	0.22	3.5851	TCGA-C5-A7X3-01
CESC(N=291)	0.43	3.8044	TCGA-HM-A3JK-01
CESC(N=291)	0.72	3.7072	TCGA-ZJ-AAXJ-01
CESC(N=291)	0.86	3.9617	TCGA-VS-A9V1-01
CESC(N=291)	0.81	4.2165	TCGA-FU-A3HZ-01
CESC(N=291)	0.43	3.002	TCGA-EA-A78R-01
CESC(N=291)	0.78	4.2578	TCGA-JW-A5VG-01
CESC(N=291)	0.89	3.794	TCGA-VS-A9UV-01
CESC(N=291)	0.67	4.4417	TCGA-C5-A8YT-01
CESC(N=291)	0.37	3.4713	TCGA-ZX-AA5X-01
CESC(N=291)	0.48	3.7378	TCGA-VS-A958-01
CESC(N=291)	0.48	3.4543	TCGA-VS-A8EL-01
CESC(N=291)	0.9	3.5498	TCGA-ZJ-AB0I-01
CESC(N=291)	0.68	3.6782	TCGA-C5-A2LZ-01
CESC(N=291)	0.46	4.0127	TCGA-VS-A950-01
CESC(N=291)	0.84	4.0935	TCGA-IR-A3LK-01
CESC(N=291)	0.39	3.4739	TCGA-C5-A3HE-01
CESC(N=291)	0.48	4.0055	TCGA-MA-AA3W-01
CESC(N=291)	0.84	4.677	TCGA-VS-A9UL-01
CESC(N=291)	0.75	4.0926	TCGA-VS-A9UO-01
CESC(N=291)	0.71	4.9303	TCGA-C5-A8XJ-01
CESC(N=291)	0.63	3.9127	TCGA-C5-A7CL-01
CESC(N=291)	0.65	4.5361	TCGA-FU-A3NI-01
CESC(N=291)	0.64	4.7507	TCGA-EA-A439-01
CESC(N=291)	0.78	4.9686	TCGA-VS-A9V0-01
CESC(N=291)	0.85	4.2103	TCGA-EK-A3GK-01
CESC(N=291)	0.45	3.8471	TCGA-C5-A7CG-01
CESC(N=291)	0.2	3.573	TCGA-C5-A1BI-01
CESC(N=291)	0.42	4.0867	TCGA-HM-A3JJ-01
CESC(N=291)	0.52	2.2543	TCGA-C5-A7UI-01
CESC(N=291)	0.57	4.538	TCGA-ZJ-AAXD-01
CESC(N=291)	0.44	4.2266	TCGA-EK-A2R8-01
CESC(N=291)	0.43	4.6428	TCGA-VS-A9UP-01
CESC(N=291)	0.75	3.6994	TCGA-C5-A1BF-01
CESC(N=291)	0.69	3.4648	TCGA-EX-A69M-01
CESC(N=291)	0.4	3.7836	TCGA-EA-A5ZD-01
CESC(N=291)	0.76	4.0064	TCGA-JX-A3Q0-01
CESC(N=291)	0.49	4.3986	TCGA-BI-A0VS-01
CESC(N=291)	0.92	3.4116	TCGA-VS-A8EJ-01
CESC(N=291)	0.49	4.2556	TCGA-DR-A0ZL-01
CESC(N=291)	0.72	3.5424	TCGA-MA-AA41-01
CESC(N=291)	0.79	5.0653	TCGA-EA-A3HQ-01
CESC(N=291)	0.87	4.1069	TCGA-LP-A5U2-01
CESC(N=291)	0.38	2.4544	TCGA-EA-A43B-01
CESC(N=291)	0.91	4.1506	TCGA-C5-A3HD-01
CESC(N=291)	0.93	2.8219	TCGA-IR-A3LI-01
CESC(N=291)	0.43	3.0463	TCGA-VS-A8EI-01
CESC(N=291)	0.73	4.178	TCGA-EA-A4BA-01
CESC(N=291)	0.66	4.0748	TCGA-C5-A3HL-01
CESC(N=291)	0.57	2.3077	TCGA-EA-A3Y4-01
CESC(N=291)	0.55	5.0072	TCGA-UC-A7PF-01
CESC(N=291)	0.55	4.7861	TCGA-VS-A9UB-01
CESC(N=291)	0.84	4.3513	TCGA-UC-A7PI-01
CESC(N=291)	0.53	5.3961	TCGA-DG-A2KL-01
CESC(N=291)	0.93	3.868	TCGA-JW-AAVH-01
CESC(N=291)	0.82	4.4384	TCGA-MY-A5BF-01
CESC(N=291)	0.77	3.66	TCGA-Q1-A5R1-01
CESC(N=291)	0.58	4.402	TCGA-FU-A57G-01
CESC(N=291)	0.71	3.9487	TCGA-C5-A1BQ-01
CESC(N=291)	0.61	3.2692	TCGA-EK-A2PL-01
CESC(N=291)	0.74	4.5946	TCGA-Q1-A6DW-01
CESC(N=291)	0.71	4.284	TCGA-C5-A2M1-01
CESC(N=291)	0.24	3.1179	TCGA-R2-A69V-01
CESC(N=291)	0.73	4.7613	TCGA-EA-A5ZF-01
CESC(N=291)	0.5	3.9874	TCGA-FU-A23L-01
CESC(N=291)	0.42	4.4128	TCGA-EK-A2H1-01
CESC(N=291)	0.25	3.6312	TCGA-LP-A4AU-01
CESC(N=291)	0.82	3.1179	TCGA-VS-A9U7-01
CESC(N=291)	0.71	4.0427	TCGA-C5-A2LS-01
CESC(N=291)	0.47	3.9929	TCGA-MA-AA3Y-01
CESC(N=291)	0.17	3.5161	TCGA-DG-A2KM-01
CESC(N=291)	0.42	3.74	TCGA-C5-A3HF-01
CESC(N=291)	0.44	3.5827	TCGA-C5-A2LT-01
CESC(N=291)	0.46	3.6207	TCGA-C5-A1BK-01
CESC(N=291)	0.66	3.7204	TCGA-UC-A7PD-01
CESC(N=291)	0.94	3.6312	TCGA-MY-A5BD-01
CESC(N=291)	0.67	4.1128	TCGA-VS-A9UZ-01
CESC(N=291)	0.5	3.4765	TCGA-C5-A8XH-01
CESC(N=291)	0.61	3.5035	TCGA-EK-A2RC-01
CESC(N=291)	0.86	3.1955	TCGA-JX-A3Q8-01
CESC(N=291)	0.86	4.2616	TCGA-JW-A5VL-01
CESC(N=291)	0.85	2.4439	TCGA-DS-A7WI-01
CESC(N=291)	0.88	4.2965	TCGA-VS-A953-01
CESC(N=291)	0.73	3.7237	TCGA-EA-A44S-01
CESC(N=291)	0.95	4.2654	TCGA-VS-A957-01
CESC(N=291)	0.76	4.8238	TCGA-JW-A5VH-01
CESC(N=291)	0.75	4.1119	TCGA-EA-A3HR-01
CESC(N=291)	0.44	3.7709	TCGA-EA-A3QE-01
CESC(N=291)	0.77	2.8701	TCGA-WL-A834-01
CESC(N=291)	0.78	4.0506	TCGA-JW-A69B-01
CESC(N=291)	0.63	4.3227	TCGA-FU-A3HY-01
CESC(N=291)	0.73	5.6639	TCGA-C5-A1M6-01
CESC(N=291)	0.33	4.741	TCGA-VS-A9V4-01
CESC(N=291)	0.7	3.3993	TCGA-VS-A8Q8-01
CESC(N=291)	0.5	3.5633	TCGA-DS-A0VN-01
CESC(N=291)	0.62	3.9865	TCGA-MU-A8JM-01
CESC(N=291)	0.63	2.5561	TCGA-C5-A2LY-01
CESC(N=291)	0.64	2.2603	TCGA-FU-A23K-01
CESC(N=291)	0.79	3.6277	TCGA-EA-A6QX-01
CESC(N=291)	0.67	3.7345	TCGA-C5-A7CH-01
CESC(N=291)	0.63	2.1798	TCGA-EK-A2RN-01
CESC(N=291)	0.5	3.7752	TCGA-EK-A2RJ-01
CESC(N=291)	0.67	3.5863	TCGA-C5-A1BM-01
CESC(N=291)	0.9	4.6247	TCGA-Q1-A73R-01
CESC(N=291)	0.68	4.4122	TCGA-DS-A7WH-01
CESC(N=291)	0.69	4.347	TCGA-ZJ-AAX4-01
CESC(N=291)	0.63	4.5442	TCGA-C5-A7CK-01
CESC(N=291)	0.3	4.4654	TCGA-EA-A1QS-01
CESC(N=291)	0.88	4.6201	TCGA-FU-A3WB-01
CESC(N=291)	0.66	4.1044	TCGA-FU-A3TQ-01
CESC(N=291)	0.67	4.026	TCGA-C5-A8XI-01
CESC(N=291)	0.79	4.2736	TCGA-C5-A1BN-01
CESC(N=291)	0.88	3.8847	TCGA-IR-A3LA-01
CESC(N=291)	0.63	4.3378	TCGA-VS-A94X-01
CESC(N=291)	0.6	3.2707	TCGA-MA-AA42-01
CESC(N=291)	0.8	3.5608	TCGA-C5-A8YQ-01
CESC(N=291)	0.36	3.6939	TCGA-ZJ-AB0H-01
CESC(N=291)	0.84	3.7367	TCGA-C5-A7X5-01
CESC(N=291)	0.56	5.3395	TCGA-VS-A9U5-01
CESC(N=291)	0.39	4.2833	TCGA-C5-A1M7-01
CESC(N=291)	0.57	2.2603	TCGA-Q1-A5R2-01
CESC(N=291)	0.69	4.4088	TCGA-EK-A3GJ-01
CESC(N=291)	0.52	3.9242	TCGA-MU-A51Y-01
CESC(N=291)	0.76	5.3688	TCGA-DG-A2KH-01
CESC(N=291)	0.8	3.2374	TCGA-VS-A8EB-01
CESC(N=291)	0.45	4.5318	TCGA-LP-A4AX-01
CESC(N=291)	0.46	4.2419	TCGA-VS-A94Z-01
CESC(N=291)	0.77	2.5011	TCGA-ZJ-AAXB-01
CESC(N=291)	0.62	3.4129	TCGA-EX-A1H6-01
CESC(N=291)	0.23	4.5479	TCGA-ZJ-AAXF-01
CESC(N=291)	0.72	3.927	TCGA-VS-A9UM-01
CESC(N=291)	0.72	3.7138	TCGA-VS-A8EH-01
CESC(N=291)	0.32	4.0584	TCGA-BI-A0VR-01
CESC(N=291)	0.92	4.4324	TCGA-EA-A5FO-01
CESC(N=291)	0.48	2.5238	TCGA-DR-A0ZM-01
CESC(N=291)	0.52	3.9079	TCGA-MA-AA43-01
CESC(N=291)	0.8	3.1876	TCGA-C5-A7UC-01
CESC(N=291)	0.59	4.1327	TCGA-C5-A7XC-01
CESC(N=291)	0.59	3.3549	TCGA-VS-A8QH-01
CESC(N=291)	0.85	4.2736	TCGA-LP-A5U3-01
CESC(N=291)	0.57	4.0799	TCGA-EA-A3HT-01
CESC(N=291)	0.78	4.0162	TCGA-IR-A3LC-01
CESC(N=291)	0.61	3.9412	TCGA-FU-A770-01
CESC(N=291)	0.86	4.6719	TCGA-VS-A8EC-01
CESC(N=291)	0.85	4.5491	TCGA-4J-AA1J-01
CESC(N=291)	0.7	1.1316	TCGA-LP-A4AV-01
CESC(N=291)	0.91	4.5015	TCGA-EK-A2RL-01
CESC(N=291)	0.79	4.2442	TCGA-EK-A3GM-01
CESC(N=291)	0.72	3.6532	TCGA-VS-A9UC-01
CESC(N=291)	0.81	3.869	TCGA-FU-A2QG-01
CESC(N=291)	0.7	3.716	TCGA-EK-A2PM-01
CESC(N=291)	0.67	4.3744	TCGA-DS-A0VK-01
CESC(N=291)	0.56	3.9992	TCGA-VS-A94W-01
CESC(N=291)	0.45	3.8541	TCGA-C5-A1MK-01
CESC(N=291)	0.29	4.0207	TCGA-C5-A1MH-01
CESC(N=291)	0.89	4.0375	TCGA-C5-A0TN-01
CESC(N=291)	0.63	3.866	TCGA-VS-A9UI-01
CESC(N=291)	0.68	4.3534	TCGA-FU-A3TX-01
CESC(N=291)	0.66	4.2204	TCGA-Q1-A6DV-01
CESC(N=291)	0.79	3.9829	TCGA-C5-A1ML-01
CESC(N=291)	0.21	3.9654	TCGA-VS-A8QM-01
CESC(N=291)	0.86	3.2722	TCGA-RA-A741-01
CESC(N=291)	0.81	3.5136	TCGA-VS-A954-01
CESC(N=291)	0.27	4.1111	TCGA-XS-A8TJ-01
CESC(N=291)	0.39	4.5361	TCGA-LP-A4AW-01
CESC(N=291)	0.94	2.4805	TCGA-JW-A5VK-01
CESC(N=291)	0.73	3.9251	TCGA-EK-A2H0-01
CESC(N=291)	0.68	3.9654	TCGA-MA-AA3X-01
CESC(N=291)	0.69	3.9589	TCGA-C5-A7CO-01
CESC(N=291)	0.76	3.6928	TCGA-C5-A2LV-01
CESC(N=291)	0.45	3.8759	TCGA-VS-A9UT-01
CESC(N=291)	0.36	4.1547	TCGA-ZJ-AAX8-01
CESC(N=291)	0.4	4.3814	TCGA-C5-A1BJ-01
LUAD(N=500)	0.25	4.1161	TCGA-44-6778-01
LUAD(N=500)	0.59	2.7183	TCGA-05-4420-01
LUAD(N=500)	0.26	4.4529	TCGA-64-1679-01
LUAD(N=500)	0.37	4.2661	TCGA-49-6744-01
LUAD(N=500)	0.25	4.8141	TCGA-55-6982-01
LUAD(N=500)	0.58	4.8146	TCGA-NJ-A4YI-01
LUAD(N=500)	0.45	4.5053	TCGA-73-4666-01
LUAD(N=500)	0.48	3.4007	TCGA-MN-A4N1-01
LUAD(N=500)	0.23	4.6006	TCGA-55-7911-01
LUAD(N=500)	0.41	4.1061	TCGA-55-A4DG-01
LUAD(N=500)	0.53	4.1668	TCGA-L9-A5IP-01
LUAD(N=500)	0.48	4.067	TCGA-73-4662-01
LUAD(N=500)	0.29	4.8131	TCGA-55-6712-01
LUAD(N=500)	0.29	4.17	TCGA-97-7553-01
LUAD(N=500)	0.42	4.774	TCGA-49-AARE-01
LUAD(N=500)	0.42	3.8198	TCGA-50-8460-01
LUAD(N=500)	0.3	5.0683	TCGA-50-5933-01
LUAD(N=500)	0.45	3.9965	TCGA-44-6774-01
LUAD(N=500)	0.62	4.1604	TCGA-73-4670-01
LUAD(N=500)	0.41	4.0926	TCGA-55-A48Z-01
LUAD(N=500)	0.49	3.4726	TCGA-75-7031-01
LUAD(N=500)	0.34	4.0739	TCGA-44-A47A-01
LUAD(N=500)	0.33	4.5423	TCGA-05-4398-01
LUAD(N=500)	0.7	2.8341	TCGA-67-3773-01
LUAD(N=500)	0.38	3.5337	TCGA-64-5781-01
LUAD(N=500)	0.18	4.3082	TCGA-97-7552-01
LUAD(N=500)	0.43	4.3024	TCGA-49-AARN-01
LUAD(N=500)	0.51	4.366	TCGA-44-3919-01
LUAD(N=500)	0.31	3.3278	TCGA-99-8032-01
LUAD(N=500)	0.45	2.6873	TCGA-55-A491-01
LUAD(N=500)	0.22	4.5161	TCGA-50-6595-01
LUAD(N=500)	0.3	3.034	TCGA-95-A4VP-01
LUAD(N=500)	0.46	4.0688	TCGA-55-8302-01
LUAD(N=500)	0.57	3.23946	TCGA-44-4112-01
LUAD(N=500)	0.2	4.1335	TCGA-05-4430-01
LUAD(N=500)	0.62	4.6776	TCGA-75-7027-01
LUAD(N=500)	0.3	2.84015	TCGA-44-2668-01
LUAD(N=500)	0.64	3.7961	TCGA-55-8507-01
LUAD(N=500)	0.41	4.0782	TCGA-69-8254-01
LUAD(N=500)	0.35	4.6083	TCGA-78-8640-01
LUAD(N=500)	0.53	4.0454	TCGA-69-7979-01
LUAD(N=500)	0.33	4.9108	TCGA-55-7573-01
LUAD(N=500)	0.25	2.9071	TCGA-49-4506-01
LUAD(N=500)	0.44	4.1327	TCGA-05-4402-01
LUAD(N=500)	0.55	3.8561	TCGA-44-8119-01
LUAD(N=500)	0.28	4.1194	TCGA-55-7724-01
LUAD(N=500)	0.65	4.1252	TCGA-44-6776-01
LUAD(N=500)	0.35	3.7138	TCGA-49-4514-01
LUAD(N=500)	0.82	3.4622	TCGA-05-4396-01
LUAD(N=500)	0.34	4.0144	TCGA-55-8204-01
LUAD(N=500)	0.27	4.0037	TCGA-75-6205-01
LUAD(N=500)	0.82	4.504	TCGA-62-A46O-01
LUAD(N=500)	0.82	4.1891	TCGA-78-7155-01
LUAD(N=500)	0.4	4.2173	TCGA-62-A472-01
LUAD(N=500)	0.23	4.5479	TCGA-NJ-A55R-01
LUAD(N=500)	0.65	4.4536	TCGA-62-8395-01
LUAD(N=500)	0.53	3.6827	TCGA-95-7567-01
LUAD(N=500)	0.59	3.5187	TCGA-50-5051-01
LUAD(N=500)	0.36	4.3017	TCGA-55-A48Y-01
LUAD(N=500)	0.36	4.3249	TCGA-86-A456-01
LUAD(N=500)	0.24	2.5972	TCGA-50-5068-01
LUAD(N=500)	0.21	4.0841	TCGA-NJ-A55A-01
LUAD(N=500)	0.31	4.1883	TCGA-J2-A4AG-01
LUAD(N=500)	0.38	4.3951	TCGA-05-4405-01
LUAD(N=500)	0.57	4.0313	TCGA-50-5944-01
LUAD(N=500)	0.73	4.9045	TCGA-86-7955-01
LUAD(N=500)	0.35	4.1458	TCGA-50-6673-01
LUAD(N=500)	0.56	4.2103	TCGA-55-7727-01
LUAD(N=500)	0.28	3.8136	TCGA-55-8510-01
LUAD(N=500)	0.59	4.0028	TCGA-MP-A4T8-01
LUAD(N=500)	0.5	5.1161	TCGA-86-8279-01
LUAD(N=500)	0.81	4.6588	TCGA-55-A494-01
LUAD(N=500)	0.38	1.92637	TCGA-44-3917-01
LUAD(N=500)	0.31	4.7523	TCGA-75-5125-01
LUAD(N=500)	0.57	3.3563	TCGA-55-8615-01
LUAD(N=500)	0.29	4.1547	TCGA-MP-A4TF-01
LUAD(N=500)	0.33	3.3293	TCGA-55-6979-01
LUAD(N=500)	0.25	4.447	TCGA-86-A4JF-01
LUAD(N=500)	0.42	4.4829	TCGA-86-7701-01
LUAD(N=500)	0.5	4.443	TCGA-62-8398-01
LUAD(N=500)	0.48	3.8451	TCGA-L9-A443-01
LUAD(N=500)	0.33	3.9728	TCGA-78-8660-01
LUAD(N=500)	0.6	4.3576	TCGA-78-7148-01
LUAD(N=500)	0.69	4.7165	TCGA-67-6215-01
LUAD(N=500)	0.58	3.0706	TCGA-55-A490-01
LUAD(N=500)	0.29	4.2833	TCGA-69-7974-01
LUAD(N=500)	0.22	2.8361	TCGA-49-AAR4-01
LUAD(N=500)	0.55	3.1045	TCGA-05-4418-01
LUAD(N=500)	0.4	3.1377	TCGA-35-4123-01
LUAD(N=500)	0.25	3.5009	TCGA-55-6969-01
LUAD(N=500)	0.45	4.0739	TCGA-91-8497-01
LUAD(N=500)	0.59	3.9308	TCGA-62-A470-01
LUAD(N=500)	0.47	3.7083	TCGA-53-A4EZ-01
LUAD(N=500)	0.27	4.1128	TCGA-78-7162-01
LUAD(N=500)	0.48	4.0392	TCGA-62-A46Y-01
LUAD(N=500)	0.42	4.314	TCGA-62-A46R-01
LUAD(N=500)	0.44	4.7645	TCGA-05-4244-01
LUAD(N=500)	0.32	4.773	TCGA-L9-A8F4-01
LUAD(N=500)	0.26	4.5429	TCGA-55-7726-01
LUAD(N=500)	0.32	3.6066	TCGA-49-4512-01
LUAD(N=500)	0.61	3.7825	TCGA-73-A9RS-01
LUAD(N=500)	0.4	3.9901	TCGA-75-5147-01
LUAD(N=500)	0.58	3.6382	TCGA-44-7671-01
LUAD(N=500)	0.49	3.483	TCGA-38-4631-01
LUAD(N=500)	0.39	4.6809	TCGA-75-6211-01
LUAD(N=500)	0.25	3.1028	TCGA-05-5420-01
LUAD(N=500)	0.55	4.6548	TCGA-55-1594-01
LUAD(N=500)	0.76	4.0445	TCGA-64-5774-01
LUAD(N=500)	0.27	3.9289	TCGA-50-5941-01
LUAD(N=500)	0.26	4.59998	TCGA-44-2662-01
LUAD(N=500)	0.37	3.5633	TCGA-97-A4M2-01
LUAD(N=500)	0.49	4.9444	TCGA-55-7995-01
LUAD(N=500)	0.76	5.1772	TCGA-95-7043-01
LUAD(N=500)	0.23	4.3082	TCGA-NJ-A4YP-01
LUAD(N=500)	0.36	4.4384	TCGA-97-A4M1-01
LUAD(N=500)	0.6	4.3456	TCGA-78-7149-01
LUAD(N=500)	0.45	3.7836	TCGA-MP-A4TC-01
LUAD(N=500)	0.25	4.0824	TCGA-97-A4M5-01
LUAD(N=500)	0.18	3.2143	TCGA-99-8028-01
LUAD(N=500)	0.25	4.7203	TCGA-67-6217-01
LUAD(N=500)	0.5	4.8435	TCGA-44-A47B-01
LUAD(N=500)	0.5	3.9709	TCGA-38-4628-01
LUAD(N=500)	0.5	4.5503	TCGA-05-4250-01
LUAD(N=500)	0.48	4.3082	TCGA-67-3774-01
LUAD(N=500)	0.48	3.2602	TCGA-80-5608-01
LUAD(N=500)	0.48	3.7453	TCGA-05-4389-01
LUAD(N=500)	0.26	3.5718	TCGA-75-6203-01
LUAD(N=500)	0.26	4.47	TCGA-55-6981-01
LUAD(N=500)	0.64	4.0909	TCGA-55-7903-01
LUAD(N=500)	0.53	4.1732	TCGA-62-8394-01
LUAD(N=500)	0.45	2.6579	TCGA-49-4488-01
LUAD(N=500)	0.74	3.7571	TCGA-78-7537-01
LUAD(N=500)	0.51	3.7138	TCGA-80-5611-01
LUAD(N=500)	0.83	3.5754	TCGA-55-6972-01
LUAD(N=500)	0.79	4.0601	TCGA-86-A4D0-01
LUAD(N=500)	0.36	3.9012	TCGA-97-7941-01
LUAD(N=500)	0.62	4.4588	TCGA-91-6840-01
LUAD(N=500)	0.2	4.7442	TCGA-69-7978-01
LUAD(N=500)	0.95	3.7215	TCGA-50-5930-01
LUAD(N=500)	0.32	4.1636	TCGA-93-8067-01
LUAD(N=500)	0.36	4.5123	TCGA-44-A479-01
LUAD(N=500)	0.82	4.9769	TCGA-55-8087-01
LUAD(N=500)	0.46	4.1923	TCGA-86-6562-01
LUAD(N=500)	0.61	4.2571	TCGA-05-4425-01
LUAD(N=500)	0.46	4.1788	TCGA-MP-A4SW-01
LUAD(N=500)	0.35	3.8601	TCGA-55-8512-01
LUAD(N=500)	0.65	3.3675	TCGA-67-3770-01
LUAD(N=500)	0.28	4.4095	TCGA-50-6592-01
LUAD(N=500)	0.46	3.7836	TCGA-55-6975-01
LUAD(N=500)	0.32	3.5312	TCGA-S2-AA1A-01
LUAD(N=500)	0.19	3.8896	TCGA-55-8511-01
LUAD(N=500)	0.45	4.0943	TCGA-05-4434-01
LUAD(N=500)	0.38	4.1954	TCGA-55-8092-01
LUAD(N=500)	0.76	3.9185	TCGA-L9-A50W-01
LUAD(N=500)	0.29	4.3256	TCGA-44-7661-01
LUAD(N=500)	0.7	4.2072	TCGA-05-4426-01
LUAD(N=500)	0.57	3.9938	TCGA-05-4390-01
LUAD(N=500)	0.35	3.5523	TCGA-64-5815-01
LUAD(N=500)	0.23	4.2884	TCGA-69-7761-01
LUAD(N=500)	0.26	3.29	TCGA-55-8301-01
LUAD(N=500)	0.59	4.5355	TCGA-44-A4SU-01
LUAD(N=500)	0.41	4.5736	TCGA-69-7765-01
LUAD(N=500)	0.62	4.1748	TCGA-05-4433-01
LUAD(N=500)	0.38	3.2796	TCGA-55-8508-01
LUAD(N=500)	0.23	2.9948	TCGA-50-5044-01
LUAD(N=500)	0.49	4.3779	TCGA-05-4384-01
LUAD(N=500)	0.5	5.3995	TCGA-O1-A52J-01
LUAD(N=500)	0.61	4.9778	TCGA-78-7220-01
LUAD(N=500)	0.62	3.7561	TCGA-05-4422-01
LUAD(N=500)	0.6	4.2158	TCGA-44-6779-01
LUAD(N=500)	0.32	3.9223	TCGA-86-8672-01
LUAD(N=500)	0.27	4.1261	TCGA-55-6983-01
LUAD(N=500)	0.77	4.5367	TCGA-91-8499-01
LUAD(N=500)	0.67	4.858	TCGA-91-6836-01
LUAD(N=500)	0.26	3.7421	TCGA-38-7271-01
LUAD(N=500)	0.32	4.0816	TCGA-NJ-A4YG-01
LUAD(N=500)	0.29	3.6393	TCGA-73-4658-01
LUAD(N=500)	0.24	3.6816	TCGA-86-8076-01
LUAD(N=500)	0.16	3.5174	TCGA-55-6987-01
LUAD(N=500)	0.55	4.6335	TCGA-78-7152-01
LUAD(N=500)	0.25	5.3027	TCGA-55-8096-01
LUAD(N=500)	0.32	4.1748	TCGA-75-5122-01
LUAD(N=500)	0.86	4.9482	TCGA-50-5931-01
LUAD(N=500)	0.28	4.1044	TCGA-49-AARO-01
LUAD(N=500)	0.33	3.6894	TCGA-44-2655-01
LUAD(N=500)	0.53	4.5832	TCGA-73-4668-01
LUAD(N=500)	0.5	4.7528	TCGA-91-6831-01
LUAD(N=500)	0.37	3.2526	TCGA-L9-A444-01
LUAD(N=500)	0.71	3.8054	TCGA-05-5425-01
LUAD(N=500)	0.27	4.53779	TCGA-44-6775-01
LUAD(N=500)	0.34	4.576	TCGA-75-7025-01
LUAD(N=500)	0.82	3.6669	TCGA-05-5429-01
LUAD(N=500)	0.36	4.3999	TCGA-99-7458-01
LUAD(N=500)	0.67	5.2342	TCGA-97-7546-01
LUAD(N=500)	0.45	4.5638	TCGA-67-3772-01
LUAD(N=500)	0.61	3.9524	TCGA-05-4395-01
LUAD(N=500)	0.32	4.4013	TCGA-91-7771-01
LUAD(N=500)	0.81	3.869	TCGA-55-6984-01
LUAD(N=500)	0.45	2.76364	TCGA-44-3918-01
LUAD(N=500)	0.29	3.3421	TCGA-50-8459-01
LUAD(N=500)	0.55	4.5448	TCGA-69-7980-01
LUAD(N=500)	0.38	4.2803	TCGA-50-5939-01
LUAD(N=500)	0.52	4.7997	TCGA-78-7143-01
LUAD(N=500)	0.24	3.9965	TCGA-75-5126-01
LUAD(N=500)	0.6	4.9055	TCGA-50-6594-01
LUAD(N=500)	0.87	4.3506	TCGA-MP-A5C7-01
LUAD(N=500)	0.54	4.15225	TCGA-44-5645-01
LUAD(N=500)	0.39	4.447	TCGA-50-5935-01
LUAD(N=500)	0.56	3.958	TCGA-55-7914-01
LUAD(N=500)	0.47	3.8798	TCGA-55-7576-01
LUAD(N=500)	0.56	3.0882	TCGA-44-2666-01
LUAD(N=500)	0.4	4.3618	TCGA-55-7284-01
LUAD(N=500)	0.77	3.7699	TCGA-73-4676-01
LUAD(N=500)	0.63	3.0376	TCGA-78-7166-01
LUAD(N=500)	0.4	3.6393	TCGA-83-5908-01
LUAD(N=500)	0.26	3.6905	TCGA-50-5049-01
LUAD(N=500)	0.24	3.7752	TCGA-44-3396-01
LUAD(N=500)	0.32	4.4122	TCGA-97-8172-01
LUAD(N=500)	0.48	4.3653	TCGA-50-6597-01
LUAD(N=500)	0.37	3.4156	TCGA-69-8255-01
LUAD(N=500)	0.25	4.197	TCGA-62-A46U-01
LUAD(N=500)	0.53	3.728	TCGA-97-8176-01
LUAD(N=500)	0.72	4.6764	TCGA-86-8358-01
LUAD(N=500)	0.67	4.6177	TCGA-05-4415-01
LUAD(N=500)	0.42	4.041	TCGA-55-7281-01
LUAD(N=500)	0.75	4.0696	TCGA-78-7161-01
LUAD(N=500)	0.35	3.3017	TCGA-49-4507-01
LUAD(N=500)	0.2	3.6872	TCGA-55-8621-01
LUAD(N=500)	0.56	4.0153	TCGA-55-6970-01
LUAD(N=500)	0.64	5.2976	TCGA-75-6207-01
LUAD(N=500)	0.22	4.0884	TCGA-55-8205-01
LUAD(N=500)	0.35	3.7335	TCGA-69-7763-01
LUAD(N=500)	0.35	3.9393	TCGA-55-7913-01
LUAD(N=500)	0.69	2.3077	TCGA-62-8397-01
LUAD(N=500)	0.33	4.2563	TCGA-73-4659-01
LUAD(N=500)	0.22	3.0463	TCGA-91-A4BC-01
LUAD(N=500)	0.48	4.0216	TCGA-97-8547-01
LUAD(N=500)	0.43	3.6669	TCGA-97-8175-01
LUAD(N=500)	0.3	5.0291	TCGA-86-8075-01
LUAD(N=500)	0.39	3.9213	TCGA-55-6985-01
LUAD(N=500)	0.28	4.3399	TCGA-55-A48X-01
LUAD(N=500)	0.34	4.1094	TCGA-44-2657-01
LUAD(N=500)	0.55	4.8871	TCGA-95-7562-01
LUAD(N=500)	0.61	4.3492	TCGA-55-7725-01
LUAD(N=500)	0.73	4.3249	TCGA-05-5715-01
LUAD(N=500)	0.54	2.8622	TCGA-55-A492-01
LUAD(N=500)	0.63	4.4509	TCGA-78-7145-01
LUAD(N=500)	0.56	5.3544	TCGA-86-8278-01
LUAD(N=500)	0.56	3.6566	TCGA-69-8453-01
LUAD(N=500)	0.38	3.4358	TCGA-MN-A4N5-01
LUAD(N=500)	0.59	3.7656	TCGA-64-5778-01
LUAD(N=500)	0.44	4.4686	TCGA-J2-8194-01
LUAD(N=500)	0.21	4.6462	TCGA-55-A57B-01
LUAD(N=500)	0.22	3.9412	TCGA-38-4627-01
LUAD(N=500)	0.33	4.4745	TCGA-86-7711-01
LUAD(N=500)	0.59	4.5255	TCGA-05-5423-01
LUAD(N=500)	0.5	4.1875	TCGA-91-8496-01
LUAD(N=500)	0.45	4.3765	TCGA-86-8280-01
LUAD(N=500)	0.7	3.42953	TCGA-44-6146-01
LUAD(N=500)	0.68	5.2506	TCGA-78-7146-01
LUAD(N=500)	0.21	2.7314	TCGA-35-4122-01
LUAD(N=500)	0.35	5.0379	TCGA-86-7953-01
LUAD(N=500)	0.56	4.0153	TCGA-44-5643-01
LUAD(N=500)	0.62	4.1236	TCGA-73-7498-01
LUAD(N=500)	0.64	3.5486	TCGA-75-6214-01
LUAD(N=500)	0.45	4.423	TCGA-93-7348-01
LUAD(N=500)	0.3	4.5123	TCGA-97-8174-01
LUAD(N=500)	0.62	4.518	TCGA-55-8620-01
LUAD(N=500)	0.5	4.3449	TCGA-62-8399-01
LUAD(N=500)	0.49	4.0541	TCGA-80-5607-01
LUAD(N=500)	0.69	2.5437	TCGA-49-AAR2-01
LUAD(N=500)	0.65	3.9051	TCGA-55-6543-01
LUAD(N=500)	0.43	4.225	TCGA-49-4501-01
LUAD(N=500)	0.8	4.7976	TCGA-78-7156-01
LUAD(N=500)	0.45	4.0189	TCGA-62-A46S-01
LUAD(N=500)	0.52	3.055	TCGA-49-AARQ-01
LUAD(N=500)	0.37	4.1628	TCGA-93-A4JN-01
LUAD(N=500)	0.85	4.1724	TCGA-91-6847-01
LUAD(N=500)	0.37	3.8983	TCGA-55-6642-01
LUAD(N=500)	0.38	4.2373	TCGA-55-8203-01
LUAD(N=500)	0.5	4.3903	TCGA-44-7670-01
LUAD(N=500)	0.32	5.254	TCGA-38-6178-01
LUAD(N=500)	0.51	4.5015	TCGA-86-8074-01
LUAD(N=500)	0.39	3.7888	TCGA-55-8616-01
LUAD(N=500)	0.55	4.1449	TCGA-97-A4M0-01
LUAD(N=500)	0.43	4.1061	TCGA-49-6767-01
LUAD(N=500)	0.52	3.958	TCGA-55-1595-01
LUAD(N=500)	0.64	3.5022	TCGA-49-AARR-01
LUAD(N=500)	0.18	4.7603	TCGA-MP-A4T9-01
LUAD(N=500)	0.47	3.63004	TCGA-44-6147-01
LUAD(N=500)	0.43	4.1203	TCGA-86-8073-01
LUAD(N=500)	0.34	4.1228	TCGA-MN-A4N4-01
LUAD(N=500)	0.69	4.3463	TCGA-97-A4M3-01
LUAD(N=500)	0.67	4.2631	TCGA-86-7714-01
LUAD(N=500)	0.17	3.1311	TCGA-49-4487-01
LUAD(N=500)	0.35	4.0207	TCGA-78-7542-01
LUAD(N=500)	0.57	4.6949	TCGA-95-A4VK-01
LUAD(N=500)	0.51	4.6089	TCGA-55-7994-01
LUAD(N=500)	0.49	3.9673	TCGA-49-6742-01
LUAD(N=500)	0.45	4.3234	TCGA-55-8506-01
LUAD(N=500)	0.33	5.9826	TCGA-MP-A4TA-01
LUAD(N=500)	0.6	4.0816	TCGA-55-8091-01
LUAD(N=500)	0.37	4.5255	TCGA-91-6828-01
LUAD(N=500)	0.58	2.3222	TCGA-35-5375-01
LUAD(N=500)	0.37	4.2706	TCGA-97-A4M7-01
LUAD(N=500)	0.52	3.9682	TCGA-78-7539-01
LUAD(N=500)	0.41	5.4887	TCGA-J2-8192-01
LUAD(N=500)	0.65	5.1799	TCGA-86-7713-01
LUAD(N=500)	0.56	4.001	TCGA-67-6216-01
LUAD(N=500)	0.24	3.8198	TCGA-44-A47G-01
LUAD(N=500)	0.62	4.4122	TCGA-78-7147-01
LUAD(N=500)	0.19	3.0842	TCGA-44-3398-01
LUAD(N=500)	0.75	4.3299	TCGA-78-7633-01
LUAD(N=500)	0.46	3.9496	TCGA-86-A4P8-01
LUAD(N=500)	0.6	3.6113	TCGA-78-7535-01
LUAD(N=500)	1	3.8461	TCGA-86-8671-01
LUAD(N=500)	0.21	4.4861	TCGA-91-6835-01
LUAD(N=500)	0.69	3.5621	TCGA-35-3615-01
LUAD(N=500)	0.31	4.6317	TCGA-55-6980-01
LUAD(N=500)	0.6	4.6894	TCGA-50-5936-01
LUAD(N=500)	0.57	3.9883	TCGA-73-4675-01
LUAD(N=500)	0.84	4.9937	TCGA-50-5932-01
LUAD(N=500)	0.2	3.4156	TCGA-93-A4JO-01
LUAD(N=500)	0.32	3.9022	TCGA-49-AAR3-01
LUAD(N=500)	0.5	4.178	TCGA-78-7154-01
LUAD(N=500)	0.58	4.5553	TCGA-55-7910-01
LUAD(N=500)	0.62	3.838	TCGA-4B-A93V-01
LUAD(N=500)	0.62	4.1804	TCGA-91-6849-01
LUAD(N=500)	0.35	4.8269	TCGA-MP-A4SY-01
LUAD(N=500)	0.36	4.1002	TCGA-MP-A4SV-01
LUAD(N=500)	0.5	3.6916	TCGA-55-8513-01
LUAD(N=500)	0.21	3.5399	TCGA-44-7672-01
LUAD(N=500)	0.31	4.3249	TCGA-50-6593-01
LUAD(N=500)	0.55	5.1981	TCGA-69-7973-01
LUAD(N=500)	0.46	3.5149	TCGA-67-3771-01
LUAD(N=500)	0.29	4.5236	TCGA-99-8033-01
LUAD(N=500)	0.31	4.7115	TCGA-91-6848-01
LUAD(N=500)	0.27	4.5374	TCGA-93-A4JP-01
LUAD(N=500)	0.26	3.3192	TCGA-38-A44F-01
LUAD(N=500)	0.58	3.4596	TCGA-44-7660-01
LUAD(N=500)	0.65	4.0322	TCGA-69-7760-01
LUAD(N=500)	0.8	4.4693	TCGA-69-7764-01
LUAD(N=500)	0.43	4.11001	TCGA-44-2665-01
LUAD(N=500)	0.32	3.6782	TCGA-55-8505-01
LUAD(N=500)	0.41	3.8581	TCGA-95-7944-01
LUAD(N=500)	0.83	3.7582	TCGA-L9-A7SV-01
LUAD(N=500)	0.33	3.9365	TCGA-55-8089-01
LUAD(N=500)	0.47	4.2056	TCGA-55-7283-01
LUAD(N=500)	0.66	3.8147	TCGA-44-8117-01
LUAD(N=500)	0.42	4.3876	TCGA-53-7626-01
LUAD(N=500)	0.4	3.9108	TCGA-86-8673-01
LUAD(N=500)	0.53	4.2033	TCGA-95-8494-01
LUAD(N=500)	0.82	4.3263	TCGA-97-8171-01
LUAD(N=500)	0.44	4.3965	TCGA-50-7109-01
LUAD(N=500)	0.31	4.0773	TCGA-44-6145-01
LUAD(N=500)	0.56	3.8581	TCGA-55-8085-01
LUAD(N=500)	0.55	3.4726	TCGA-NJ-A4YF-01
LUAD(N=500)	0.62	4.3597	TCGA-NJ-A7XG-01
LUAD(N=500)	0.46	3.3869	TCGA-05-4403-01
LUAD(N=500)	0.64	4.5898	TCGA-55-8097-01
LUAD(N=500)	0.29	4.2064	TCGA-NJ-A4YQ-01
LUAD(N=500)	0.55	5.3699	TCGA-97-7547-01
LUAD(N=500)	0.67	3.9194	TCGA-55-5899-01
LUAD(N=500)	0.87	3.9938	TCGA-05-4397-01
LUAD(N=500)	0.34	3.9746	TCGA-44-6777-01
LUAD(N=500)	0.29	4.9298	TCGA-55-7815-01
LUAD(N=500)	0.28	4.4156	TCGA-91-6830-01
LUAD(N=500)	0.25	3.5461	TCGA-44-A4SS-01
LUAD(N=500)	0.56	4.1078	TCGA-44-7659-01
LUAD(N=500)	0.36	3.5994	TCGA-53-7813-01
LUAD(N=500)	0.21	4.3862	TCGA-05-4382-01
LUAD(N=500)	0.2	4.6399	TCGA-93-A4JQ-01
LUAD(N=500)	0.63	3.4384	TCGA-05-5428-01
LUAD(N=500)	0.4	4.4095	TCGA-55-6986-01
LUAD(N=500)	0.55	2.9375	TCGA-91-A4BD-01
LUAD(N=500)	0.27	2.2931	TCGA-50-5066-01
LUAD(N=500)	0.75	4.7491	TCGA-49-AAR9-01
LUAD(N=500)	0.39	4.4803	TCGA-55-7907-01
LUAD(N=500)	0.41	4.2001	TCGA-95-7039-01
LUAD(N=500)	0.61	3.5657	TCGA-64-1680-01
LUAD(N=500)	0.52	4.1571	TCGA-J2-A4AE-01
LUAD(N=500)	0.44	4.6118	TCGA-86-8359-01
LUAD(N=500)	0.32	4.1523	TCGA-55-8614-01
LUAD(N=500)	0.19	3.835	TCGA-55-7574-01
LUAD(N=500)	0.75	4.5693	TCGA-44-5644-01
LUAD(N=500)	0.22	3.6532	TCGA-MP-A4TI-01
LUAD(N=500)	0.71	4.1194	TCGA-95-7948-01
LUAD(N=500)	0.47	4.1652	TCGA-73-4677-01
LUAD(N=500)	0.69	4.0427	TCGA-50-5942-01
LUAD(N=500)	0.84	4.0497	TCGA-78-7167-01
LUAD(N=500)	0.79	3.5863	TCGA-78-8662-01
LUAD(N=500)	0.29	3.5349	TCGA-86-8585-01
LUAD(N=500)	0.9	4.3958	TCGA-50-6591-01
LUAD(N=500)	0.34	3.6646	TCGA-MP-A4TK-01
LUAD(N=500)	0.57	5.7016	TCGA-55-7570-01
LUAD(N=500)	0.68	5.0063	TCGA-78-7163-01
LUAD(N=500)	0.4	4.1449	TCGA-05-4417-01
LUAD(N=500)	0.46	3.8198	TCGA-78-8655-01
LUAD(N=500)	0.29	4.1539	TCGA-97-7554-01
LUAD(N=500)	0.45	3.7603	TCGA-49-4505-01
LUAD(N=500)	0.57	3.9403	TCGA-86-8669-01
LUAD(N=500)	0.24	3.4687	TCGA-55-8208-01
LUAD(N=500)	0.7	4.5669	TCGA-75-6206-01
LUAD(N=500)	0.23	4.0567	TCGA-55-6971-01
LUAD(N=500)	0.24	3.9947	TCGA-05-4410-01
LUAD(N=500)	0.57	4.0765	TCGA-55-8207-01
LUAD(N=500)	0.35	3.99377	TCGA-38-4625-01
LUAD(N=500)	0.65	5.0108	TCGA-55-6968-01
LUAD(N=500)	0.66	3.2466	TCGA-L4-A4E5-01
LUAD(N=500)	0.3	3.8075	TCGA-93-7347-01
LUAD(N=500)	0.46	3.3966	TCGA-62-A471-01
LUAD(N=500)	0.25	4.554	TCGA-97-8177-01
LUAD(N=500)	0.29	4.6894	TCGA-78-7160-01
LUAD(N=500)	0.61	4.1986	TCGA-97-7938-01
LUAD(N=500)	0.32	2.7227	TCGA-64-1677-01
LUAD(N=500)	0.39	4.2335	TCGA-69-8253-01
LUAD(N=500)	0.29	4.3463	TCGA-78-7159-01
LUAD(N=500)	0.59	4.6462	TCGA-97-7937-01
LUAD(N=500)	0.32	3.53988	TCGA-44-2656-01
LUAD(N=500)	0.57	4.38	TCGA-J2-A4AD-01
LUAD(N=500)	0.2	3.8013	TCGA-97-A4LX-01
LUAD(N=500)	0.7	3.4958	TCGA-62-A46P-01
LUAD(N=500)	0.57	2.2237	TCGA-64-1678-01
LUAD(N=500)	0.42	2.7379	TCGA-55-7728-01
LUAD(N=500)	0.64	3.1145	TCGA-49-4510-01
LUAD(N=500)	0.26	5.0828	TCGA-55-A493-01
LUAD(N=500)	0.68	3.4437	TCGA-MP-A4TE-01
LUAD(N=500)	0.42	3.8411	TCGA-44-2659-01
LUAD(N=500)	0.79	4.7592	TCGA-38-4630-01
LUAD(N=500)	0.49	4.6224	TCGA-55-1592-01
LUAD(N=500)	0.58	3.4817	TCGA-75-5146-01
LUAD(N=500)	0.44	3.3773	TCGA-64-5779-01
LUAD(N=500)	0.71	3.7486	TCGA-67-4679-01
LUAD(N=500)	0.33	4.706	TCGA-44-7662-01
LUAD(N=500)	0.28	3.8521	TCGA-38-4626-01
LUAD(N=500)	0.74	4.085	TCGA-86-8054-01
LUAD(N=500)	0.63	4.0532	TCGA-55-1596-01
LUAD(N=500)	0.32	3.7888	TCGA-86-6851-01
LUAD(N=500)	0.71	4.5596	TCGA-64-5775-01
LUAD(N=500)	0.51	3.0376	TCGA-64-1676-01
LUAD(N=500)	0.37	3.695	TCGA-44-7667-01
LUAD(N=500)	0.4	3.9356	TCGA-38-4629-01
LUAD(N=500)	0.24	3.4129	TCGA-55-8619-01
LUAD(N=500)	0.54	3.9194	TCGA-86-8281-01
LUAD(N=500)	0.3	4.0713	TCGA-44-6148-01
LUAD(N=500)	0.48	4.5608	TCGA-97-8179-01
LUAD(N=500)	0.57	3.483	TCGA-78-7153-01
LUAD(N=500)	0.5	5.6044	TCGA-44-7669-01
LUAD(N=500)	0.28	4.7242	TCGA-86-8055-01
LUAD(N=500)	0.18	3.6916	TCGA-95-A4VN-01
LUAD(N=500)	0.46	2.7636	TCGA-49-4494-01
LUAD(N=500)	0.24	4.2103	TCGA-49-6745-01
LUAD(N=500)	0.38	3.6646	TCGA-73-7499-01
LUAD(N=500)	0.9	4.5602	TCGA-78-7158-01
LUAD(N=500)	0.63	4.7804	TCGA-71-6725-01
LUAD(N=500)	0.25	3.6382	TCGA-50-6590-01
LUAD(N=500)	0.42	4.0575	TCGA-55-A4DF-01
LUAD(N=500)	0.27	4.8505	TCGA-86-7954-01
LUAD(N=500)	0.09	4.0295	TCGA-L9-A743-01
LUAD(N=500)	0.46	5.0666	TCGA-55-8206-01
LUAD(N=500)	0.19	4.085	TCGA-86-A4P7-01
LUAD(N=500)	0.47	4.5009	TCGA-95-8039-01
LUAD(N=500)	0.43	4.1002	TCGA-75-6212-01
LUAD(N=500)	0.13	3.3336	TCGA-50-5055-01
LUAD(N=500)	0.46	4.6358	TCGA-78-7150-01
LUAD(N=500)	0.26	4.208	TCGA-55-6978-01
LUAD(N=500)	0.78	4.0383	TCGA-78-7536-01
LUAD(N=500)	0.31	4.3772	TCGA-64-1681-01
LUAD(N=500)	0.27	4.1186	TCGA-97-8552-01
LUAD(N=500)	0.51	3.7324	TCGA-49-AAR0-01
LUAD(N=500)	0.41	5.8515	TCGA-86-8668-01
LUAD(N=500)	0.69	3.9737	TCGA-53-7624-01
LUAD(N=500)	0.29	3.3119	TCGA-44-2661-01
LUAD(N=500)	0.26	4.8958	TCGA-49-4490-01
LUAD(N=500)	0.75	3.7836	TCGA-50-5946-01
LUAD(N=500)	0.4	3.83	TCGA-MP-A4TH-01
LUAD(N=500)	0.49	4.3848	TCGA-91-6829-01
LUAD(N=500)	0.59	3.8167	TCGA-78-7540-01
LUAD(N=500)	0.43	3.863	TCGA-99-8025-01
LUAD(N=500)	0.54	4.6804	TCGA-44-8120-01
LUAD(N=500)	0.73	2.9375	TCGA-49-4486-01
LUAD(N=500)	0.79	3.4116	TCGA-55-8094-01
LUAD(N=500)	0.27	4.4887	TCGA-49-6743-01
LUAD(N=500)	0.96	3.4765	TCGA-99-AA5R-01
LUAD(N=500)	0.34	3.2267	TCGA-MP-A4T7-01
LUAD(N=500)	0.41	3.7688	TCGA-55-8090-01
LUAD(N=500)	0.43	4.1011	TCGA-97-A4M6-01
LUAD(N=500)	0.47	4.6826	TCGA-05-4427-01
LUAD(N=500)	0.54	3.2158	TCGA-55-8514-01
LUAD(N=500)	0.5	4.0046	TCGA-62-8402-01
LUAD(N=500)	0.24	4.0506	TCGA-05-4424-01
LUAD(N=500)	0.37	2.9875	TCGA-38-4632-01
LUAD(N=500)	0.29	4.0841	TCGA-49-6761-01
LUAD(N=500)	0.36	4.0348	TCGA-05-4432-01
LUAD(N=500)	0.25	3.7646	TCGA-49-AAQV-01
LUAD(N=500)	0.4	4.3406	TCGA-50-5072-01
LUAD(N=500)	0.22	3.0446	TCGA-50-5045-01
LUAD(N=500)	0.58	3.991	TCGA-86-8674-01
LUAD(N=500)	0.6	4.1852	TCGA-50-8457-01
LUAD(N=500)	0.66	6.0246	TCGA-95-7947-01
COAD(N=282)	0.66	4.5028	TCGA-F4-6854-01
COAD(N=282)	0.69	4.359	TCGA-D5-5538-01
COAD(N=282)	0.52	4.3234	TCGA-AA-3511-01
COAD(N=282)	0.87	4.3903	TCGA-QG-A5YX-01
COAD(N=282)	0.44	4.061	TCGA-G4-6320-01
COAD(N=282)	0.43	4.795	TCGA-CM-6164-01
COAD(N=282)	0.73	4.5015	TCGA-A6-A567-01
COAD(N=282)	0.77	4.067	TCGA-DM-A0X9-01
COAD(N=282)	0.63	4.6341	TCGA-AY-A69D-01
COAD(N=282)	0.57	4.7793	TCGA-AY-A8YK-01
COAD(N=282)	0.68	4.504	TCGA-5M-AAT4-01
COAD(N=282)	0.27	4.6679	TCGA-CM-6167-01
COAD(N=282)	0.35	4.7587	TCGA-CM-6168-01
COAD(N=282)	0.67	4.5473	TCGA-AA-3697-01
COAD(N=282)	0.65	4.1772	TCGA-AZ-4615-01
COAD(N=282)	0.86	4.1986	TCGA-AZ-6598-01
COAD(N=282)	0.81	4.1788	TCGA-A6-6653-01
COAD(N=282)	0.62	4.3285	TCGA-NH-A50V-01
COAD(N=282)	0.62	4.5826	TCGA-AD-6899-01
COAD(N=282)	0.41	4.9108	TCGA-G4-6311-01
COAD(N=282)	0.78	4.664	TCGA-NH-A6GC-01
COAD(N=282)	0.59	3.2313	TCGA-F4-6570-01
COAD(N=282)	0.23	4.2389	TCGA-G4-6627-01
COAD(N=282)	0.39	4.5614	TCGA-CM-6679-01
COAD(N=282)	0.55	4.2639	TCGA-A6-4105-01
COAD(N=282)	0.5	4.5009	TCGA-D5-6924-01
COAD(N=282)	0.76	4.9846	TCGA-AD-6965-01
COAD(N=282)	0.48	4.656	TCGA-D5-6931-01
COAD(N=282)	0.8	3.78111	TCGA-A6-5656-01
COAD(N=282)	0.92	3.5424	TCGA-DM-A1DA-01
COAD(N=282)	0.59	4.1211	TCGA-F4-6461-01
COAD(N=282)	0.17	3.9847	TCGA-F4-6703-01
COAD(N=282)	0.81	4.4189	TCGA-AA-3492-01
COAD(N=282)	0.61	4.2304	TCGA-G4-6293-01
COAD(N=282)	0.73	4.439	TCGA-AA-3496-01
COAD(N=282)	0.34	4.479	TCGA-G4-6625-01
COAD(N=282)	0.92	4.2773	TCGA-DM-A28E-01
COAD(N=282)	0.8	4.4404	TCGA-CK-6747-01
COAD(N=282)	0.27	4.0696	TCGA-CA-5255-01
COAD(N=282)	0.59	4.6949	TCGA-CK-4947-01
COAD(N=282)	0.57	3.992	TCGA-AD-6888-01
COAD(N=282)	0.54	4.1019	TCGA-F4-6809-01
COAD(N=282)	0.77	4.7939	TCGA-CK-5914-01
COAD(N=282)	0.78	4.9383	TCGA-D5-6532-01
COAD(N=282)	0.39	4.3779	TCGA-3L-AA1B-01
COAD(N=282)	0.61	4.3184	TCGA-G4-6588-01
COAD(N=282)	0.62	4.3924	TCGA-A6-6138-01
COAD(N=282)	0.56	4.6497	TCGA-F4-6808-01
COAD(N=282)	0.76	4.2048	TCGA-G4-6317-01
COAD(N=282)	0.85	4.1883	TCGA-CK-4952-01
COAD(N=282)	0.81	4.2714	TCGA-G4-6309-01
COAD(N=282)	0.69	4.4977	TCGA-CM-5868-01
COAD(N=282)	0.5	4.3184	TCGA-AD-6964-01
COAD(N=282)	0.69	4.573	TCGA-G4-6295-01
COAD(N=282)	0.75	4.2973	TCGA-NH-A50T-01
COAD(N=282)	0.55	4.506	TCGA-D5-5539-01
COAD(N=282)	0.66	3.9737	TCGA-AZ-4315-01
COAD(N=282)	0.64	3.9571	TCGA-AA-3506-01
COAD(N=282)	0.51	6.4306	TCGA-G4-6314-01
COAD(N=282)	0.46	4.2419	TCGA-AU-6004-01
COAD(N=282)	0.69	4.1946	TCGA-AY-6386-01
COAD(N=282)	0.66	2.43231	TCGA-A6-5661-01
COAD(N=282)	0.64	4.9658	TCGA-CA-5797-01
COAD(N=282)	0.95	4.6404	TCGA-A6-5662-01
COAD(N=282)	0.31	4.2373	TCGA-AA-3489-01
COAD(N=282)	0.75	4.01	TCGA-DM-A1D8-01
COAD(N=282)	0.85	4.245	TCGA-AZ-6599-01
COAD(N=282)	0.54	4.327	TCGA-G4-6299-01
COAD(N=282)	0.53	4.0242	TCGA-AD-5900-01
COAD(N=282)	0.85	4.5311	TCGA-A6-5666-01
COAD(N=282)	0.72	4.391	TCGA-DM-A1D7-01
COAD(N=282)	0.75	3.795	TCGA-AA-A02Y-01
COAD(N=282)	0.55	4.421	TCGA-CM-6676-01
COAD(N=282)	0.6	4.7793	TCGA-G4-6626-01
COAD(N=282)	0.76	4.1145	TCGA-AA-3660-01
COAD(N=282)	0.87	4.63	TCGA-NH-A8F7-01
COAD(N=282)	0.65	5.1023	TCGA-AA-3712-01
COAD(N=282)	0.42	3.1572	TCGA-CM-4743-01
COAD(N=282)	0.37	4.6433	TCGA-G4-6315-01
COAD(N=282)	0.59	4.2921	TCGA-CM-4747-01
COAD(N=282)	0.8	4.2419	TCGA-AZ-6606-01
COAD(N=282)	0.71	4.425	TCGA-DM-A285-01
COAD(N=282)	0.45	4.7725	TCGA-A6-6142-01
COAD(N=282)	0.77	4.7247	TCGA-CM-6171-01
COAD(N=282)	0.42	4.5534	TCGA-A6-2675-01
COAD(N=282)	0.6	4.2173	TCGA-G4-6298-01
COAD(N=282)	0.47	4.5988	TCGA-CM-6163-01
COAD(N=282)	0.78	3.96541	TCGA-A6-6650-01
COAD(N=282)	0.77	4.4236	TCGA-AM-5820-01
COAD(N=282)	0.32	4.6809	TCGA-A6-6654-01
COAD(N=282)	0.81	5.1347	TCGA-CK-5912-01
COAD(N=282)	0.51	4.208	TCGA-CM-5349-01
COAD(N=282)	0.87	4.7214	TCGA-DM-A28A-01
COAD(N=282)	0.24	4.1086	TCGA-WS-AB45-01
COAD(N=282)	0.49	4.026	TCGA-CM-6677-01
COAD(N=282)	0.53	4.5336	TCGA-AD-6548-01
COAD(N=282)	0.5	4.9069	TCGA-D5-6926-01
COAD(N=282)	0.51	4.4996	TCGA-AZ-4616-01
COAD(N=282)	0.58	4.906	TCGA-D5-6898-01
COAD(N=282)	0.36	4.6479	TCGA-A6-2685-01
COAD(N=282)	0.93	4.5994	TCGA-DM-A1HA-01
COAD(N=282)	0.39	3.6714	TCGA-DM-A280-01
COAD(N=282)	0.56	4.4297	TCGA-AA-3713-01
COAD(N=282)	0.81	3.8054	TCGA-AA-3502-01
COAD(N=282)	0.7	4.4977	TCGA-CK-5913-01
COAD(N=282)	0.85	4.1458	TCGA-4N-A93T-01
COAD(N=282)	0.65	4.3951	TCGA-F4-6855-01
COAD(N=282)	0.59	4.7955	TCGA-QG-A5YV-01
COAD(N=282)	0.73	4.8885	TCGA-CM-6166-01
COAD(N=282)	0.57	3.0859	TCGA-G4-6321-01
COAD(N=282)	0.23	4.6611	TCGA-D5-6539-01
COAD(N=282)	0.54	4.784	TCGA-CM-5344-01
COAD(N=282)	0.25	3.47194	TCGA-A6-2674-01
COAD(N=282)	0.74	3.7248	TCGA-D5-6536-01
COAD(N=282)	0.81	4.8258	TCGA-A6-6140-01
COAD(N=282)	0.39	4.1986	TCGA-A6-A566-01
COAD(N=282)	0.48	4.1962	TCGA-A6-6141-01
COAD(N=282)	0.78	4.7458	TCGA-D5-5541-01
COAD(N=282)	0.64	4.3992	TCGA-AM-5821-01
COAD(N=282)	0.57	4.2088	TCGA-AD-6901-01
COAD(N=282)	0.66	4.8355	TCGA-CM-6161-01
COAD(N=282)	0.83	4.314	TCGA-5M-AAT5-01
COAD(N=282)	0.72	4.4919	TCGA-CK-6748-01
COAD(N=282)	0.76	4.1441	TCGA-D5-6540-01
COAD(N=282)	0.47	3.8431	TCGA-AZ-4684-01
COAD(N=282)	0.25	4.3313	TCGA-5M-AAT6-01
COAD(N=282)	0.21	4.1954	TCGA-G4-6302-01
COAD(N=282)	0.55	4.8197	TCGA-G4-6310-01
COAD(N=282)	0.8	5.24	TCGA-NH-A6GA-01
COAD(N=282)	0.87	4.917	TCGA-AA-3655-01
COAD(N=282)	0.84	4.3031	TCGA-A6-6652-01
COAD(N=282)	0.66	3.9204	TCGA-CM-6678-01
COAD(N=282)	0.39	4.1668	TCGA-D5-6529-01
COAD(N=282)	0.68	5.7835	TCGA-T9-A92H-01
COAD(N=282)	0.32	4.5964	TCGA-A6-5657-01
COAD(N=282)	0.44	3.7291	TCGA-D5-6930-01
COAD(N=282)	0.59	4.421	TCGA-QL-A97D-01
COAD(N=282)	0.67	4.5053	TCGA-D5-7000-01
COAD(N=282)	0.71	4.597	TCGA-D5-5537-01
COAD(N=282)	0.56	4.2434	TCGA-CM-5860-01
COAD(N=282)	0.38	3.7443	TCGA-AA-A01P-01
COAD(N=282)	0.44	3.7204	TCGA-CK-4950-01
COAD(N=282)	0.81	5.0357	TCGA-SS-A7HO-01
COAD(N=282)	0.8	4.4797	TCGA-D5-6537-01
COAD(N=282)	0.72	4.9896	TCGA-CA-5254-01
COAD(N=282)	0.84	4.497	TCGA-AD-A5EK-01
COAD(N=282)	0.85	4.5571	TCGA-CK-6746-01
COAD(N=282)	0.48	5.0648	TCGA-CA-6718-01
COAD(N=282)	0.7	4.8895	TCGA-AY-5543-01
COAD(N=282)	0.55	4.6006	TCGA-F4-6807-01
COAD(N=282)	0.88	4.846	TCGA-CK-5915-01
COAD(N=282)	0.6	3.23893	TCGA-A6-3810-01
COAD(N=282)	0.5	3.40615	TCGA-A6-6781-01
COAD(N=282)	0.83	3.867	TCGA-NH-A50U-01
COAD(N=282)	0.62	4.01	TCGA-AU-3779-01
COAD(N=282)	0.81	3.835	TCGA-DM-A1D4-01
COAD(N=282)	0.23	4.2212	TCGA-G4-6304-01
COAD(N=282)	0.85	4.1539	TCGA-DM-A1D0-01
COAD(N=282)	0.93	4.7181	TCGA-CM-6675-01
COAD(N=282)	0.52	3.5815	TCGA-AZ-4313-01
COAD(N=282)	0.7	4.7924	TCGA-G4-6307-01
COAD(N=282)	0.38	4.5355	TCGA-AZ-5403-01
COAD(N=282)	0.74	3.8391	TCGA-CM-5861-01
COAD(N=282)	0.84	4.5311	TCGA-CA-5796-01
COAD(N=282)	0.2	4.3938	TCGA-AZ-4323-01
COAD(N=282)	0.31	4.1539	TCGA-D5-6928-01
COAD(N=282)	0.6	3.2189	TCGA-AA-3685-01
COAD(N=282)	0.41	4.2126	TCGA-A6-5664-01
COAD(N=282)	0.73	3.9728	TCGA-AZ-5407-01
COAD(N=282)	0.38	3.7762	TCGA-AY-6196-01
COAD(N=282)	0.41	4.5838	TCGA-D5-6920-01
COAD(N=282)	0.48	4.7165	TCGA-G4-6297-01
COAD(N=282)	0.56	3.74	TCGA-A6-2686-01
COAD(N=282)	0.7	4.6189	TCGA-DM-A28F-01
COAD(N=282)	0.66	3.8269	TCGA-CA-5256-01
COAD(N=282)	0.89	4.5644	TCGA-AZ-6608-01
COAD(N=282)	0.74	4.5236	TCGA-G4-6306-01
COAD(N=282)	0.6	4.6294	TCGA-D5-6922-01
COAD(N=282)	0.58	4.9769	TCGA-CK-5916-01
COAD(N=282)	0.83	4.38	TCGA-DM-A288-01
COAD(N=282)	0.74	3.8866	TCGA-DM-A1HB-01
COAD(N=282)	0.78	4.7367	TCGA-CM-6170-01
COAD(N=282)	0.51	4.3972	TCGA-CK-4948-01
COAD(N=282)	0.68	3.9626	TCGA-AA-3662-01
COAD(N=282)	0.76	4.5892	TCGA-CM-6165-01
COAD(N=282)	0.6	4.5675	TCGA-F4-6856-01
COAD(N=282)	0.4	4.2899	TCGA-F4-6569-01
COAD(N=282)	0.61	4.8048	TCGA-D5-6535-01
COAD(N=282)	0.74	4.3758	TCGA-AA-3526-01
COAD(N=282)	0.56	4.0645	TCGA-AD-6895-01
COAD(N=282)	0.7	4.6224	TCGA-NH-A8F8-01
COAD(N=282)	0.48	4.4523	TCGA-D5-6929-01
COAD(N=282)	0.69	4.9146	TCGA-A6-5667-01
COAD(N=282)	0.68	4.5053	TCGA-CM-6169-01
COAD(N=282)	0.75	5.0206	TCGA-CM-6680-01
COAD(N=282)	0.79	4.0549	TCGA-AA-3663-01
COAD(N=282)	0.46	5.0579	TCGA-A6-6648-01
COAD(N=282)	0.72	3.8551	TCGA-RU-A8FL-01
COAD(N=282)	0.57	5.2998	TCGA-CA-6719-01
COAD(N=282)	0.43	4.5173	TCGA-A6-6649-01
COAD(N=282)	0.69	4.2973	TCGA-NH-A6GB-01
COAD(N=282)	0.86	3.8064	TCGA-AZ-4614-01
COAD(N=282)	0.62	3.49393	TCGA-A6-3809-01
COAD(N=282)	0.81	3.9599	TCGA-CM-5864-01
COAD(N=282)	0.49	4.3002	TCGA-D5-6927-01
COAD(N=282)	0.61	4.1571	TCGA-QG-A5YW-01
COAD(N=282)	0.62	4.7263	TCGA-AA-A01X-01
COAD(N=282)	0.92	4.5497	TCGA-D5-6538-01
COAD(N=282)	0.74	5.1429	TCGA-CM-6172-01
COAD(N=282)	0.69	4.8793	TCGA-D5-6533-01
COAD(N=282)	0.74	4.6071	TCGA-DM-A28H-01
COAD(N=282)	0.6	4.3227	TCGA-F4-6460-01
COAD(N=282)	0.89	3.9654	TCGA-D5-5540-01
COAD(N=282)	0.59	2.62198	TCGA-A6-2672-01
COAD(N=282)	0.57	4.4074	TCGA-F4-6463-01
COAD(N=282)	0.51	4.4784	TCGA-AZ-6600-01
COAD(N=282)	0.73	4.1859	TCGA-D5-6530-01
COAD(N=282)	0.68	4.8425	TCGA-G4-6303-01
COAD(N=282)	0.64	4.9718	TCGA-D5-6923-01
COAD(N=282)	0.78	3.47	TCGA-AZ-4682-01
COAD(N=282)	0.66	3.9308	TCGA-G4-6586-01
COAD(N=282)	0.61	4.1788	TCGA-AD-6890-01
COAD(N=282)	0.88	3.9403	TCGA-AD-6889-01
COAD(N=282)	0.88	3.716	TCGA-DM-A28K-01
COAD(N=282)	0.5	4.5589	TCGA-QG-A5Z2-01
COAD(N=282)	0.81	4.4101	TCGA-G4-6294-01
COAD(N=282)	0.8	4.5274	TCGA-QG-A5Z1-01
COAD(N=282)	0.51	4.3082	TCGA-G4-6628-01
COAD(N=282)	0.33	4.3162	TCGA-D5-6534-01
COAD(N=282)	0.83	4.796	TCGA-DM-A1DB-01
COAD(N=282)	0.85	4.25232	TCGA-A6-5659-01
COAD(N=282)	0.88	4.6719	TCGA-A6-5660-01
COAD(N=282)	0.86	3.3661	TCGA-CM-5862-01
COAD(N=282)	0.45	4.664	TCGA-F4-6805-01
COAD(N=282)	0.6	4.2056	TCGA-CK-4951-01
COAD(N=282)	0.5	3.8719	TCGA-F4-6704-01
COAD(N=282)	0.67	4.1844	TCGA-CK-6751-01
COAD(N=282)	0.68	3.9223	TCGA-AD-A5EJ-01
COAD(N=282)	0.73	4.9769	TCGA-CA-6716-01
COAD(N=282)	0.81	4.3046	TCGA-AA-A01Z-01
COAD(N=282)	0.71	4.5034	TCGA-F4-6806-01
COAD(N=282)	0.62	4.0153	TCGA-D5-6531-01
COAD(N=282)	0.81	4.2189	TCGA-DM-A1D9-01
COAD(N=282)	0.59	4.9016	TCGA-DM-A0XF-01
COAD(N=282)	0.63	5.0605	TCGA-AZ-6603-01
COAD(N=282)	0.79	4.6474	TCGA-NH-A5IV-01
COAD(N=282)	0.35	3.9137	TCGA-A6-6651-01
COAD(N=282)	0.88	4.6071	TCGA-CA-6715-01
COAD(N=282)	0.5	4.1044	TCGA-CM-6674-01
COAD(N=282)	0.62	4.2366	TCGA-D5-6932-01
COAD(N=282)	0.46	4.686	TCGA-A6-6137-01
COAD(N=282)	0.76	4.0322	TCGA-DM-A28M-01
COAD(N=282)	0.63	4.7544	TCGA-F4-6459-01
COAD(N=282)	0.63	3.48855	TCGA-A6-2684-01
COAD(N=282)	0.69	4.16277	TCGA-A6-6780-01
COAD(N=282)	0.52	4.085	TCGA-AZ-6607-01
COAD(N=282)	0.88	4.2095	TCGA-G4-6322-01
COAD(N=282)	0.19	4.0242	TCGA-A6-A565-01
COAD(N=282)	0.72	4.4906	TCGA-A6-A56B-01
COAD(N=282)	0.44	4.449	TCGA-AY-A54L-01
COAD(N=282)	0.57	3.7486	TCGA-AA-3495-01
COAD(N=282)	0.72	3.10786	TCGA-A6-5665-01
COAD(N=282)	0.88	2.94036	TCGA-A6-2677-01
COAD(N=282)	0.49	4.6713	TCGA-CM-6162-01
COAD(N=282)	0.35	4.3463	TCGA-AD-6963-01
COAD(N=282)	0.8	4.47	TCGA-AY-6197-01
COAD(N=282)	0.58	4.327	TCGA-D5-6541-01
COAD(N=282)	0.57	4.4081	TCGA-CM-5348-01
COAD(N=282)	0.72	4.0278	TCGA-4T-AA8H-01
COAD(N=282)	0.43	3.7017	TCGA-5M-AATA-01
COAD(N=282)	0.79	4.0225	TCGA-DM-A28G-01
COAD(N=282)	0.65	4.5553	TCGA-5M-AATE-01
COAD(N=282)	0.8	4.5657	TCGA-DM-A28C-01
COAD(N=282)	0.66	3.9251	TCGA-DM-A0XD-01
COAD(N=282)	0.79	4.2335	TCGA-DM-A282-01
COAD(N=282)	0.6	3.9213	TCGA-CM-4744-01
COAD(N=282)	0.27	4.3046	TCGA-AZ-6605-01
COAD(N=282)	0.46	4.5154	TCGA-AZ-6601-01
COAD(N=282)	0.94	4.1978	TCGA-AY-A71X-01
COAD(N=282)	0.77	4.1053	TCGA-AA-3675-01
COAD(N=282)	0.65	3.7992	TCGA-A6-6782-01
COAD(N=282)	0.5	4.1915	TCGA-CM-4751-01
LAML(N=111)	0.67	4.8177	TCGA-AB-2863-03
LAML(N=111)	1	4.0242	TCGA-AB-2892-03
LAML(N=111)	0.9	3.7006	TCGA-AB-2862-03
LAML(N=111)	0.91	5.615	TCGA-AB-2869-03
LAML(N=111)	0.16	5.0717	TCGA-AB-2896-03
LAML(N=111)	0.9	4.6787	TCGA-AB-2870-03
LAML(N=111)	0.36	4.7302	TCGA-AB-2956-03
LAML(N=111)	0.63	4.8729	TCGA-AB-2808-03
LAML(N=111)	1	3.0568	TCGA-AB-2841-03
LAML(N=111)	0.69	4.1053	TCGA-AB-2894-03
LAML(N=111)	1	4.5021	TCGA-AB-2844-03
LAML(N=111)	0.84	4.4236	TCGA-AB-2828-03
LAML(N=111)	0.87	4.3356	TCGA-AB-2949-03
LAML(N=111)	0.84	4.3449	TCGA-AB-2820-03
LAML(N=111)	1	4.6645	TCGA-AB-2889-03
LAML(N=111)	0.78	4.4556	TCGA-AB-2904-03
LAML(N=111)	0.5	5.9179	TCGA-AB-2859-03
LAML(N=111)	0.81	4.7698	TCGA-AB-2838-03
LAML(N=111)	0.2	4.1409	TCGA-AB-2826-03
LAML(N=111)	1	4.0153	TCGA-AB-2925-03
LAML(N=111)	0.62	4.6623	TCGA-AB-2943-03
LAML(N=111)	0.81	4.9036	TCGA-AB-2825-03
LAML(N=111)	0.5	4.3702	TCGA-AB-2816-03
LAML(N=111)	0.59	4.5608	TCGA-AB-2868-03
LAML(N=111)	0.79	4.8365	TCGA-AB-2875-03
LAML(N=111)	0.5	4.6439	TCGA-AB-2821-03
LAML(N=111)	0.59	5.3772	TCGA-AB-2938-03
LAML(N=111)	0.78	5.1631	TCGA-AB-2849-03
LAML(N=111)	0.5	4.1002	TCGA-AB-2932-03
LAML(N=111)	0.5	4.3807	TCGA-AB-2858-03
LAML(N=111)	0.87	4.8778	TCGA-AB-2901-03
LAML(N=111)	1	4.5009	TCGA-AB-2845-03
LAML(N=111)	0.5	4.5742	TCGA-AB-2935-03
LAML(N=111)	0.82	4.466	TCGA-AB-2921-03
LAML(N=111)	0.95	4.8675	TCGA-AB-2924-03
LAML(N=111)	0.48	4.5705	TCGA-AB-2874-03
LAML(N=111)	0.96	4.6259	TCGA-AB-2939-03
LAML(N=111)	0.95	4.5982	TCGA-AB-2846-03
LAML(N=111)	1	3.9327	TCGA-AB-2835-03
LAML(N=111)	0.95	4.3938	TCGA-AB-2822-03
LAML(N=111)	0.78	3.9002	TCGA-AB-2912-03
LAML(N=111)	0.92	4.5571	TCGA-AB-2878-03
LAML(N=111)	0.88	4.1612	TCGA-AB-2861-03
LAML(N=111)	1	4.2196	TCGA-AB-2954-03
LAML(N=111)	1	4.7049	TCGA-AB-2900-03
LAML(N=111)	0.67	4.0082	TCGA-AB-2897-03
LAML(N=111)	0.25	4.845	TCGA-AB-2879-03
LAML(N=111)	0.93	5.114	TCGA-AB-2886-03
LAML(N=111)	0.36	4.47	TCGA-AB-2805-03
LAML(N=111)	1	4.481	TCGA-AB-2851-03
LAML(N=111)	1	4.0109	TCGA-AB-2840-03
LAML(N=111)	0.28	5.0396	TCGA-AB-2940-03
LAML(N=111)	0.96	4.7198	TCGA-AB-2812-03
LAML(N=111)	0.87	4.3931	TCGA-AB-2959-03
LAML(N=111)	1	3.3842	TCGA-AB-2803-03
LAML(N=111)	1	5.2392	TCGA-AB-2824-03
LAML(N=111)	0.83	4.4516	TCGA-AB-2819-03
LAML(N=111)	0.5	3.8501	TCGA-AB-2854-03
LAML(N=111)	0.86	4.1343	TCGA-AB-2898-03
LAML(N=111)	0.98	4.6548	TCGA-AB-2928-03
LAML(N=111)	0.66	4.3082	TCGA-AB-2910-03
LAML(N=111)	0.92	5.0972	TCGA-AB-2931-03
LAML(N=111)	0.67	4.991	TCGA-AB-2857-03
LAML(N=111)	0.83	4.1636	TCGA-AB-2899-03
LAML(N=111)	0.26	4.7592	TCGA-AB-2880-03
LAML(N=111)	0.95	4.2533	TCGA-AB-2817-03
LAML(N=111)	0.35	4.4006	TCGA-AB-2865-03
LAML(N=111)	0.87	3.7464	TCGA-AB-2908-03
LAML(N=111)	0.76	3.9728	TCGA-AB-2916-03
LAML(N=111)	0.45	3.8591	TCGA-AB-2856-03
LAML(N=111)	0.77	4.3814	TCGA-AB-2915-03
LAML(N=111)	1	4.6474	TCGA-AB-2903-03
LAML(N=111)	0.95	3.8827	TCGA-AB-2911-03
LAML(N=111)	0.5	4.2699	TCGA-AB-2934-03
LAML(N=111)	0.96	4.4732	TCGA-AB-2873-03
LAML(N=111)	0.61	4.7181	TCGA-AB-2860-03
LAML(N=111)	0.91	4.0304	TCGA-AB-2913-03
LAML(N=111)	0.86	5.4413	TCGA-AB-2885-03
LAML(N=111)	0.92	4.4686	TCGA-AB-2834-03
LAML(N=111)	0.89	4.8773	TCGA-AB-2806-03
LAML(N=111)	1	4.1812	TCGA-AB-2867-03
LAML(N=111)	0.98	5.2411	TCGA-AB-2855-03
LAML(N=111)	0.98	4.5577	TCGA-AB-2944-03
LAML(N=111)	0.8	5.9081	TCGA-AB-2818-03
LAML(N=111)	0.66	4.4556	TCGA-AB-2950-03
LAML(N=111)	0.9	3.9599	TCGA-AB-2952-03
LAML(N=111)	0.92	5.554	TCGA-AB-2895-03
LAML(N=111)	0.44	4.359	TCGA-AB-2917-03
LAML(N=111)	0.5	4.1939	TCGA-AB-2948-03
LAML(N=111)	0.46	2.6043	TCGA-AB-2883-03
LAML(N=111)	0.95	4.7635	TCGA-AB-2887-03
LAML(N=111)	0.87	4.6376	TCGA-AB-2823-03
LAML(N=111)	0.82	4.6832	TCGA-AB-2853-03
LAML(N=111)	0.38	4.3484	TCGA-AB-2842-03
LAML(N=111)	0.89	4.3428	TCGA-AB-2830-03
LAML(N=111)	0.9	4.1211	TCGA-AB-2832-03
LAML(N=111)	0.85	4.0471	TCGA-AB-2872-03
LAML(N=111)	0.88	4.439	TCGA-AB-2813-03
LAML(N=111)	0.87	4.8355	TCGA-AB-2929-03
LAML(N=111)	0.8	3.9194	TCGA-AB-2810-03
LAML(N=111)	0.67	3.6497	TCGA-AB-2927-03
LAML(N=111)	0.82	4.4823	TCGA-AB-2814-03
LAML(N=111)	0.44	4.673	TCGA-AB-2946-03
LAML(N=111)	0.67	4.2586	TCGA-AB-2890-03
LAML(N=111)	0.9	4.6468	TCGA-AB-2919-03
LAML(N=111)	1	4.1277	TCGA-AB-2893-03
LAML(N=111)	0.65	4.6508	TCGA-AB-2882-03
LAML(N=111)	0.5	4.6106	TCGA-AB-2930-03
LAML(N=111)	0.94	3.4224	TCGA-AB-2920-03
LAML(N=111)	0.68	3.5827	TCGA-AB-2933-03
LAML(N=111)	0.85	2.4492	TCGA-AB-2937-03
BRCA(N=1043)	0.69	4.2571	TCGA-C8-A1HL-01
BRCA(N=1043)	0.55	4.2936	TCGA-EW-A2FS-01
BRCA(N=1043)	0.55	4.976	TCGA-A2-A3XX-01
BRCA(N=1043)	0.18	3.345	TCGA-Z7-A8R5-01
BRCA(N=1043)	0.91	5.741	TCGA-B6-A0RL-01
BRCA(N=1043)	0.86	4.5742	TCGA-E2-A2P6-01
BRCA(N=1043)	0.74	5.3712	TCGA-AO-A1KT-01
BRCA(N=1043)	0.75	4.1145	TCGA-E9-A3HO-01
BRCA(N=1043)	0.61	5.2142	TCGA-D8-A1XJ-01
BRCA(N=1043)	1	4.8167	TCGA-AC-A2FK-01
BRCA(N=1043)	0.39	6.2974	TCGA-E9-A1R4-01
BRCA(N=1043)	0.54	4.2563	TCGA-LL-A740-01
BRCA(N=1043)	0.41	5.0104	TCGA-BH-A0BZ-01
BRCA(N=1043)	0.67	4.6112	TCGA-C8-A3M8-01
BRCA(N=1043)	0.6	4.2025	TCGA-BH-A0BM-01
BRCA(N=1043)	0.51	4.839	TCGA-AN-A0XW-01
BRCA(N=1043)	0.46	5.0348	TCGA-E2-A1LL-01
BRCA(N=1043)	0.58	4.0567	TCGA-BH-A18K-01
BRCA(N=1043)	0.22	4.2699	TCGA-BH-A28O-01
BRCA(N=1043)	0.62	5.7965	TCGA-E9-A24A-01
BRCA(N=1043)	0.3	4.9308	TCGA-AC-A6IV-01
BRCA(N=1043)	0.55	4.0532	TCGA-B6-A400-01
BRCA(N=1043)	0.63	4.6611	TCGA-A8-A096-01
BRCA(N=1043)	0.32	2.9637	TCGA-E2-A1LH-01
BRCA(N=1043)	0.66	3.8023	TCGA-B6-A0RH-01
BRCA(N=1043)	0.68	5.2388	TCGA-A8-A07W-01
BRCA(N=1043)	0.59	4.2095	TCGA-B6-A0X7-01
BRCA(N=1043)	0.83	5.0977	TCGA-EW-A1P0-01
BRCA(N=1043)	0.81	4.3653	TCGA-EW-A1PC-01
BRCA(N=1043)	0.78	5.3345	TCGA-A7-A0CH-01
BRCA(N=1043)	0.64	5.6952	TCGA-E9-A2JS-01
BRCA(N=1043)	0.64	5.3982	TCGA-B6-A0WV-01
BRCA(N=1043)	0.91	4.4128	TCGA-UL-AAZ6-01
BRCA(N=1043)	0.9	4.3349	TCGA-B6-A0RG-01
BRCA(N=1043)	0.23	2.6533	TCGA-A2-A0CR-01
BRCA(N=1043)	0.32	3.6219	TCGA-GM-A2DD-01
BRCA(N=1043)	1	4.0985	TCGA-BH-A6R9-01
BRCA(N=1043)	0.42	4.2661	TCGA-HN-A2OB-01
BRCA(N=1043)	0.61	3.4088	TCGA-UU-A93S-01
BRCA(N=1043)	0.64	5.4403	TCGA-AR-A24P-01
BRCA(N=1043)	0.48	5.1256	TCGA-E9-A1N9-01
BRCA(N=1043)	0.61	5.6634	TCGA-B6-A0I9-01
BRCA(N=1043)	0.59	5.4618	TCGA-E2-A1L9-01
BRCA(N=1043)	0.67	5.2728	TCGA-AC-A23H-01
BRCA(N=1043)	0.7	5.2676	TCGA-AR-A1AP-01
BRCA(N=1043)	1	4.3292	TCGA-BH-A0H5-01
BRCA(N=1043)	0.34	4.7437	TCGA-OK-A5Q2-01
BRCA(N=1043)	0.35	3.907	TCGA-BH-A0E6-01
BRCA(N=1043)	0.77	5.6525	TCGA-D8-A1JA-01
BRCA(N=1043)	0.54	5.3151	TCGA-BH-A0BW-01
BRCA(N=1043)	0.63	4.468	TCGA-B6-A0WZ-01
BRCA(N=1043)	0.25	4.4169	TCGA-C8-A135-01
BRCA(N=1043)	0.71	5.3274	TCGA-BH-A0E2-01
BRCA(N=1043)	0.38	4.8778	TCGA-BH-A0BJ-01
BRCA(N=1043)	0.37	4.5832	TCGA-BH-A203-01
BRCA(N=1043)	0.42	5.076	TCGA-A2-A1G1-01
BRCA(N=1043)	0.45	5.5988	TCGA-BH-A0C7-01
BRCA(N=1043)	0.38	4.479	TCGA-E2-A14X-01
BRCA(N=1043)	0.35	4.9746	TCGA-BH-A8FZ-01
BRCA(N=1043)	0.35	4.1409	TCGA-S3-AA17-01
BRCA(N=1043)	0.54	4.6611	TCGA-AR-A1AR-01
BRCA(N=1043)	0.38	4.7426	TCGA-D8-A13Z-01
BRCA(N=1043)	0.8	4.9987	TCGA-A7-A6VX-01
BRCA(N=1043)	0.44	5.4751	TCGA-AR-A255-01
BRCA(N=1043)	0.57	4.9393	TCGA-A2-A0CU-01
BRCA(N=1043)	0.51	4.2654	TCGA-BH-A0AZ-01
BRCA(N=1043)	0.44	4.7236	TCGA-E2-A1IH-01
BRCA(N=1043)	0.52	4.7997	TCGA-BH-A18R-01
BRCA(N=1043)	0.75	4.6206	TCGA-AC-A4ZE-01
BRCA(N=1043)	0.51	4.466	TCGA-B6-A0RS-01
BRCA(N=1043)	0.75	5.6203	TCGA-AR-A24H-01
BRCA(N=1043)	0.86	5.7296	TCGA-A8-A099-01
BRCA(N=1043)	0.52	5.2983	TCGA-A8-A09R-01
BRCA(N=1043)	0.63	5.1429	TCGA-EW-A6SC-01
BRCA(N=1043)	0.88	5.5302	TCGA-D8-A1XC-01
BRCA(N=1043)	0.69	4.7565	TCGA-EW-A1PE-01
BRCA(N=1043)	0.47	4.3889	TCGA-E2-A1II-01
BRCA(N=1043)	0.66	4.2304	TCGA-S3-AA14-01
BRCA(N=1043)	0.69	5.1547	TCGA-A8-A09B-01
BRCA(N=1043)	0.37	4.9987	TCGA-AR-A5QP-01
BRCA(N=1043)	0.62	3.5621	TCGA-E9-A6HE-01
BRCA(N=1043)	0.71	4.8856	TCGA-BH-A0HI-01
BRCA(N=1043)	0.36	4.8289	TCGA-EW-A1P1-01
BRCA(N=1043)	0.23	2.0946	TCGA-OL-A66P-01
BRCA(N=1043)	0.78	4.8679	TCGA-A2-A1G4-01
BRCA(N=1043)	0.1	5.2994	TCGA-E2-A105-01
BRCA(N=1043)	0.36	3.5324	TCGA-E2-A573-01
BRCA(N=1043)	0.45	4.6594	TCGA-A2-A0EV-01
BRCA(N=1043)	0.7	4.8485	TCGA-A8-A08A-01
BRCA(N=1043)	0.7	4.7576	TCGA-E9-A1RG-01
BRCA(N=1043)	0.56	4.0645	TCGA-D8-A1XL-01
BRCA(N=1043)	0.77	4.7783	TCGA-A2-A0ER-01
BRCA(N=1043)	0.57	5.3107	TCGA-OL-A66K-01
BRCA(N=1043)	0.94	5.1635	TCGA-EW-A1OX-01
BRCA(N=1043)	0.38	3.741	TCGA-S3-AA10-01
BRCA(N=1043)	0.75	5.4838	TCGA-A8-A0A9-01
BRCA(N=1043)	0.61	4.2419	TCGA-A2-A04T-01
BRCA(N=1043)	0.46	3.6497	TCGA-OL-A5S0-01
BRCA(N=1043)	0.59	5.8834	TCGA-A8-A07J-01
BRCA(N=1043)	0.59	5.1555	TCGA-E9-A229-01
BRCA(N=1043)	0.57	3.9468	TCGA-A2-A0SX-01
BRCA(N=1043)	0.45	4.4784	TCGA-BH-A0AW-01
BRCA(N=1043)	0.34	4.3674	TCGA-BH-A2L8-01
BRCA(N=1043)	0.31	4.1852	TCGA-BH-A0B6-01
BRCA(N=1043)	0.64	4.677	TCGA-AO-A0JL-01
BRCA(N=1043)	0.81	4.7148	TCGA-BH-A0BS-01
BRCA(N=1043)	0.72	4.6183	TCGA-B6-A0IG-01
BRCA(N=1043)	0.58	3.5349	TCGA-OL-A66L-01
BRCA(N=1043)	0.41	5.0457	TCGA-BH-A0DO-01
BRCA(N=1043)	0.5	4.5066	TCGA-LL-A73Y-01
BRCA(N=1043)	0.52	3.4007	TCGA-BH-A0DK-01
BRCA(N=1043)	0.54	4.6877	TCGA-BH-A0BG-01
BRCA(N=1043)	0.83	5.383	TCGA-A8-A06Z-01
BRCA(N=1043)	0.64	4.2056	TCGA-AN-A0AT-01
BRCA(N=1043)	0.24	4.499	TCGA-E2-A14U-01
BRCA(N=1043)	0.54	5.2177	TCGA-AR-A24Q-01
BRCA(N=1043)	0.65	5.0365	TCGA-EW-A1P5-01
BRCA(N=1043)	0.7	5.9215	TCGA-BH-A1FN-01
BRCA(N=1043)	0.49	4.9727	TCGA-A7-A4SE-01
BRCA(N=1043)	0.61	5.2483	TCGA-A1-A0SJ-01
BRCA(N=1043)	0.61	4.4575	TCGA-E2-A570-01
BRCA(N=1043)	0.56	4.7388	TCGA-BH-A201-01
BRCA(N=1043)	0.8	5.0756	TCGA-A8-A09E-01
BRCA(N=1043)	0.64	5.1615	TCGA-D8-A27V-01
BRCA(N=1043)	0.78	4.0348	TCGA-E2-A14Y-01
BRCA(N=1043)	0.22	4.5361	TCGA-MS-A51U-01
BRCA(N=1043)	0.92	4.7704	TCGA-A8-A06Y-01
BRCA(N=1043)	0.48	4.7919	TCGA-GI-A2C8-01
BRCA(N=1043)	0.45	4.443	TCGA-AR-A1AM-01
BRCA(N=1043)	0.61	4.8022	TCGA-AN-A041-01
BRCA(N=1043)	0.25	3.6312	TCGA-B6-A409-01
BRCA(N=1043)	0.64	5.6153	TCGA-BH-A1EX-01
BRCA(N=1043)	0.81	4.7544	TCGA-A7-A0CJ-01
BRCA(N=1043)	0.87	5.1227	TCGA-BH-A0H0-01
BRCA(N=1043)	0.65	5.1318	TCGA-AN-A0FW-01
BRCA(N=1043)	0.5	5.0704	TCGA-AC-A6IX-01
BRCA(N=1043)	0.6	4.3855	TCGA-A2-A04Y-01
BRCA(N=1043)	0.92	6.3236	TCGA-E2-A156-01
BRCA(N=1043)	0.57	5.1469	TCGA-AR-A24R-01
BRCA(N=1043)	0.68	4.4816	TCGA-D8-A1JP-01
BRCA(N=1043)	0.45	4.5442	TCGA-E2-A1IK-01
BRCA(N=1043)	0.64	4.4615	TCGA-AN-A0FS-01
BRCA(N=1043)	0.44	2.9167	TCGA-AC-A3TM-01
BRCA(N=1043)	0.53	4.6764	TCGA-C8-A12K-01
BRCA(N=1043)	0.74	4.5085	TCGA-AR-A2LE-01
BRCA(N=1043)	0.78	3.5523	TCGA-BH-A0HK-01
BRCA(N=1043)	0.53	5.6719	TCGA-AR-A250-01
BRCA(N=1043)	0.43	4.7613	TCGA-D8-A1JG-01
BRCA(N=1043)	0.65	5.2122	TCGA-C8-A134-01
BRCA(N=1043)	0.5	4.0251	TCGA-AN-A0FX-01
BRCA(N=1043)	0.66	3.9487	TCGA-AC-A62V-01
BRCA(N=1043)	0.38	4.7581	TCGA-GM-A3XN-01
BRCA(N=1043)	0.55	4.6571	TCGA-C8-A275-01
BRCA(N=1043)	0.53	3.6883	TCGA-AO-A129-01
BRCA(N=1043)	0.78	6.2015	TCGA-BH-A1F8-01
BRCA(N=1043)	0.41	4.2936	TCGA-D8-A1JK-01
BRCA(N=1043)	0.35	3.0757	TCGA-A8-A08X-01
BRCA(N=1043)	0.42	4.7777	TCGA-AR-A2LN-01
BRCA(N=1043)	0.36	5.347	TCGA-A8-A09A-01
BRCA(N=1043)	0.39	4.6725	TCGA-E2-A1IJ-01
BRCA(N=1043)	0.75	5.6597	TCGA-A8-A08O-01
BRCA(N=1043)	0.24	4.5693	TCGA-A2-A4RY-01
BRCA(N=1043)	0.65	4.3744	TCGA-A2-A0SY-01
BRCA(N=1043)	0.42	3.9561	TCGA-AC-A8OP-01
BRCA(N=1043)	0.64	5.5735	TCGA-EW-A1PA-01
BRCA(N=1043)	0.74	3.6838	TCGA-AO-A126-01
BRCA(N=1043)	0.66	4.834	TCGA-AO-A0J6-01
BRCA(N=1043)	0.21	3.3206	TCGA-EW-A6SB-01
BRCA(N=1043)	0.4	4.4706	TCGA-EW-A2FV-01
[truncated: 3,277 more rows]
